# Supplementary material for: Transcriptome profiling reveals novel insights into the regulation of calcium ion and detoxification genes driving chlorantraniliprole resistance in Spodoptera exigua
Source: Heliyon. 2024 Nov 22;10(23):e40556. doi: 10.1016/j.heliyon.2024.e40556 (PMC11629198; doi:10.1016/j.heliyon.2024.e40556)
Supplement: Multimedia component 1 [file mmc1.zip]

Archive with 29 entries (14 files):
- HLY e40556_supplementary data/
- HLY e40556_supplementary data/Figure S1/
- HLY e40556_supplementary data/Figure S1/Figure_S1.tiff
- HLY e40556_supplementary data/Table S1/
- HLY e40556_supplementary data/Table S1/Table S1. Summary statistics of reads and base pairs before and after pre-processing across nine RNA-seq samples.xlsx
- HLY e40556_supplementary data/Table S10/
- HLY e40556_supplementary data/Table S10/Table S10.Information of pairwise differential expression analysis and normalized read counts in different samples.xlsx
- HLY e40556_supplementary data/Table S11/
- HLY e40556_supplementary data/Table S11/Table S11.Differential expression comparison of potential genes that induce chlorantraniliprole resistance.xlsx
- HLY e40556_supplementary data/Table S12/
- HLY e40556_supplementary data/Table S12/Table S12. Functional enrichment analysis of genes co-expressed with CRT using STRING.xlsx
- HLY e40556_supplementary data/Table S13/
- HLY e40556_supplementary data/Table S13/Table S13. qPCR Primers used for gene expression validation.xlsx
- HLY e40556_supplementary data/Table S2/
- HLY e40556_supplementary data/Table S2/Table S2. Summary of de novo transcriptome assembly statistics in different samples.xlsx
- HLY e40556_supplementary data/Table S3/
- HLY e40556_supplementary data/Table S3/Table S3. Length distribution of the reference unigene.xlsx
- HLY e40556_supplementary data/Table S4/
- HLY e40556_supplementary data/Table S4/Table S4. BUSCO assessment result of reference unigene.xlsx
- HLY e40556_supplementary data/Table S5/
- HLY e40556_supplementary data/Table S5/Table S5. Summary statistics of unigenes in different strains after transcriptome assembly and protein prediction.xlsx
- HLY e40556_supplementary data/Table S6/
- HLY e40556_supplementary data/Table S6/Table S6. Information of functional annotated reference unigene.xlsx
- HLY e40556_supplementary data/Table S7/
- HLY e40556_supplementary data/Table S7/Table S7. KEGG pathway distribution information of three strain-specific unigenes.xlsx
- HLY e40556_supplementary data/Table S8/
- HLY e40556_supplementary data/Table S8/Table S8. Raw count data of three strain samples mapped to reference unigene set.xlsx
- HLY e40556_supplementary data/Table S9/
- HLY e40556_supplementary data/Table S9/Table S9. Summary statistics of reads aligned to reference unigene set across three strain samples.xlsx
