# Supplementary material for: Transcriptome profiling reveals novel insights into the regulation of calcium ion and detoxification genes driving chlorantraniliprole resistance in Spodoptera exigua
Source: Heliyon. 2024 Nov 22;10(23):e40556. doi: 10.1016/j.heliyon.2024.e40556 (PMC11629198; doi:10.1016/j.heliyon.2024.e40556)
Supplement: Multimedia component 1 [file mmc1.zip › HLY e40556_supplementary data/Table S1/Table S1. Summary statistics of reads and base pairs before and after pre-processing across nine RNA-seq samples.xlsx]

## Sheet: Sheet1
Table S1. Summary statistics of reads and base pairs before and after pre-processing across nine RNA-seq samples
Sample	Total Reads	Reads bases	Adaptor & Quality Trimming		After decontamination
			bp	%	bp	%
BAW-S1	137734088	13911142888	13332892303	95.843	12188663372	87.618
BAW-S2	144553122	14599865322	13999708077	95.889	10747882839	73.616
BAW-S3	130291872	13159479072	12543444775	95.319	10165293857	77.247
BAW-RS1	128613310	12989944310	12573626926	96.795	11921091502	91.772
BAW-RS2	132399752	13372374952	12932834983	96.713	12470135613	93.253
BAW-RS3	117520420	11869562420	11503202348	96.913	11131939129	93.786
BAW-R2	156961536	15853115136	15158251307	95.617	11438867439	72.155
BAW-R3	138202688	13958471488	13362725060	95.732	10368000646	74.277
BAW-R4	129090946	13038185546	12534415850	96.136	10991757226	84.304
