# Supplementary material for: Transcriptome profiling reveals novel insights into the regulation of calcium ion and detoxification genes driving chlorantraniliprole resistance in Spodoptera exigua
Source: Heliyon. 2024 Nov 22;10(23):e40556. doi: 10.1016/j.heliyon.2024.e40556 (PMC11629198; doi:10.1016/j.heliyon.2024.e40556)
Supplement: Multimedia component 1 [file mmc1.zip › HLY e40556_supplementary data/Table S10/Table S10.Information of pairwise differential expression analysis and normalized read counts in different samples.xlsx]

## Sheet: Table S10.Information of pairwi
Table 10. Information of pairwise differential expression analysis and normalized read counts in three strain samples (Related to Figure 3)
Tag	Feature	FC	FDR	logCPM	logFC	PValue	BAW-R2	BAW-R3	BAW-R4	BAW-S1	BAW-S2	BAW-S3
UP	Sexi_1	7.01351	0.00189242	4.6145	2.81014	0.000345	2784.94	855.08	588.305	463.278	539.686	284.985
NA	Sexi_2	1.12517	0.864605	-1.06504	0.170139	0.78343	10.3618	19.1845	18.0261	43.952	15.8731	31.1119
UP	Sexi_3	6.98297	2.08e-06	3.45944	2.80384	1.44e-07	510.122	940.953	532.588	282.718	147.393	169.249
DOWN	Sexi_4	-6.81459	0.00997228	4.28603	-2.76863	0.00245955	31.0855	92.2682	371.173	2862.82	2380.97	2033.47
NA	Sexi_5	5.77823	0.0222902	5.09027	2.53063	0.00647134	501.354	2282.04	3148.82	1535.95	505.672	197.872
NA	Sexi_6	-1.61428	0.494735	-0.933214	-0.690887	0.336738	14.3472	4.56773	17.2067	32.0731	41.9504	52.2679
NA	Sexi_8	12.9445	0.000212	0.679702	3.69426	2.77e-05	95.6478	190.018	22.1229	14.2547	13.6055	19.9116
NA	Sexi_9	-1.37361	0.514631	3.68295	-0.45797	0.35618	274.19	554.523	290.056	1095.24	1134.93	919.667
NA	Sexi_10	-1.18199	0.753203	5.51737	-0.241215	0.627752	1044.95	2123.08	1178.25	4155.25	2929.72	3622.67
NA	Sexi_11	1.25714	0.672582	3.46465	0.330145	0.526947	332.376	672.37	272.03	787.573	727.896	564.992
NA	Sexi_13	-1.20575	0.795681	-1.93564	-0.269936	0.68326	7.97065	3.65419	8.19366	21.3821	11.3379	19.9116
NA	Sexi_15	-2.01449	0.466428	-1.90269	-1.01041	0.309752	0	10.049	5.73556	29.6973	22.6759	12.4447
UP	Sexi_16	4.15889	0.00246022	5.10747	2.0562	0.000471	1541.52	2640.15	1546.14	1571.58	823.134	521.435
NA	Sexi_17	31.0447	0.000713	1.01937	4.95628	0.000111	39.8532	21.9251	315.456	17.8184	3.40138	6.22237
NA	Sexi_18	1.77096	0.206367	6.64661	0.824531	0.10303	3391.51	4283.62	5275.9	5922.83	3828.82	5913.74
NA	Sexi_19	69.9623	1.05e-08	1.72953	6.12851	3.98e-10	267.017	203.721	181.899	14.2547	0	6.22237
NA	Sexi_21	-3.09004	0.122162	-1.82446	-1.62763	0.0522993	4.78239	6.39483	0.819366	29.6973	11.3379	38.5787
NA	Sexi_22	-16.7509	5.35e-05	1.23928	-4.06617	5.69e-06	18.3325	2.74064	4.09683	318.355	363.948	241.428
NA	Sexi_23	-1.76436	0.557092	-3.51394	-0.819142	0.398638	0	1.82709	1.63873	5.93946	3.40138	3.73342
NA	Sexi_24	2.09754	0.33987	1.0775	1.0687	0.199769	112.386	130.637	45.8845	188.875	18.1407	97.069
NA	Sexi_27	-2.55822	0.0557298	5.43454	-1.35514	0.0197599	660.767	618.471	1149.57	6371.86	2422.92	4903.23
NA	Sexi_28	3.92396	0.143144	0.493244	1.97231	0.0640058	54.2004	5.48128	152.402	35.6368	27.2111	57.2458
NA	Sexi_29	-1.56272	0.422436	4.11596	-0.64406	0.269443	185.716	559.09	638.286	1853.11	1232.43	1479.68
NA	Sexi_31	-1.08357	0.886436	4.58957	-0.115796	0.815805	612.146	720.788	993.891	1817.48	1333.34	2246.28
DOWN	Sexi_32	-8.03634	9.89e-06	5.50323	-3.00654	8.36e-07	273.393	209.202	513.743	6776.93	5128.15	5448.31
NA	Sexi_33	-1.03151	0.97111	-1.21629	-0.0447537	0.950457	15.9413	5.48128	16.3873	41.5762	14.7393	31.1119
DOWN	Sexi_36	-11.0894	2.39e-08	4.61974	-3.47111	9.94e-10	186.513	137.032	86.0335	3648.02	2544.23	3536.8
NA	Sexi_38	7.15695	0.0394356	8.21825	2.83935	0.0128798	3424.99	6305.3	41684.4	9206.17	5560.13	1078.96
NA	Sexi_39	-2.05119	0.118778	4.51147	-1.03646	0.050515	299.696	643.137	588.305	2015.85	1625.86	2949.41
NA	Sexi_40	1.35027	0.616357	-0.488374	0.43325	0.461397	21.5208	22.8387	33.594	30.8852	41.9504	48.5345
NA	Sexi_42	-1.87479	0.314562	4.96572	-0.906726	0.179687	669.535	1037.79	531.769	1794.91	4959.21	1525.73
DOWN	Sexi_43	-51.6558	1.92e-07	4.16807	-5.69086	9.98e-09	39.8532	24.6658	4.09683	2569.41	1103.18	4035.83
NA	Sexi_44	1.49954	0.45412	10.3637	0.584523	0.298238	44064.1	76997.4	42256.4	79213.4	43793.9	106622
NA	Sexi_45	-5.68004	0.0165799	5.62621	-2.5059	0.00454668	301.291	1141.93	144.208	5796.92	2291.4	10322.9
NA	Sexi_46	1.06381	0.91333	3.89848	0.0892419	0.856935	484.615	409.269	641.564	1186.7	725.628	1217.1
NA	Sexi_48	-1.79466	0.482367	-0.0837287	-0.843709	0.324919	35.0709	27.4064	3.27747	80.7767	105.443	57.2458
NA	Sexi_49	-8.22641	0.000122	0.959956	-3.04026	1.46e-05	15.1442	6.39483	18.8454	372.998	162.133	209.072
NA	Sexi_50	3.80853	0.0109032	3.55444	1.92924	0.00273809	276.582	555.436	1038.96	365.871	391.159	276.273
NA	Sexi_51	2.84397	0.402149	-0.463766	1.50791	0.25153	9.56478	24.6658	68.0074	45.1399	31.7462	0
NA	Sexi_52	1.39941	0.794259	8.02443	0.484822	0.681285	2047.66	15163	14298.8	7148.74	34615.9	971.935
NA	Sexi_53	1.85173	0.489568	2.59101	0.888876	0.331885	86.083	230.214	467.858	261.336	530.616	65.9572
NA	Sexi_54	1.59632	0.642319	3.65203	0.674745	0.491296	88.4742	700.69	800.521	321.919	1373.02	231.472
NA	Sexi_55	7.95181	9.68e-05	0.533029	2.99128	1.12e-05	74.9241	79.4785	99.1433	21.3821	32.88	11.2003
NA	Sexi_56	-1.69739	0.381286	2.42239	-0.763318	0.233622	90.0683	77.6515	223.687	728.178	362.814	373.342
NA	Sexi_58	-1.1332	0.856991	-0.0516189	-0.180408	0.771329	15.9413	28.3199	43.4264	68.8978	52.1545	90.8467
NA	Sexi_59	1.12178	0.869389	3.04277	0.165796	0.790788	220.787	547.214	145.847	745.997	572.566	342.231
NA	Sexi_60	-2.38726	0.0619536	0.80509	-1.25536	0.0225079	28.6943	38.369	35.2328	128.292	172.337	207.827
DOWN	Sexi_61	-11.2898	5.29e-06	9.30088	-3.49695	4.09e-07	4668.41	3869.78	1880.45	111418	92274.9	44269.7
NA	Sexi_64	6.30292	0.00276072	-0.044276	2.65602	0.00054	33.4767	92.2682	43.4264	16.6305	6.80276	32.3563
NA	Sexi_65	2.68883	0.18796	3.35224	1.42698	0.0911484	121.154	284.113	1069.27	513.17	223.357	474.145
DOWN	Sexi_66	-5.84028	1.77e-05	3.3385	-2.54604	1.62e-06	73.33	153.476	78.6592	1427.85	1236.97	1015.49
NA	Sexi_69	-2.50801	0.113155	2.08189	-1.32654	0.0475738	43.8386	45.6773	147.486	472.781	396.828	415.655
NA	Sexi_72	1.22629	0.731869	3.21274	0.294302	0.600126	309.261	258.534	449.013	444.272	435.377	898.511
NA	Sexi_73	1.62853	0.283261	6.43468	0.70357	0.156218	2753.86	3655.1	4440.97	5280.18	4052.18	4832.3
NA	Sexi_74	1.37331	0.506708	7.34551	0.457652	0.348427	5602.57	6461.51	6987.56	11610.5	7900.28	10121.3
NA	Sexi_75	-1.67957	0.31499	5.2029	-0.748092	0.180049	868.004	1511.92	480.149	3193.06	3449	3155.99
NA	Sexi_76	3.01179	0.0593275	7.25284	1.59062	0.0213329	7031.71	8333.37	7879.03	6760.3	1463.73	8670.26
NA	Sexi_77	1.93247	0.365999	5.09029	0.950444	0.220537	2016.57	2087.45	505.549	1734.32	517.01	2868.51
NA	Sexi_78	2.2444	0.126802	3.50371	1.16633	0.0547801	329.188	857.82	444.097	310.04	391.159	784.019
NA	Sexi_79	-1.8808	0.363167	1.37352	-0.911348	0.218131	33.4767	52.9857	91.769	104.535	181.407	420.633
NA	Sexi_81	-1.82401	0.348746	0.350437	-0.867111	0.206774	48.621	23.7522	14.7486	104.535	143.992	85.8688
NA	Sexi_82	-80.562	2.73e-14	1.82267	-6.33203	3.35e-16	4.78239	1.82709	1.63873	673.535	341.272	491.568
NA	Sexi_84	2.51113	0.0264488	10.6684	1.32834	0.00793869	78235.9	90504.1	68314.7	72994.8	58237.3	68062.8
UP	Sexi_85	460.721	2.2e-08	6.40859	8.84775	9.05e-10	5801.84	6253.23	5155.45	49.8915	0	33.6008
UP	Sexi_89	4.51434	0.00085	2.80413	2.17451	0.000136	513.31	286.854	335.121	165.117	126.985	251.384
NA	Sexi_90	-3.32286	0.053576	1.58704	-1.73243	0.0188089	35.8679	15.5303	82.756	421.702	259.639	306.141
NA	Sexi_91	1.67626	0.314796	1.57739	0.745243	0.179903	94.0537	153.476	130.279	174.62	85.0345	221.517
NA	Sexi_92	1.6959	0.435935	1.79154	0.762053	0.281711	121.951	81.3056	223.687	169.869	77.098	308.63
UP	Sexi_93	30.6543	0.00232552	6.16698	4.93802	0.000441	1243.42	1320.99	11068	913.49	65.76	74.6685
NA	Sexi_101	-2.95509	0.0077471	5.2132	-1.5632	0.00182287	663.955	771.033	478.51	3364.11	3979.62	4402.95
UP	Sexi_102	4.23167	0.000469	5.03515	2.08123	6.86e-05	1682.6	1747.61	1923.05	672.347	1026.08	932.112
NA	Sexi_105	2.11363	0.368328	5.05516	1.07972	0.222537	3022.47	1025.91	420.335	1438.54	2408.18	562.503
NA	Sexi_106	-3.18158	0.00266431	3.55217	-1.66974	0.000518	192.093	246.658	134.376	1487.24	1134.93	1205.9
NA	Sexi_107	14.069	1.9e-06	0.259513	3.81445	1.3e-07	89.2713	43.8502	82.756	16.6305	6.80276	9.9558
NA	Sexi_109	1.32398	0.630929	2.00182	0.404881	0.47797	98.8361	134.291	222.048	348.053	215.421	176.715
NA	Sexi_111	3.99432	0.239445	-0.343399	1.99795	0.125332	35.8679	83.1327	9.01303	43.952	0	24.8895
NA	Sexi_113	2.83691	0.220168	8.84957	1.50432	0.112123	16323.9	54963.5	2299.14	18352.9	18870.9	13867.2
NA	Sexi_114	-1.42253	0.726826	-3.04656	-0.50846	0.593269	0	5.48128	1.63873	5.93946	6.80276	7.46685
NA	Sexi_115	2.74374	0.0213093	3.37298	1.45615	0.00613569	347.52	664.148	542.42	298.161	480.729	375.831
DOWN	Sexi_118	-4.03013	0.00196394	11.185	-2.01083	0.00036	35343.5	41032.9	18551.3	257445	270834	265362
NA	Sexi_119	1.7931	0.521065	5.46022	0.842458	0.362508	1053.72	1013.12	3528.19	3802.44	2649.68	332.275
NA	Sexi_120	3.94806	0.0011885	8.72592	1.98114	0.000201	21514.4	30132.4	17722.1	16580.6	10221.2	10329.1
NA	Sexi_121	1.18452	0.815102	5.48366	0.244301	0.710426	950.899	1986.96	2023.02	5888.38	1590.71	1688.75
NA	Sexi_122	11.6483	0.0515076	5.62455	3.54204	0.0178846	3136.45	4004.99	2172.96	1336.38	410.433	1.24447
NA	Sexi_123	1.05578	0.927443	2.09229	0.0783054	0.87904	147.457	209.202	90.9497	370.623	248.301	270.051
NA	Sexi_124	2.10836	0.0621769	3.28836	1.07612	0.0226053	353.1	530.771	464.581	466.842	336.737	548.813
NA	Sexi_125	1.5449	0.409252	3.59958	0.627517	0.257971	690.258	331.617	435.903	1006.15	526.08	541.347
NA	Sexi_127	1.75521	0.311787	-0.1363	0.81164	0.177555	52.6063	35.6283	23.7616	53.4552	30.6124	53.5124
NA	Sexi_128	-2.47698	0.170489	-1.57832	-1.30858	0.0801154	2.39119	4.56773	9.8324	27.3215	20.4083	42.3121
UP	Sexi_130	16.2667	1.18e-09	2.02857	4.02385	3.64e-11	204.049	365.419	217.951	36.8247	39.6828	22.4005
NA	Sexi_131	1.22127	0.732606	-0.067904	0.288387	0.601083	26.3031	34.7148	40.9683	70.0857	61.2249	44.8011
NA	Sexi_132	-22.0735	5.33e-06	0.17012	-4.46424	4.13e-07	0	5.48128	4.09683	204.318	134.921	107.025
NA	Sexi_133	-1.1783	0.849524	2.35719	-0.236705	0.759643	200.063	110.539	154.041	924.181	153.062	174.226
NA	Sexi_134	3.39864	0.148066	1.83949	1.76496	0.066829	240.714	54.8128	239.255	254.209	82.767	22.4005
UP	Sexi_136	19.6918	0.000164	2.30733	4.29953	2.05e-05	365.056	354.456	231.881	8.31525	72.5628	12.4447
NA	Sexi_137	2.80904	0.497755	-2.1335	1.49007	0.339633	0	11.8761	17.2067	16.6305	0	6.22237
NA	Sexi_140	-2.48108	0.134561	-1.4084	-1.31097	0.0590659	3.98532	9.13546	6.55493	23.7579	24.9435	53.5124
NA	Sexi_141	-1.56987	0.550404	0.361801	-0.650645	0.391694	28.6943	26.4928	41.7877	45.1399	65.76	214.05
NA	Sexi_144	-2.5396	0.139039	2.23398	-1.3446	0.0616272	113.183	129.724	28.6778	272.027	442.18	699.395
NA	Sexi_145	-1.30809	0.755397	4.81092	-0.387461	0.630683	323.608	335.272	1734.6	3246.51	2241.51	1368.92
UP	Sexi_146	5.72297	0.000319	4.93343	2.51676	4.41e-05	1658.69	1024.09	2469.57	868.35	384.356	739.218
NA	Sexi_147	-1.32397	0.560263	6.27788	-0.404873	0.401753	2228.59	2826.51	1774.75	7658.35	5571.46	5824.14
NA	Sexi_153	8.25904	0.0777472	5.87756	3.04597	0.0298374	4548.05	6358.28	79.4785	2032.48	710.889	84.6243
NA	Sexi_154	5.01287	0.199308	5.94933	2.32564	0.0984319	794.674	10469.2	175.344	3303.53	1144	131.914
NA	Sexi_158	-2.56807	0.0282837	4.92866	-1.36069	0.00861579	502.948	545.387	671.88	4594.77	2706.37	2213.92
NA	Sexi_159	1.24292	0.743146	4.13058	0.313728	0.614694	895.104	788.391	290.875	1742.64	992.07	657.083
NA	Sexi_160	-1.4678	0.521921	1.18099	-0.553654	0.363371	35.0709	93.1817	58.9944	254.209	96.3725	232.717
NA	Sexi_162	1.76513	0.228678	5.16649	0.819775	0.117899	1692.17	1117.27	1759.18	2315.2	1217.69	2129.3
DOWN	Sexi_163	-4.74676	0.000338	7.17147	-2.24694	4.71e-05	1762.31	2292.09	1100.41	14701.4	17419.6	18359.7
NA	Sexi_164	3.91795	0.11741	1.0866	1.9701	0.0498047	245.496	46.5909	33.594	112.85	54.4221	18.6671
NA	Sexi_165	5.56935	0.0797244	1.04117	2.47751	0.0307743	198.469	36.5419	99.9627	110.474	24.9435	3.73342
NA	Sexi_167	-1.27652	0.653077	2.03085	-0.352214	0.504232	118.763	152.562	92.5884	280.343	409.3	261.34
NA	Sexi_169	-1.43678	0.803567	-0.608106	-0.522841	0.693598	0	32.8877	20.4842	119.977	31.7462	11.2003
NA	Sexi_170	2.88996	0.233208	0.234749	1.53105	0.121113	13.5501	115.107	51.6201	15.4426	80.4994	21.1561
NA	Sexi_171	-3.05642	0.170813	6.02694	-1.61184	0.0803199	1184.44	1491.82	628.454	12563.2	7972.84	718.062
NA	Sexi_172	-1.36811	0.617918	0.162448	-0.452189	0.463034	28.6943	20.098	41.7877	106.91	52.1545	113.247
NA	Sexi_173	1.19633	0.861211	1.22509	0.258619	0.777786	164.992	26.4928	52.4394	312.416	45.3518	116.981
NA	Sexi_175	-1.51885	0.644124	1.68034	-0.602981	0.493486	23.9119	63.0347	164.693	540.491	205.217	99.558
NA	Sexi_176	-6.15751	0.0530166	0.119101	-2.62235	0.0185675	15.9413	13.7032	0	218.572	103.175	70.9351
NA	Sexi_177	3.40935	0.0225406	0.662247	1.7695	0.00655982	109.995	44.7638	81.9366	70.0857	46.4855	34.8453
UP	Sexi_178	14.8636	7.35e-10	2.57335	3.89371	2.18e-11	263.829	587.41	302.346	61.7704	40.8166	58.4903
DOWN	Sexi_179	-4.48039	0.000971	3.81491	-2.16363	0.000159	232.743	178.142	106.518	1970.71	939.915	2108.14
NA	Sexi_181	-1.52915	0.458206	2.09037	-0.612727	0.302096	58.1857	195.499	95.8659	428.829	227.893	455.478
NA	Sexi_182	1.04061	0.956229	9.96214	0.0574283	0.92501	39414.9	16842.1	44050.8	80349.1	49668.1	82167.7
NA	Sexi_183	-1.67393	0.512761	1.28494	-0.74324	0.354307	36.665	17.3574	121.266	243.518	153.062	253.873
NA	Sexi_184	-1.38991	0.678231	-2.39838	-0.474996	0.534118	3.98532	6.39483	2.4581	8.31525	7.93656	21.1561
NA	Sexi_185	1.25023	0.870621	-1.58642	0.322194	0.7929	0.797065	30.147	4.9162	5.93946	7.93656	42.3121
DOWN	Sexi_186	-7.81602	0.000193	3.64668	-2.96643	2.48e-05	74.9241	139.773	77.8398	940.811	818.599	3014.12
NA	Sexi_188	-14.7169	0.0846745	4.8371	-3.8794	0.0332098	0	8.22192	344.134	3851.15	3029.5	4626.96
NA	Sexi_189	5.37513	0.0383258	-0.78261	2.4263	0.0124645	15.1442	10.049	65.5493	8.31525	18.1407	8.71132
UP	Sexi_192	21.8128	0.000565	4.03097	4.4471	8.5e-05	582.654	276.805	2191.8	192.439	100.908	18.6671
NA	Sexi_194	-10.0552	0.0226049	1.64033	-3.32987	0.006582	34.2738	0	18.8454	336.174	289.117	576.192
NA	Sexi_195	2.37821	0.0566502	0.907219	1.24987	0.0201631	63.7652	104.144	96.6852	68.8978	65.76	98.3135
NA	Sexi_196	-3.13194	0.0677213	-1.55661	-1.64706	0.0251045	3.98532	1.82709	8.19366	30.8852	26.0773	39.8232
NA	Sexi_199	1.94288	0.131852	3.23721	0.958195	0.0575766	406.503	485.093	371.992	351.616	362.814	650.86
NA	Sexi_200	1.0835	0.938067	-2.79828	0.115704	0.895816	4.78239	1.82709	4.09683	5.93946	2.26759	13.6892
NA	Sexi_201	-1.64241	0.236083	4.10092	-0.715819	0.123025	490.992	489.661	335.94	1838.86	1272.12	1487.15
NA	Sexi_206	1.20494	0.77235	-0.459967	0.268966	0.652796	15.9413	40.196	22.1229	61.7704	38.549	34.8453
NA	Sexi_207	-2.57259	0.0225025	2.78166	-1.36322	0.00654528	86.083	144.34	158.957	851.719	551.024	729.262
NA	Sexi_208	-36.4346	3.22e-07	0.96273	-5.18724	1.8e-08	5.57945	4.56773	0	196.002	233.562	358.409
UP	Sexi_210	114.291	4.59e-09	2.77534	6.83657	1.61e-10	304.479	406.528	650.577	11.8789	12.4717	0
UP	Sexi_211	30.5314	1.46e-09	5.19006	4.93222	4.59e-11	2049.25	1893.78	3134.08	225.7	201.815	64.7127
UP	Sexi_212	422.501	0.000176	3.23921	8.72281	2.23e-05	910.248	3.65419	892.29	7.12736	0	2.48895
NA	Sexi_214	-1.77832	0.293524	4.68054	-0.830519	0.163787	416.068	422.972	998.808	3316.6	2037.43	1757.2
NA	Sexi_215	-1.81428	0.292513	2.07088	-0.859396	0.163031	58.9828	83.1327	154.86	317.167	490.933	313.608
NA	Sexi_216	1.75495	0.397362	-1.30518	0.811431	0.247388	14.3472	8.22192	23.7616	22.57	21.5421	12.4447
NA	Sexi_217	-1.29093	0.728193	3.64494	-0.368411	0.595191	145.863	760.071	253.184	898.047	1345.81	691.928
NA	Sexi_218	-2.43287	0.126675	1.78796	-1.28266	0.0547139	63.7652	93.1817	47.5232	160.366	518.144	311.119
NA	Sexi_221	3.20371	0.0452878	7.69421	1.67975	0.0152771	7505.96	5194.43	18479.2	10521.2	5600.94	5377.38
NA	Sexi_222	1.10672	0.936309	4.21747	0.146289	0.89301	93.2566	143.427	1669.87	1597.72	1634.93	496.546
NA	Sexi_223	1.84485	0.420074	2.50321	0.883505	0.267276	108.401	108.712	503.91	286.282	369.617	175.471
NA	Sexi_224	12.6642	2.29e-07	1.83839	3.66268	1.22e-08	286.146	164.438	204.842	26.1336	31.7462	52.2679
NA	Sexi_225	-2.24419	0.449727	-1.19359	-1.1662	0.29407	12.753	4.56773	6.55493	93.8435	2.26759	29.8674
NA	Sexi_226	-6.81324	0.00329134	-0.439496	-2.76834	0.000665	11.1589	1.82709	4.09683	67.7099	86.1683	102.047
NA	Sexi_230	5.20003	0.00229458	0.228629	2.37852	0.000433	72.5329	84.0463	39.3296	46.3278	13.6055	21.1561
NA	Sexi_231	-6.23266	0.0206204	-1.49534	-2.63985	0.00589719	3.98532	0	4.09683	65.3341	31.7462	19.9116
NA	Sexi_237	-3.34035	0.00253234	7.30488	-1.74	0.000488	2282	3016.53	2147.56	18821	17057.9	16143.3
NA	Sexi_243	3.87373	0.115446	3.90205	1.95372	0.0487619	1456.24	494.229	394.935	1039.41	274.378	64.7127
NA	Sexi_245	4.07733	0.288073	1.13106	2.02762	0.159667	31.0855	68.516	244.991	117.601	66.8938	0
NA	Sexi_251	-2.19571	0.100536	3.81259	-1.13468	0.0410092	200.063	470.476	241.713	934.872	1540.83	1565.55
NA	Sexi_252	-1.64709	0.381281	1.60536	-0.719918	0.233602	63.7652	66.6889	97.5046	188.875	179.139	434.322
NA	Sexi_253	-1.07195	0.902212	5.63222	-0.100232	0.840083	1567.03	2013.46	1313.44	2944.79	3868.5	4024.63
NA	Sexi_255	12.6734	3.82e-07	0.295783	3.66373	2.17e-08	82.0977	98.663	46.7039	11.8789	13.6055	11.2003
UP	Sexi_258	24.4364	7.33e-11	2.70434	4.61096	1.76e-12	373.026	336.185	539.962	60.5825	22.6759	28.6229
NA	Sexi_259	-1.68684	0.525674	0.693263	-0.754323	0.366982	31.0855	87.7005	6.55493	150.862	122.45	151.826
NA	Sexi_261	-2.19526	0.297321	-0.543143	-1.13439	0.166563	21.5208	2.74064	14.7486	84.3404	38.549	70.9351
NA	Sexi_263	-1.68498	0.784287	-1.24984	-0.752735	0.668026	0	14.6167	14.7486	15.4426	78.2318	0
NA	Sexi_264	-11.0838	2.08e-05	1.2098	-3.47037	1.95e-06	20.7237	12.7897	4.09683	343.301	289.117	258.851
UP	Sexi_271	84.1336	1.15e-11	3.93602	6.39461	2.42e-13	514.904	2133.13	569.46	21.3821	15.8731	39.8232
NA	Sexi_276	-1.0796	0.885577	5.9732	-0.110494	0.814451	1911.36	2152.32	2059.07	4946.39	3798.21	5297.73
NA	Sexi_277	1.71548	0.595603	2.16461	0.778611	0.438337	42.2444	55.7263	453.11	300.537	81.6332	343.475
NA	Sexi_278	-1.46295	0.499213	4.89186	-0.548882	0.341218	849.671	1301.8	351.508	2735.72	2072.58	2781.4
UP	Sexi_280	5.74514	0.00793603	2.04381	2.52234	0.0018748	361.07	70.3431	248.268	111.662	37.4152	118.225
NA	Sexi_281	1.72716	0.347649	-0.39124	0.788398	0.205851	33.4767	17.3574	40.1489	43.952	37.4152	32.3563
UP	Sexi_283	4.45336	0.00228423	2.72935	2.1549	0.00043	380.997	277.718	418.696	300.537	83.9007	154.315
UP	Sexi_284	11.6523	0.00149343	2.34792	3.54255	0.000262	226.366	342.58	378.547	27.3215	10.2041	136.892
NA	Sexi_286	-3.38245	0.00372722	5.15586	-1.75807	0.000768	433.603	619.385	601.415	5141.2	2288	4626.96
NA	Sexi_287	1.00499	0.993848	4.23135	0.00717829	0.98856	752.429	451.292	668.603	1406.47	1060.1	1564.3
NA	Sexi_289	-2.4139	0.439082	-2.42719	-1.27137	0.284678	5.57945	1.82709	0.819366	13.0668	1.13379	31.1119
NA	Sexi_293	2.2108	0.126593	8.45401	1.14457	0.0546646	15526	9347.41	22973.4	19732.1	11015.9	16820.3
NA	Sexi_295	-2.74511	0.0863906	1.7497	-1.45686	0.0340531	70.1417	53.8992	54.0782	133.044	487.531	378.32
UP	Sexi_296	15.219	7.3e-05	3.68429	3.92781	8.11e-06	1457.83	340.753	559.627	204.318	38.549	112.003
UP	Sexi_297	16.5097	0.00388667	3.79668	4.04525	0.000808	2152.87	210.116	168.789	238.766	41.9504	77.1574
NA	Sexi_300	3.07941	0.0145845	5.17945	1.62266	0.00388038	1791	2782.66	1086.48	1199.77	1527.22	1011.76
NA	Sexi_301	3.01552	0.0209621	2.22599	1.5924	0.00601553	160.21	237.522	308.901	250.645	87.3021	172.982
NA	Sexi_302	5.00873	0.0331845	-1.07762	2.32445	0.0104436	7.97065	21.9251	44.2458	19.0063	3.40138	9.9558
NA	Sexi_303	2.00492	0.48212	3.43913	1.00355	0.32471	168.181	216.511	1039.78	1241.35	281.181	105.78
NA	Sexi_306	50.5784	1.16e-09	0.920599	5.66045	3.57e-11	123.545	84.9598	155.68	10.691	2.26759	2.48895
NA	Sexi_307	64.3731	6.6e-11	1.05127	6.00838	1.57e-12	133.907	135.205	137.654	5.93946	0	7.46685
NA	Sexi_308	-5.04437	0.0396385	2.54257	-2.33467	0.0129609	12.753	172.66	23.7616	886.168	683.678	504.012
UP	Sexi_309	9.25042	1.11e-07	5.35042	3.20952	5.39e-09	2475.68	2717.8	2279.48	830.337	509.073	385.787
UP	Sexi_310	3268.4	0.000164	6.95348	11.6744	2.05e-05	3195.43	24156	6.55493	13.0668	3.40138	0
UP	Sexi_311	42.4322	1.68e-06	11.332	5.40709	1.13e-07	150690	354005	30954.8	7443.34	4557.85	13785
NA	Sexi_312	10.2419	0.0220223	-0.0837896	3.35641	0.00637717	70.1417	6.39483	84.3947	23.7579	10.2041	1.24447
UP	Sexi_313	25.2491	0.000174	2.80336	4.65816	2.19e-05	444.762	75.8244	778.398	61.7704	41.9504	9.9558
NA	Sexi_314	1.15042	0.80578	5.12333	0.20216	0.696993	1334.29	855.08	1519.11	2368.66	1859.42	2744.07
NA	Sexi_316	1.66969	0.455443	0.271466	0.739582	0.299464	86.8801	33.8012	24.581	61.7704	40.8166	87.1132
NA	Sexi_319	1.12951	0.857864	4.97879	0.175697	0.772546	819.383	750.935	1758.36	3206.12	1874.16	1350.26
NA	Sexi_322	5.92745	0.00179752	-0.326146	2.56741	0.000326	61.374	27.4064	40.9683	10.691	12.4717	23.645
UP	Sexi_323	46.2131	2.11e-07	3.62078	5.53023	1.11e-08	1082.41	1045.1	331.024	8.31525	39.6828	59.7348
NA	Sexi_324	-2.08878	0.390864	-3.06776	-1.06266	0.241633	1.59413	3.65419	0	5.93946	6.80276	9.9558
NA	Sexi_325	1.43699	0.789344	-0.758305	0.523052	0.674882	2.39119	63.0347	6.55493	10.691	10.2041	77.1574
NA	Sexi_326	1.12767	0.889255	-2.53126	0.173349	0.82068	4.78239	4.56773	4.9162	3.56368	12.4717	9.9558
NA	Sexi_329	-1.11927	0.875173	-2.26797	-0.16256	0.799556	4.78239	5.48128	5.73556	13.0668	7.93656	17.4226
UP	Sexi_333	22.872	4.04e-08	2.8013	4.51551	1.76e-09	289.335	719.875	376.089	51.0794	13.6055	63.4682
NA	Sexi_335	1.26476	0.669957	1.54329	0.338859	0.524054	79.7065	174.487	80.2979	193.627	165.534	185.427
UP	Sexi_336	32.2276	4.66e-08	5.14836	5.01022	2.06e-09	4277.05	1118.18	1358.51	174.62	178.006	99.558
NA	Sexi_337	5.38495	6.08e-05	1.49011	2.42893	6.59e-06	134.704	176.314	165.512	89.092	49.8869	49.779
NA	Sexi_339	3.51493	0.045934	0.0556111	1.81349	0.0155544	42.2444	49.3315	66.3687	47.5157	38.549	8.71132
NA	Sexi_341	103.129	0.00118728	1.05777	6.6883	0.0002	314.841	2.74064	72.1042	5.93946	0	2.48895
NA	Sexi_342	3.80644	0.000629	2.84551	1.92844	9.61e-05	369.041	511.586	283.501	201.942	193.879	240.184
NA	Sexi_343	3.9278	0.00392211	3.36581	1.97372	0.000817	454.327	852.339	393.296	362.307	360.546	161.782
NA	Sexi_344	-9.22413	0.101263	3.51971	-3.20541	0.0413831	18.3325	0	197.467	1740.26	1673.48	971.935
UP	Sexi_346	36.9175	7.39e-07	3.25875	5.20623	4.54e-08	147.457	1034.13	761.191	64.1462	30.6124	14.9337
DOWN	Sexi_347	-7.51556	7.75e-05	2.08313	-2.90988	8.69e-06	44.6356	24.6658	28.6778	313.604	479.595	772.819
NA	Sexi_348	1.38113	0.515816	2.92358	0.465849	0.357243	268.611	228.387	379.367	588.007	397.962	384.543
NA	Sexi_349	-2.16425	0.143169	0.878157	-1.11387	0.06402	36.665	30.147	46.7039	210.257	90.7035	237.695
NA	Sexi_350	1.43191	0.426474	5.32276	0.517942	0.273263	1419.57	1616.06	1731.32	2966.17	2062.37	2073.3
DOWN	Sexi_352	-10.3431	4.41e-05	3.63699	-3.3706	4.56e-06	114.777	87.7005	19.6648	1868.56	1466	1525.73
NA	Sexi_353	6.2798	0.00887011	-0.163697	2.65072	0.0021378	39.0562	18.2709	88.4916	22.57	6.80276	22.4005
NA	Sexi_354	1.14126	0.877147	0.413048	0.19063	0.802243	63.7652	67.6024	10.6518	79.5888	62.3587	118.225
NA	Sexi_355	3.7862	0.000614	3.31524	1.92075	9.33e-05	459.109	638.569	505.549	249.457	253.97	382.054
NA	Sexi_357	2.08854	0.111874	4.24261	1.06249	0.0469054	908.654	693.382	957.02	646.214	697.283	1270.61
NA	Sexi_358	1.77672	0.235817	4.77122	0.829217	0.122835	926.189	901.67	1664.95	1636.92	947.852	1687.51
UP	Sexi_359	71.2668	0.000718	6.36879	6.15516	0.000112	202.455	5581.77	10772.2	453.775	30.6124	46.0456
NA	Sexi_361	2.08998	0.575229	-0.7729	1.06349	0.417523	48.621	8.22192	15.568	34.4489	39.6828	0
NA	Sexi_362	-1.29446	0.577098	3.98086	-0.37235	0.419397	453.53	607.508	347.411	1424.28	1081.64	1321.63
NA	Sexi_367	1.76946	0.313032	5.7308	0.823308	0.178552	1747.17	1493.65	3510.17	3756.12	2794.8	1693.73
NA	Sexi_368	1.00308	0.996456	2.73471	0.0044418	0.993555	228.758	152.562	278.585	504.854	290.251	642.149
NA	Sexi_370	-1.77024	0.463588	1.88387	-0.823944	0.306849	35.8679	221.078	28.6778	319.543	335.603	337.253
NA	Sexi_371	5.3542	0.289918	8.7333	2.42067	0.160983	11691.3	5721.54	52641.8	31488.7	184.808	95.8246
NA	Sexi_374	1.13847	0.846925	0.182946	0.187102	0.75616	32.6797	55.7263	31.9553	71.2736	97.5063	46.0456
NA	Sexi_377	-3.69318	0.0143412	0.691321	-1.88487	0.00380306	11.1589	42.9367	16.3873	171.057	163.266	194.138
NA	Sexi_378	-5.87724	0.0252609	5.58196	-2.55514	0.0075191	711.779	653.186	64.7299	9629.06	6019.31	2075.78
NA	Sexi_380	1.33618	0.564492	5.08455	0.418113	0.406083	939.74	1209.54	1761.64	2380.54	1777.79	2094.45
NA	Sexi_383	-2.50067	0.452593	-0.757084	-1.32231	0.296727	3.18826	0	27.0391	38.0126	58.9573	68.4461
UP	Sexi_385	6.2828	8.86e-05	2.16418	2.65141	1.01e-05	241.511	293.248	246.629	79.5888	44.218	141.87
NA	Sexi_387	-1.16017	0.914702	-2.53213	-0.214342	0.859114	1.59413	11.8761	0	11.8789	3.40138	16.1782
NA	Sexi_389	1.40763	0.472999	10.1408	0.493271	0.316269	45327.5	48809	39926.9	76215.2	57756.6	68018
NA	Sexi_390	1.40597	0.459893	2.67658	0.491564	0.303632	300.493	218.338	226.964	427.641	325.399	384.543
NA	Sexi_391	2.08484	0.0785058	4.8614	1.05994	0.0301957	1379.72	1279.88	1301.15	1463.48	905.901	1716.13
NA	Sexi_392	30.5386	0.000603	0.232369	4.93256	9.15e-05	27.1002	147.081	60.6331	0	11.3379	2.48895
NA	Sexi_393	1.26881	0.661498	1.55897	0.343476	0.514164	113.183	146.167	74.5623	168.681	205.217	168.004
NA	Sexi_394	2.83288	0.0265256	2.05568	1.50227	0.00797509	180.934	318.828	132.737	136.608	111.112	215.294
NA	Sexi_395	-12.2522	0.000805	-1.58069	-3.61497	0.000128	2.39119	1.82709	0	39.2005	18.1407	59.7348
NA	Sexi_396	-2.96453	0.397105	2.09027	-1.5678	0.247142	0	64.8618	149.944	441.896	351.476	563.747
UP	Sexi_397	6.69057	0.000273	3.33813	2.74213	3.67e-05	507.73	706.171	576.834	98.5951	116.781	345.964
NA	Sexi_398	2.08999	0.34315	5.91728	1.06349	0.202261	2184.76	1404.12	4487.67	6128.34	1820.87	805.175
NA	Sexi_399	2.53021	0.108623	5.21657	1.33925	0.0452142	1535.94	1128.23	2628.53	2679.89	1218.83	726.773
NA	Sexi_401	1.55552	0.464767	3.62681	0.637394	0.308108	182.528	910.806	484.245	649.777	606.58	806.42
NA	Sexi_402	-1.39726	0.633094	-1.06494	-0.4826	0.480442	7.17358	19.1845	11.4711	43.952	45.3518	18.6671
NA	Sexi_404	1.35935	0.515521	3.77681	0.442916	0.356973	651.999	573.707	371.173	968.133	766.445	755.396
NA	Sexi_405	1.37918	0.484701	3.64141	0.463816	0.327096	373.823	673.284	439.18	926.556	696.149	628.46
NA	Sexi_406	1.49725	0.387543	6.76754	0.582319	0.238729	4077.78	5973.68	3379.89	7557.37	5146.29	6156.42
NA	Sexi_407	-1.54483	0.344919	3.35379	-0.627448	0.203643	310.058	327.963	178.622	1010.9	897.965	734.24
NA	Sexi_408	-1.35544	0.837343	1.34178	-0.438765	0.741984	111.589	106.885	0	274.403	95.2387	263.829
NA	Sexi_410	-3.21451	0.0021452	2.49053	-1.6846	0.0004	84.4889	87.7005	95.0465	725.803	505.672	606.059
NA	Sexi_412	-1.25561	0.824585	-1.10322	-0.32839	0.724071	15.9413	4.56773	16.3873	9.50314	22.6759	68.4461
DOWN	Sexi_414	-10.4183	2.65e-08	2.48458	-3.38104	1.11e-09	39.0562	37.4554	22.1229	757.876	561.228	866.155
NA	Sexi_415	8.68903	0.00119122	-1.28921	3.11919	0.000201	15.9413	40.196	14.7486	9.50314	1.13379	6.22237
NA	Sexi_416	-34.4812	8.86e-08	-0.56297	-5.10774	4.23e-09	1.59413	1.82709	0	127.105	64.6263	75.913
NA	Sexi_417	6.68504	4.38e-05	0.174994	2.74094	4.53e-06	72.5329	49.3315	68.8268	20.1942	18.1407	22.4005
NA	Sexi_422	-1.32053	0.641699	0.690267	-0.401122	0.4906	32.6797	50.2451	54.8975	131.856	73.6966	184.182
NA	Sexi_426	4.46367	0.0250439	-2.48815	2.15823	0.00743963	5.57945	5.48128	12.2905	2.37579	4.53518	3.73342
NA	Sexi_427	2.25617	0.182908	-0.71864	1.17388	0.0878013	11.1589	47.5044	24.581	34.4489	18.1407	23.645
NA	Sexi_428	51.1321	4.94e-06	1.84703	5.67616	3.79e-07	62.9681	87.7005	538.324	8.31525	11.3379	8.71132
NA	Sexi_429	-3.32892	0.0132315	-0.489554	-1.73506	0.00344766	13.5501	10.049	7.3743	72.4615	64.6263	83.3798
NA	Sexi_430	-1.45497	0.414709	5.96501	-0.540989	0.262546	1528.77	1763.14	1859.14	6675.96	3857.17	5562.8
UP	Sexi_431	1043.5	2.14e-27	4.43158	10.0272	1.92e-30	1516.81	1742.13	1134.82	3.56368	4.53518	0
NA	Sexi_432	-1.73215	0.314298	0.466031	-0.792566	0.179467	33.4767	36.5419	29.4972	81.9646	96.3725	184.182
NA	Sexi_433	-2.35363	0.0982399	0.91943	-1.23488	0.039881	48.621	44.7638	18.8454	251.833	132.654	181.693
NA	Sexi_437	1.38586	0.53145	6.1798	0.470784	0.372643	1663.47	3423.97	3521.64	4118.42	4069.19	4777.54
NA	Sexi_438	-4.51525	0.0850395	2.74754	-2.17481	0.0333883	69.3447	132.464	49.9813	74.8372	1523.82	561.258
UP	Sexi_442	4.90879	0.000438	7.36841	2.29537	6.35e-05	9673.18	6386.6	11280.2	3727.61	4495.49	3597.78
NA	Sexi_443	2.24423	0.495274	-0.903979	1.16622	0.337246	0	32.8877	38.5102	21.3821	19.2745	24.8895
NA	Sexi_444	1.85178	0.244623	1.03097	0.888911	0.128873	51.8092	89.5276	122.905	103.347	71.429	129.425
NA	Sexi_445	1.01876	0.979411	0.496783	0.0268159	0.963408	47.8239	34.7148	55.7169	93.8435	62.3587	138.137
NA	Sexi_446	-3.40987	0.0264829	2.87457	-1.76972	0.00795414	93.2566	214.683	40.9683	677.099	809.529	904.733
NA	Sexi_447	9.78258	7.04e-07	1.82406	3.29021	4.3e-08	294.914	158.957	181.08	57.0189	35.1476	48.5345
UP	Sexi_449	137.71	8.79e-12	2.95886	7.10549	1.79e-13	454.327	349.888	727.597	1.18789	12.4717	8.71132
NA	Sexi_450	-3.04042	0.00525238	4.67851	-1.60427	0.00114908	435.197	335.272	495.717	3054.07	2411.58	2808.78
NA	Sexi_451	2.04472	0.111334	12.5558	1.0319	0.0466227	328643	253280	232190	320704	231880	300925
NA	Sexi_453	2.29518	0.203847	1.73734	1.19861	0.101401	216.802	155.303	91.769	235.203	38.549	175.471
NA	Sexi_454	-1.74824	0.476317	0.723015	-0.805905	0.319422	11.1589	33.8012	72.9236	79.5888	164.4	184.182
NA	Sexi_456	1.06425	0.907021	2.79019	0.0898325	0.847082	218.396	221.992	274.488	500.103	405.898	526.413
NA	Sexi_457	1.91918	0.43263	-2.8441	0.940491	0.278704	3.18826	3.65419	6.55493	1.18789	6.80276	6.22237
NA	Sexi_461	-5.99064	0.0761166	0.60736	-2.58271	0.0290833	14.3472	0	26.2197	186.499	92.9711	273.784
NA	Sexi_462	-1.0751	0.900633	1.80564	-0.104475	0.837764	129.125	113.28	94.2271	225.7	204.083	338.497
NA	Sexi_464	-1.21757	0.734191	2.58627	-0.284003	0.603284	202.455	192.758	149.944	310.04	615.65	435.566
NA	Sexi_465	1.03467	0.960557	0.843844	0.0491756	0.932478	45.4327	71.2566	65.5493	106.91	75.9642	190.405
NA	Sexi_471	1.09927	0.857198	5.60571	0.13654	0.771666	1536.74	1740.31	1880.45	3608.82	2734.71	3645.07
NA	Sexi_472	1.41336	0.589805	1.82678	0.49913	0.432243	132.313	64.8618	208.119	228.075	139.457	263.829
NA	Sexi_473	1.51799	0.399161	9.12872	0.602159	0.249006	18718.3	21476.6	27911.7	40585.5	29378.9	25878.9
NA	Sexi_474	1.76359	0.223558	3.00091	0.818514	0.114378	248.684	496.056	306.443	428.829	265.308	557.525
NA	Sexi_475	1.1956	0.730442	3.10101	0.25774	0.598196	238.322	445.811	276.126	759.064	470.524	457.967
NA	Sexi_476	-1.22074	0.740922	-1.65523	-0.287755	0.611719	7.97065	9.13546	8.19366	22.57	17.0069	26.134
NA	Sexi_481	1.20056	0.819699	-2.27095	0.263713	0.717272	4.78239	3.65419	9.8324	16.6305	6.80276	9.9558
NA	Sexi_485	-1.28701	0.844803	-1.33934	-0.364018	0.75294	21.5208	0	8.19366	19.0063	22.6759	43.5566
NA	Sexi_493	-1.71044	0.326521	0.684731	-0.774365	0.189056	54.9975	35.6283	25.4004	172.244	145.126	105.78
UP	Sexi_496	28.7795	1.76e-05	2.72798	4.84697	1.61e-06	373.026	693.382	260.558	29.6973	3.40138	64.7127
NA	Sexi_502	-1.99842	0.443585	-2.10973	-0.998861	0.288753	6.37652	0	5.73556	20.1942	11.3379	23.645
NA	Sexi_508	2.99277	0.138997	-1.96554	1.58148	0.0615883	15.1442	14.6167	4.09683	13.0668	7.93656	2.48895
NA	Sexi_512	2.08808	0.30572	0.127054	1.06218	0.172969	85.286	16.4438	37.6908	39.2005	39.6828	67.2016
NA	Sexi_513	1.0048	0.995824	1.78506	0.00690175	0.992336	68.5476	51.1586	217.132	211.445	192.745	324.808
NA	Sexi_514	-1.07552	0.885654	4.11795	-0.105039	0.814571	496.571	584.67	610.428	1404.09	1157.6	1293.01
NA	Sexi_516	1.38968	0.678963	-0.486212	0.474755	0.535113	42.2444	30.147	7.3743	59.3946	23.8097	41.0677
NA	Sexi_519	-2.37851	0.154476	0.249515	-1.25006	0.0704537	17.5354	37.4554	15.568	57.0189	112.246	170.493
NA	Sexi_521	1.66025	0.420616	-1.42596	0.731398	0.267769	15.1442	7.30837	18.8454	16.6305	15.8731	21.1561
NA	Sexi_522	1.37731	0.549938	-1.05064	0.461856	0.391206	15.9413	19.1845	17.2067	24.9457	24.9435	29.8674
NA	Sexi_524	1.22833	0.814691	-1.55201	0.296699	0.709881	19.1296	6.39483	7.3743	10.691	14.7393	32.3563
NA	Sexi_526	16.3641	0.00403531	-0.242601	4.03246	0.000844	37.4621	43.8502	72.9236	0	2.26759	17.4226
NA	Sexi_528	1.22262	0.811485	-2.0009	0.289981	0.705712	12.753	8.22192	2.4581	11.8789	10.2041	18.6671
NA	Sexi_532	-3.56168	0.44801	1.6995	-1.83256	0.292555	58.9828	88.614	0	14.2547	879.824	67.2016
NA	Sexi_535	-29.007	0.0179677	3.26135	-4.85833	0.00500382	3.98532	66.6889	0	2627.62	1248.31	175.471
NA	Sexi_536	2.23371	0.28342	0.616753	1.15944	0.156356	98.039	104.144	11.4711	80.7767	56.6897	62.2237
NA	Sexi_538	-2.92066	0.0744786	1.19315	-1.5463	0.0282993	10.3618	61.2076	47.5232	256.585	189.344	275.029
UP	Sexi_539	6.57461	2.98e-05	2.14549	2.71691	2.93e-06	231.149	282.286	261.378	62.9583	55.5559	130.67
NA	Sexi_540	-4.51626	0.0158843	-0.862033	-2.17513	0.00431209	7.17358	10.049	1.63873	91.4677	36.2814	54.7569
NA	Sexi_542	-1.92082	0.337219	-0.891092	-0.941726	0.197532	13.5501	14.6167	6.55493	70.0857	15.8731	59.7348
NA	Sexi_543	2.9329	0.231752	-0.00315662	1.55233	0.120032	53.4034	95.0088	3.27747	29.6973	38.549	34.8453
NA	Sexi_544	2.27421	0.523191	-0.826584	1.18537	0.364598	15.1442	0	55.7169	17.8184	28.3448	21.1561
NA	Sexi_545	-2.17674	0.116259	0.208069	-1.12217	0.0492019	15.1442	23.7522	31.9553	121.165	86.1683	121.959
NA	Sexi_546	-2.55241	0.281537	1.52854	-1.35186	0.154923	15.9413	147.995	11.4711	225.7	304.991	332.275
NA	Sexi_547	1.98711	0.435621	0.469958	0.990673	0.281403	132.313	13.7032	27.8585	58.2067	47.6193	88.3577
NA	Sexi_548	1.71096	0.349404	1.95749	0.774806	0.20724	189.701	84.9598	204.842	251.833	116.781	252.628
NA	Sexi_550	-7.80622	2.9e-06	1.27689	-2.96462	2.09e-07	15.9413	26.4928	13.1099	343.301	286.85	273.784
NA	Sexi_551	1.53468	0.587785	-0.408347	0.61794	0.430098	19.9266	49.3315	21.3035	17.8184	69.1614	27.3784
NA	Sexi_552	1.70012	0.372573	-1.01985	0.765634	0.226146	16.7384	18.2709	22.9423	30.8852	28.3448	12.4447
NA	Sexi_553	1.15782	0.920851	-2.54815	0.211413	0.868871	0	5.48128	9.01303	1.18789	14.7393	8.71132
NA	Sexi_554	-3.74976	0.00072	1.72235	-1.9068	0.000112	43.8386	53.8992	41.7877	386.065	319.73	398.232
NA	Sexi_555	-5.87664	0.040249	1.04505	-2.55499	0.013201	10.3618	36.5419	14.7486	33.261	460.32	192.894
NA	Sexi_557	1.06524	0.924021	-0.0693977	0.0911793	0.873918	27.8973	24.6658	41.7877	59.3946	49.8869	80.8909
NA	Sexi_560	-1.14316	0.850847	-0.516466	-0.193032	0.761647	28.6943	19.1845	13.9292	49.8915	29.4786	73.424
NA	Sexi_561	-1.32162	0.722304	0.381777	-0.402312	0.587769	19.9266	26.4928	62.2718	99.783	45.3518	169.249
NA	Sexi_562	1.09484	0.885446	1.66476	0.130726	0.814273	120.357	89.5276	117.989	245.894	116.781	291.207
NA	Sexi_567	5.82521	0.00834445	-0.944891	2.54231	0.00198772	35.8679	28.3199	19.6648	9.50314	17.0069	2.48895
UP	Sexi_571	27.3344	3.63e-08	4.83016	4.77264	1.56e-09	1268.13	2748.86	1661.67	228.075	159.865	43.5566
NA	Sexi_574	1.19989	0.852296	-2.17235	0.262903	0.763651	11.1589	5.48128	3.27747	3.56368	13.6055	17.4226
NA	Sexi_575	-1.18962	0.727812	3.23392	-0.250506	0.594619	322.811	311.519	233.519	683.038	611.115	888.555
NA	Sexi_576	-2.70748	0.261588	-2.33217	-1.43695	0.140457	6.37652	1.82709	0	15.4426	18.1407	14.9337
NA	Sexi_577	4.75518	0.0516738	-3.22746	2.2495	0.0179643	4.78239	2.74064	4.09683	0	2.26759	2.48895
NA	Sexi_591	-2.19385	0.166218	0.20499	-1.13347	0.0775112	26.3031	10.9626	31.1359	138.983	82.767	109.514
DOWN	Sexi_593	-8.44592	8.93e-05	2.58745	-3.07825	1.02e-05	47.8239	70.3431	13.1099	810.143	803.86	657.083
NA	Sexi_594	-1.62989	0.434771	1.05652	-0.704772	0.280645	51.8092	21.9251	78.6592	218.572	147.393	180.449
NA	Sexi_595	-1.71418	0.512165	-1.11269	-0.777519	0.353682	12.753	4.56773	13.1099	33.261	12.4717	70.9351
NA	Sexi_597	6.6605	0.0150641	-0.696795	2.73563	0.00403467	44.6356	26.4928	30.3166	3.56368	22.6759	3.73342
NA	Sexi_598	2.3179	0.28004	-1.436	1.21282	0.153826	16.7384	14.6167	15.568	9.50314	27.2111	3.73342
NA	Sexi_599	1.22356	0.757732	0.155096	0.29109	0.633479	46.2298	52.9857	22.1229	85.5283	75.9642	44.8011
NA	Sexi_604	2.01563	0.298453	-2.32426	1.01123	0.167433	7.97065	3.65419	9.8324	5.93946	9.07035	7.46685
NA	Sexi_608	-1.44217	0.56208	-1.29152	-0.528244	0.403745	7.17358	7.30837	15.568	39.2005	24.9435	29.8674
NA	Sexi_609	-1.5673	0.330061	1.5469	-0.648286	0.191865	64.5623	105.058	61.4525	285.094	231.294	238.939
NA	Sexi_614	2.7233	0.19567	-2.49023	1.44536	0.0961253	7.17358	10.049	4.09683	1.18789	9.07035	4.9779
NA	Sexi_617	-2.27437	0.0585009	3.39345	-1.18547	0.0209741	243.105	208.289	193.37	883.792	749.438	1494.61
NA	Sexi_618	-1.00041	0.999674	-1.98443	-0.00059	0.999565	3.98532	18.2709	0.819366	11.8789	13.6055	19.9116
NA	Sexi_619	2.1653	0.283195	-2.71366	1.11457	0.156158	2.39119	6.39483	7.3743	7.12736	5.66897	2.48895
NA	Sexi_621	-1.38759	0.741874	-2.94804	-0.472579	0.613009	1.59413	5.48128	0.819366	9.50314	2.26759	11.2003
NA	Sexi_626	4.73483	0.026516	-2.73002	2.24331	0.00796932	4.78239	7.30837	7.3743	3.56368	0	4.9779
NA	Sexi_629	-2.07119	0.346699	-2.91588	-1.05046	0.205067	3.18826	0.913546	1.63873	7.12736	11.3379	7.46685
NA	Sexi_630	-1.00382	0.995083	4.80677	-0.00550189	0.990834	1064.88	1023.17	742.346	1821.04	1769.85	2395.61
NA	Sexi_631	-1.05072	0.959822	1.87231	-0.0713718	0.93124	66.9535	120.588	170.428	293.41	45.3518	486.59
NA	Sexi_632	5.1501	0.0153952	-1.93176	2.3646	0.00414714	21.5208	10.9626	5.73556	4.75157	3.40138	7.46685
NA	Sexi_641	1.61061	0.556012	-2.98747	0.687611	0.397438	3.98532	1.82709	4.9162	5.93946	5.66897	2.48895
NA	Sexi_643	-2.00324	0.527992	-3.24688	-1.00233	0.369352	1.59413	0	2.4581	11.8789	5.66897	1.24447
NA	Sexi_646	-2.28814	0.420791	-2.85381	-1.19418	0.267917	1.59413	3.65419	0.819366	3.56368	3.40138	22.4005
NA	Sexi_647	-6.82565	0.000109	0.0787208	-2.77097	1.29e-05	7.97065	13.7032	4.9162	161.553	111.112	108.269
NA	Sexi_648	-1.52077	0.813492	-1.78226	-0.6048	0.708399	0	13.7032	7.3743	0	22.6759	39.8232
NA	Sexi_652	1.14693	0.818981	1.80196	0.19778	0.716192	88.4742	132.464	153.221	357.556	156.464	191.649
NA	Sexi_655	-3.2291	0.105952	-2.72718	-1.69113	0.0438167	0	1.82709	3.27747	11.8789	11.3379	12.4447
UP	Sexi_659	38.4531	5.6e-12	4.49408	5.26503	1.09e-13	1221.1	1820.7	1445.36	53.4552	46.4855	145.604
NA	Sexi_669	-1.08792	0.948022	-3.19039	-0.121568	0.911087	3.18826	1.82709	1.63873	5.93946	9.07035	0
NA	Sexi_670	-1.31239	0.671309	1.58363	-0.392193	0.525648	101.227	112.366	48.3426	136.608	264.174	302.407
NA	Sexi_676	22.6435	5.89e-08	-0.235633	4.50102	2.67e-09	35.0709	68.516	57.3556	4.75157	6.80276	2.48895
NA	Sexi_677	-10.0076	0.000697	-1.592	-3.32302	0.000108	0	1.82709	3.27747	30.8852	41.9504	37.3342
NA	Sexi_693	-1.9093	0.398119	-0.793058	-0.93304	0.248026	5.57945	11.8761	19.6648	74.8372	14.7393	67.2016
NA	Sexi_694	-2.55721	0.277477	-2.37317	-1.35457	0.15183	5.57945	0	2.4581	13.0668	11.3379	22.4005
NA	Sexi_698	-1.22726	0.746842	-0.5752	-0.295438	0.619518	14.3472	19.1845	23.7616	38.0126	41.9504	68.4461
NA	Sexi_699	1.63507	0.468902	-2.23458	0.709349	0.312173	8.76771	3.65419	9.01303	13.0668	7.93656	7.46685
NA	Sexi_707	-1.85721	0.503523	-3.00467	-0.89314	0.345355	1.59413	4.56773	0	11.8789	6.80276	4.9779
NA	Sexi_717	1.93031	0.554407	-0.0316415	0.948835	0.395721	10.3618	69.4295	49.9813	54.6431	75.9642	2.48895
NA	Sexi_722	-2.72558	0.0192508	1.61738	-1.44656	0.00543043	55.7945	73.0837	37.6908	306.476	314.061	322.319
NA	Sexi_729	-1.04065	0.965334	0.621234	-0.057481	0.941132	22.3178	23.7522	99.1433	110.474	72.5628	148.093
NA	Sexi_735	13.1496	0.00022	0.936339	3.71695	2.88e-05	71.7358	224.732	72.9236	9.50314	34.0138	9.9558
NA	Sexi_736	-3.08655	0.0274559	5.21549	-1.626	0.00831071	496.571	1063.37	341.676	3573.18	2561.24	5988.41
NA	Sexi_740	-1.12843	0.879835	-2.68915	-0.174323	0.805953	1.59413	5.48128	4.09683	9.50314	9.07035	7.46685
NA	Sexi_741	-5.11311	0.00692819	-2.1427	-2.3542	0.00159371	0.797065	3.65419	1.63873	20.1942	21.5421	23.645
NA	Sexi_742	1.22917	0.696306	1.70353	0.297682	0.555379	112.386	101.404	142.57	199.566	175.738	243.917
NA	Sexi_746	-2.02669	0.499404	-2.20832	-1.01912	0.341433	1.59413	10.9626	0	15.4426	17.0069	17.4226
NA	Sexi_747	-1.27257	0.709148	1.59727	-0.34774	0.571061	42.2444	106.885	119.627	175.808	208.618	327.297
NA	Sexi_750	-3.73836	0.0421229	-0.892363	-1.90241	0.0139761	8.76771	8.22192	4.09683	49.8915	22.6759	98.3135
NA	Sexi_752	1.84967	0.625641	-3.20703	0.887265	0.471895	7.17358	1.82709	0	7.12736	2.26759	1.24447
NA	Sexi_762	3.17136	0.00599592	1.07081	1.6651	0.00134229	80.5036	137.032	104.879	81.9646	65.76	64.7127
NA	Sexi_763	-3.30533	0.0397219	-0.967123	-1.72479	0.0129925	2.39119	10.049	9.8324	51.0794	55.5559	46.0456
NA	Sexi_765	-1.5895	0.427432	-1.0781	-0.668572	0.274036	9.56478	10.049	13.9292	30.8852	29.4786	53.5124
NA	Sexi_766	-1.29356	0.646969	1.02875	-0.371349	0.497147	61.374	42.0231	70.4655	182.935	117.915	187.916
NA	Sexi_768	-1.98591	0.349875	-2.81428	-0.9898	0.207635	0.797065	2.74064	3.27747	7.12736	10.2041	11.2003
NA	Sexi_771	-4.47668	0.224513	-1.96964	-2.16243	0.11502	2.39119	0	4.9162	13.0668	2.26759	60.9793
NA	Sexi_772	1.34004	0.681791	-2.62471	0.422272	0.53858	5.57945	3.65419	4.9162	8.31525	4.53518	9.9558
NA	Sexi_775	2.15735	0.527922	-3.18834	1.10926	0.36928	0.797065	8.22192	1.63873	2.37579	0	7.46685
DOWN	Sexi_776	-16.5661	2.71e-05	2.37961	-4.05016	2.64e-06	37.4621	4.56773	14.7486	631.959	725.628	705.617
NA	Sexi_778	5.63044	0.00684135	-1.33287	2.49325	0.00157014	15.1442	37.4554	12.2905	14.2547	3.40138	6.22237
NA	Sexi_781	1.4844	0.602282	-1.53045	0.569875	0.445778	11.956	4.56773	19.6648	21.3821	11.3379	21.1561
NA	Sexi_782	-1.74425	0.657706	-3.04417	-0.802606	0.509834	3.18826	2.74064	0	1.18789	4.53518	16.1782
NA	Sexi_783	-1.29065	0.644733	0.656275	-0.368097	0.494385	47.0268	62.1212	28.6778	148.487	106.577	118.225
NA	Sexi_787	2.95925	0.127151	2.70649	1.56523	0.054963	158.616	674.197	199.925	444.272	204.083	72.1795
NA	Sexi_795	1.49414	0.546232	0.333674	0.579312	0.387446	50.2151	21.9251	72.1042	72.4615	48.7531	90.8467
NA	Sexi_796	-3.33717	0.168503	-0.237764	-1.73863	0.0789103	3.18826	6.39483	27.0391	100.971	26.0773	146.848
NA	Sexi_800	-2.03878	0.362198	-0.955639	-1.02771	0.21739	5.57945	3.65419	21.3035	47.5157	28.3448	62.2237
NA	Sexi_805	4.79467	0.0598725	0.617997	2.26143	0.021563	96.4449	57.5534	93.4078	17.8184	5.66897	89.6022
NA	Sexi_809	-1.04002	0.958417	1.64458	-0.0566148	0.92889	161.007	100.49	43.4264	230.451	168.935	280.007
NA	Sexi_816	-2.38389	0.401231	-1.11756	-1.25332	0.250708	8.76771	17.3574	0	22.57	41.9504	59.7348
NA	Sexi_818	-2.33871	0.158494	1.00916	-1.22572	0.0728383	46.2298	63.9483	12.2905	179.372	193.879	214.05
NA	Sexi_822	1.59395	0.666013	-3.07278	0.672609	0.519467	4.78239	5.48128	0	3.56368	2.26759	7.46685
NA	Sexi_825	-1.51613	0.59557	-0.172649	-0.600393	0.438278	9.56478	31.9741	27.8585	40.3884	41.9504	136.892
NA	Sexi_826	-1.76368	0.210528	0.97558	-0.818591	0.105691	39.8532	62.1212	40.9683	210.257	145.126	175.471
UP	Sexi_828	158.686	0.00118758	2.26193	7.31003	0.0002	19.9266	1036.88	6.55493	2.37579	7.93656	1.24447
NA	Sexi_829	-1.18643	0.791582	0.933055	-0.246625	0.677793	72.5329	38.369	58.9944	127.105	104.309	205.338
NA	Sexi_840	1.48051	0.463974	-0.411094	0.566093	0.307298	28.6943	38.369	20.4842	43.952	30.6124	49.779
NA	Sexi_841	17.0735	0.00326277	-0.495713	4.09369	0.000658	63.7652	52.0722	14.7486	14.2547	0	2.48895
NA	Sexi_842	3.49377	0.0218493	-1.14707	1.80479	0.00632036	19.9266	22.8387	22.9423	14.2547	18.1407	6.22237
NA	Sexi_845	23.7021	8.86e-08	-0.741124	4.56695	4.22e-09	39.0562	33.8012	36.8715	5.93946	2.26759	1.24447
NA	Sexi_853	-1.1056	0.900772	-1.90298	-0.144832	0.838097	6.37652	8.22192	7.3743	24.9457	5.66897	22.4005
NA	Sexi_862	1.33017	0.619204	-0.0636077	0.411614	0.464432	29.4914	34.7148	41.7877	43.952	64.6263	57.2458
NA	Sexi_864	-1.46778	0.630918	-0.991914	-0.55364	0.477947	20.7237	10.9626	5.73556	34.4489	18.1407	67.2016
NA	Sexi_867	2.25507	0.48391	-2.62208	1.17317	0.326308	0	10.049	8.19366	8.31525	1.13379	7.46685
NA	Sexi_873	1.06481	0.91267	6.02603	0.0905971	0.855655	1702.53	2399.89	2715.38	5224.35	4523.84	3753.34
NA	Sexi_875	-1.55994	0.467682	-1.46587	-0.641486	0.310911	9.56478	6.39483	9.01303	22.57	21.5421	39.8232
NA	Sexi_876	-7.1388	0.00744983	1.37034	-2.83568	0.00174052	13.5501	50.2451	3.27747	281.531	276.646	394.499
NA	Sexi_878	2.22055	0.482553	-2.55926	1.15092	0.325097	13.5501	2.74064	1.63873	1.18789	11.3379	3.73342
NA	Sexi_879	-1.63228	0.379077	1.2986	-0.706887	0.231688	46.2298	91.3546	52.4394	163.929	148.527	332.275
NA	Sexi_880	-2.54984	0.0888387	0.791704	-1.35041	0.0352379	34.2738	25.5793	35.2328	190.063	77.098	265.073
NA	Sexi_881	1.01434	0.98323	1.66235	0.0205424	0.970792	112.386	89.5276	113.892	141.359	221.09	292.452
NA	Sexi_883	2.2796	0.409884	-2.85178	1.18878	0.258441	9.56478	3.65419	0.819366	4.75157	1.13379	7.46685
NA	Sexi_884	2.3658	0.0245805	3.83693	1.24233	0.00727942	516.498	868.783	670.242	650.965	523.813	645.882
NA	Sexi_890	-2.3227	0.201661	-2.45908	-1.2158	0.0999694	1.59413	2.74064	4.09683	20.1942	7.93656	14.9337
NA	Sexi_899	1.68998	0.433564	0.284047	0.757006	0.279467	20.7237	95.0088	40.9683	67.7099	36.2814	87.1132
NA	Sexi_900	-1.61379	0.508048	0.20835	-0.690452	0.349804	7.97065	49.3315	31.9553	68.8978	99.7739	121.959
NA	Sexi_901	2.57736	0.385745	-1.73138	1.3659	0.23725	30.2885	6.39483	0.819366	5.93946	9.07035	16.1782
DOWN	Sexi_902	-11.1158	2.65e-07	3.3156	-3.47454	1.44e-08	53.4034	88.614	27.8585	1167.7	1065.77	1665.11
NA	Sexi_903	1.77086	0.435839	-1.39927	0.824449	0.281599	15.9413	23.7522	5.73556	22.57	6.80276	24.8895
NA	Sexi_904	1.45566	0.621154	1.52007	0.541676	0.466729	135.501	176.314	36.0521	162.741	233.562	84.6243
NA	Sexi_905	1.00908	0.993476	-1.26931	0.0130461	0.988081	3.98532	31.9741	4.9162	27.3215	30.6124	21.1561
UP	Sexi_906	32.8484	7.66e-08	2.64969	5.03775	3.59e-09	306.87	763.725	206.48	11.8789	40.8166	22.4005
NA	Sexi_911	-2.54564	0.0551253	2.54579	-1.34803	0.019489	58.1857	191.845	92.5884	603.45	638.326	526.413
NA	Sexi_920	-1.46856	0.504088	0.912119	-0.5544	0.345875	46.2298	67.6024	39.3296	102.159	201.815	151.826
NA	Sexi_922	-1.56267	0.465342	0.219152	-0.644018	0.308683	29.4914	22.8387	35.2328	54.6431	111.112	120.714
NA	Sexi_924	2.29188	0.136798	-0.682681	1.19653	0.0603144	19.1296	45.6773	20.4842	23.7579	17.0069	36.0898
NA	Sexi_935	-1.06502	0.9492	-1.08965	-0.0908763	0.913639	19.9266	10.049	11.4711	10.691	20.4083	63.4682
NA	Sexi_938	1.71598	0.668263	0.01398	0.779033	0.522275	17.5354	96.8359	18.0261	10.691	5.66897	139.381
NA	Sexi_939	-1.17355	0.829414	-1.48821	-0.230874	0.731244	15.9413	8.22192	4.9162	29.6973	20.4083	23.645
NA	Sexi_942	-2.62993	0.0518542	-0.497653	-1.39502	0.0180485	15.9413	12.7897	8.19366	71.2736	54.4221	82.1353
NA	Sexi_946	1.35645	0.487677	4.13635	0.439837	0.329969	585.843	857.82	625.176	1190.27	1012.48	989.358
NA	Sexi_950	-1.69844	0.475542	-2.10277	-0.764211	0.318624	8.76771	3.65419	1.63873	22.57	13.6055	16.1782
NA	Sexi_951	-2.33825	0.276545	-2.69464	-1.22543	0.151128	1.59413	2.74064	2.4581	14.2547	3.40138	17.4226
NA	Sexi_956	-1.22384	0.887702	-2.32888	-0.291415	0.818177	1.59413	3.65419	9.01303	28.5094	10.2041	0
NA	Sexi_960	3.15447	0.0385126	-0.887372	1.6574	0.0125362	20.7237	19.1845	36.8715	11.8789	17.0069	22.4005
NA	Sexi_963	1.38393	0.453502	3.64954	0.468771	0.297552	416.068	569.139	495.717	911.114	672.34	678.239
NA	Sexi_969	-3.32712	0.00923475	0.688134	-1.73427	0.00224348	27.1002	24.6658	21.3035	131.856	191.611	184.182
NA	Sexi_970	-1.15476	0.793714	2.04649	-0.207594	0.680619	96.4449	189.104	107.337	306.476	256.237	379.565
NA	Sexi_977	1.18455	0.807768	0.112739	0.244339	0.699921	20.7237	43.8502	50.8007	102.159	36.2814	72.1795
NA	Sexi_980	1.62622	0.379854	-0.0197101	0.701519	0.232387	39.8532	30.147	47.5232	48.7036	35.1476	72.1795
NA	Sexi_988	1.17545	0.805566	2.38666	0.233216	0.696629	183.325	109.626	263.017	374.186	198.414	467.923
NA	Sexi_989	1.51388	0.463505	-0.948054	0.598252	0.306747	15.9413	28.3199	15.568	39.2005	18.1407	26.134
NA	Sexi_991	4.02771	0.00553746	0.546128	2.00996	0.00122232	99.6331	89.5276	43.4264	48.7036	24.9435	49.779
NA	Sexi_995	-1.09129	0.893222	-0.249179	-0.12603	0.826283	20.7237	23.7522	32.7747	60.5825	40.8166	79.6464
NA	Sexi_1003	1.21578	0.777082	0.543457	0.281879	0.658623	24.709	78.565	58.175	80.7767	61.2249	134.403
NA	Sexi_1004	9.88467	0.00426348	1.91528	3.30519	0.0009	70.9388	366.332	271.21	52.2673	6.80276	93.3356
NA	Sexi_1005	-10.0107	0.00108983	-1.59978	-3.32347	0.000181	2.39119	2.74064	0	23.7579	36.2814	49.779
NA	Sexi_1006	2.73229	0.238392	-2.79924	1.45011	0.124598	0.797065	10.9626	4.9162	3.56368	4.53518	3.73342
NA	Sexi_1007	2.87936	0.413846	-0.0626725	1.52575	0.261788	65.3593	65.7753	9.8324	29.6973	0	75.913
DOWN	Sexi_1008	-17.9164	0.000332	2.10138	-4.16321	4.62e-05	27.1002	17.3574	0.819366	799.452	359.413	604.815
NA	Sexi_1009	1.93295	0.351316	0.0460285	0.950806	0.208808	30.2885	28.3199	72.1042	72.4615	54.4221	18.6671
NA	Sexi_1010	1.03811	0.962254	-0.52186	0.0539634	0.935605	17.5354	12.7897	36.0521	43.952	34.0138	60.9793
NA	Sexi_1013	1.46605	0.791608	-0.554224	0.551936	0.677885	35.8679	0	37.6908	49.8915	7.93656	58.4903
NA	Sexi_1014	2.0368	0.658695	-2.13448	1.02631	0.511121	0	16.4438	10.6518	8.31525	17.0069	0
NA	Sexi_1018	-2.46491	0.0444007	2.74952	-1.30153	0.0149107	137.095	174.487	84.3947	750.748	780.05	486.59
NA	Sexi_1019	-1.1447	0.799011	3.43638	-0.194971	0.687356	273.393	472.304	290.875	940.811	877.556	637.171
NA	Sexi_1020	-2.54077	0.0628893	2.34681	-1.34527	0.0229235	64.5623	160.784	72.1042	615.328	604.312	318.586
NA	Sexi_1021	1.13009	0.81609	2.75833	0.176439	0.7117	209.628	237.522	274.488	433.581	360.546	563.747
NA	Sexi_1022	5.09677	0.0463129	-2.51831	2.34958	0.0157172	6.37652	4.56773	12.2905	3.56368	0	6.22237
NA	Sexi_1023	-3.1577	0.277786	-2.74886	-1.65887	0.152068	2.39119	0.913546	1.63873	1.18789	21.5421	9.9558
NA	Sexi_1024	-2.46303	0.442431	-2.3048	-1.30043	0.287724	1.59413	2.74064	4.9162	1.18789	36.2814	7.46685
NA	Sexi_1026	1.00754	0.99424	-0.763518	0.0108351	0.989401	9.56478	37.4554	11.4711	55.831	11.3379	54.7569
NA	Sexi_1035	1.00191	0.998584	-1.7566	0.00275921	0.997382	3.18826	14.6167	9.01303	14.2547	6.80276	34.8453
NA	Sexi_1038	-1.48047	0.495404	0.304003	-0.566054	0.337389	42.2444	36.5419	18.8454	87.9041	114.513	98.3135
NA	Sexi_1039	-4.07237	0.013316	3.11552	-2.02587	0.00347669	72.5329	243.003	46.7039	898.047	808.395	1263.14
NA	Sexi_1040	-7.87293	0.0045381	-2.32232	-2.9769	0.000968	1.59413	1.82709	0	17.8184	12.4717	29.8674
NA	Sexi_1042	-1.07757	0.909413	-1.3127	-0.107782	0.850909	11.1589	13.7032	10.6518	21.3821	29.4786	28.6229
NA	Sexi_1043	1.03417	0.982014	-3.63215	0.0484783	0.968166	0	1.82709	2.4581	0	3.40138	4.9779
NA	Sexi_1044	-1.59786	0.418635	-0.108577	-0.676138	0.266003	20.7237	24.6658	23.7616	67.7099	45.3518	123.203
NA	Sexi_1046	4.75117	0.121264	-0.0591739	2.24828	0.0518195	58.1857	43.8502	51.6201	48.7036	0	24.8895
NA	Sexi_1048	5.26869	0.0179301	-1.82091	2.39744	0.00498956	13.5501	4.56773	22.9423	5.93946	4.53518	6.22237
NA	Sexi_1058	3.35436	0.00839698	1.57933	1.74604	0.00200263	168.978	178.142	116.35	89.092	61.2249	143.115
NA	Sexi_1063	-2.86652	0.0753083	-0.976327	-1.5193	0.0287052	7.17358	14.6167	3.27747	45.1399	38.549	64.7127
NA	Sexi_1064	-2.18357	0.333944	-2.62699	-1.12669	0.194977	3.18826	3.65419	0.819366	11.8789	4.53518	19.9116
NA	Sexi_1065	2.71353	0.0678544	3.37937	1.44017	0.0251687	827.353	232.954	428.529	362.307	349.209	482.856
NA	Sexi_1066	-1.29418	0.709577	-0.231251	-0.372042	0.571764	22.3178	23.7522	25.4004	76.0251	24.9435	100.802
NA	Sexi_1068	-1.69047	0.366518	0.529471	-0.757426	0.220978	23.1149	33.8012	48.3426	176.996	64.6263	146.848
NA	Sexi_1070	1.40092	0.545002	-0.667903	0.486374	0.38612	24.709	21.0116	23.7616	47.5157	22.6759	37.3342
NA	Sexi_1071	4.21273	0.100636	-1.95398	2.07476	0.0410588	8.76771	1.82709	24.581	4.75157	5.66897	7.46685
NA	Sexi_1072	-4.11642	0.106541	0.727448	-2.04139	0.0441313	40.6503	1.82709	18.0261	291.034	176.872	94.5801
NA	Sexi_1080	3.06374	0.454063	-2.99093	1.61529	0.298179	1.59413	0	11.4711	7.12736	2.26759	0
NA	Sexi_1084	-1.37461	0.559271	-0.411542	-0.459022	0.400732	19.1296	21.9251	19.6648	48.7036	55.5559	70.9351
NA	Sexi_1086	1.4014	0.463813	5.19251	0.486869	0.307088	1081.62	1609.67	1648.56	2576.54	1775.52	2223.88
NA	Sexi_1091	-1.146	0.897023	-2.76225	-0.19661	0.832501	3.18826	3.65419	3.27747	1.18789	9.07035	13.6892
NA	Sexi_1095	2.46383	0.178549	-1.39824	1.3009	0.0850992	19.1296	18.2709	12.2905	29.6973	7.93656	6.22237
NA	Sexi_1098	-4.43149	0.0404637	-2.44809	-2.14779	0.0132936	0.797065	1.82709	2.4581	24.9457	17.0069	7.46685
NA	Sexi_1100	-2.64002	0.0754434	1.42447	-1.40055	0.0287666	24.709	49.3315	72.9236	432.393	212.019	194.138
NA	Sexi_1102	1.57757	0.685637	-2.77303	0.657701	0.542896	4.78239	6.39483	2.4581	4.75157	0	13.6892
NA	Sexi_1104	1.53751	0.629143	-1.9526	0.620596	0.475968	7.97065	5.48128	13.1099	22.57	12.4717	2.48895
NA	Sexi_1110	-1.2221	0.748757	1.4278	-0.289365	0.62204	82.8948	126.069	38.5102	206.693	217.688	195.383
NA	Sexi_1112	3.05225	0.0210356	1.14116	1.60987	0.00604215	73.33	91.3546	163.873	90.2799	65.76	74.6685
NA	Sexi_1113	1.60134	0.650038	-1.23099	0.679283	0.500588	18.3325	2.74064	25.4004	40.3884	4.53518	22.4005
NA	Sexi_1116	1.25034	0.804136	-1.81555	0.322317	0.694424	13.5501	12.7897	1.63873	15.4426	18.1407	12.4447
NA	Sexi_1122	-1.11958	0.861109	4.69496	-0.162963	0.777529	556.351	655.926	1234.79	3074.27	1422.91	1497.1
NA	Sexi_1125	3.48874	0.21948	-2.97421	1.80271	0.11159	9.56478	1.82709	2.4581	3.56368	4.53518	0
NA	Sexi_1126	1.6049	0.489236	-1.73864	0.682486	0.331538	13.5501	12.7897	6.55493	22.57	5.66897	16.1782
NA	Sexi_1127	1.2889	0.801908	-1.83195	0.366137	0.691481	1.59413	16.4438	10.6518	22.57	4.53518	19.9116
NA	Sexi_1131	1.44658	0.764252	-2.07961	0.532648	0.641908	0.797065	4.56773	18.0261	3.56368	19.2745	9.9558
NA	Sexi_1134	2.08372	0.544279	-2.58241	1.05916	0.385405	1.59413	4.56773	11.4711	4.75157	0	13.6892
NA	Sexi_1153	-1.08434	0.929006	-1.81489	-0.11682	0.881671	11.956	1.82709	9.01303	20.1942	13.6055	21.1561
NA	Sexi_1154	8.77692	0.000357	0.356131	3.13371	5.02e-05	35.0709	53.8992	135.195	21.3821	12.4717	21.1561
NA	Sexi_1157	2.94344	0.0804792	-2.55967	1.5575	0.0311467	9.56478	5.48128	4.9162	5.93946	3.40138	4.9779
NA	Sexi_1173	-1.1867	0.826444	-1.07367	-0.246953	0.726572	6.37652	21.0116	13.9292	39.2005	43.0842	17.4226
NA	Sexi_1174	1.40117	0.805762	-2.94515	0.486634	0.696957	1.59413	10.049	0	9.50314	1.13379	6.22237
NA	Sexi_1179	2.42783	0.110424	0.918337	1.27967	0.04614	73.33	158.044	44.2458	85.5283	49.8869	99.558
NA	Sexi_1180	3.02972	0.018877	0.704252	1.59918	0.00530681	58.1857	101.404	86.0335	52.2673	70.2952	43.5566
NA	Sexi_1181	1.0609	0.954104	-1.14704	0.0852821	0.921451	6.37652	16.4438	20.4842	51.0794	29.4786	6.22237
NA	Sexi_1190	-1.75014	0.366206	-0.129456	-0.807471	0.220682	11.956	20.098	31.9553	53.4552	74.8304	107.025
NA	Sexi_1191	12.2887	6.15e-08	1.09896	3.61926	2.8e-09	115.574	143.427	137.654	22.57	13.6055	32.3563
NA	Sexi_1193	1.01801	0.975763	3.25389	0.0257454	0.957709	301.291	459.514	227.784	620.08	630.389	757.885
NA	Sexi_1194	-5.5124	0.0480067	-0.88068	-2.46268	0.0164213	6.37652	0	8.19366	71.2736	26.0773	88.3577
NA	Sexi_1195	-4.10844	0.0727354	-0.203806	-2.03859	0.0274808	13.5501	19.1845	0.819366	83.1525	120.182	74.6685
NA	Sexi_1196	-1.21335	0.817525	-0.0614367	-0.278994	0.713969	47.8239	26.4928	9.01303	72.4615	40.8166	105.78
NA	Sexi_1200	-1.79876	0.594058	-2.44904	-0.847004	0.436587	5.57945	0	4.09683	16.6305	18.1407	3.73342
NA	Sexi_1201	1.84898	0.408548	-2.90346	0.886731	0.257402	1.59413	5.48128	5.73556	5.93946	4.53518	3.73342
NA	Sexi_1202	2.90393	0.253494	-2.99539	1.538	0.134962	1.59413	8.22192	4.09683	3.56368	0	6.22237
NA	Sexi_1203	2.0109	0.505847	-3.233	1.00784	0.347591	1.59413	2.74064	4.9162	2.37579	0	7.46685
NA	Sexi_1204	-4.65108	0.0613441	-0.569978	-2.21757	0.0222153	1.59413	20.098	2.4581	60.5825	95.2387	60.9793
NA	Sexi_1206	1.08343	0.947477	-2.88188	0.115601	0.910238	0	3.65419	6.55493	10.691	3.40138	6.22237
NA	Sexi_1209	1.22764	0.74323	0.105129	0.295891	0.614878	31.8826	30.147	52.4394	59.3946	51.0207	89.6022
NA	Sexi_1212	-1.85177	0.442234	-1.76948	-0.888908	0.287525	10.3618	0.913546	5.73556	23.7579	18.1407	28.6229
DOWN	Sexi_1216	-7.72035	6.44e-07	2.43252	-2.94867	3.89e-08	33.4767	57.5534	35.2328	583.255	657.6	774.063
NA	Sexi_1220	-1.10052	0.891788	-0.943339	-0.138186	0.824089	19.1296	14.6167	12.2905	46.3278	18.1407	46.0456
UP	Sexi_1221	13.5338	9.68e-08	2.89546	3.7585	4.66e-09	339.55	594.719	480.968	66.522	104.309	41.0677
NA	Sexi_1222	-5.37895	0.000144	1.20295	-2.42733	1.78e-05	30.2885	23.7522	17.2067	299.349	207.484	316.097
NA	Sexi_1231	-1.06574	0.928984	0.573372	-0.0918536	0.881589	70.1417	46.5909	24.581	111.662	77.098	134.403
NA	Sexi_1234	-1.35319	0.625361	0.500147	-0.436359	0.471616	52.6063	48.418	18.0261	136.608	91.8373	113.247
NA	Sexi_1238	-2.40495	0.0621214	-0.0145397	-1.26601	0.0225797	13.5501	26.4928	17.2067	90.2799	91.8373	103.291
NA	Sexi_1239	-1.15165	0.875401	-2.13659	-0.203707	0.79986	7.97065	7.30837	2.4581	21.3821	4.53518	18.6671
NA	Sexi_1240	-1.43526	0.762817	-3.29035	-0.521316	0.640163	2.39119	0	2.4581	4.75157	9.07035	1.24447
NA	Sexi_1242	1.07842	0.916646	0.237091	0.108915	0.862093	51.0122	30.147	36.8715	93.8435	37.4152	109.514
NA	Sexi_1244	1.27914	0.62315	2.2534	0.355171	0.469362	156.225	259.447	132.737	296.973	281.181	308.63
NA	Sexi_1245	-1.84221	0.300978	-0.147457	-0.881435	0.169436	14.3472	28.3199	19.6648	79.5888	39.6828	124.447
NA	Sexi_1246	1.4904	0.722141	-3.51696	0.575696	0.587548	3.18826	0.913546	1.63873	3.56368	0	4.9779
NA	Sexi_1247	-1.47348	0.729806	-3.00761	-0.559225	0.59734	1.59413	0	4.9162	5.93946	3.40138	12.4447
NA	Sexi_1248	-1.23943	0.758976	1.70011	-0.309682	0.634834	89.2713	149.822	58.175	130.668	357.145	243.917
NA	Sexi_1257	-1.44171	0.726937	-2.71889	-0.527777	0.59344	2.39119	6.39483	0.819366	2.37579	11.3379	13.6892
NA	Sexi_1258	1.12223	0.931815	-1.48318	0.166365	0.885887	12.753	22.8387	0	40.3884	13.6055	12.4447
NA	Sexi_1263	-3.24775	0.28342	0.722031	-1.69944	0.156361	27.8973	52.0722	0	232.827	123.584	179.204
NA	Sexi_1272	1.182	0.909631	-3.43285	0.241236	0.851153	0	4.56773	1.63873	7.12736	3.40138	0
NA	Sexi_1276	-1.54783	0.622876	-1.60189	-0.630249	0.46904	10.3618	2.74064	9.01303	9.50314	38.549	23.645
NA	Sexi_1278	-1.90793	0.115937	2.29674	-0.932011	0.0490166	102.024	140.686	99.9627	456.151	379.821	537.613
NA	Sexi_1281	-5.0977	0.000548	1.41158	-2.34985	8.2e-05	39.8532	25.5793	20.4842	250.645	309.526	367.12
NA	Sexi_1286	3.60845	0.20917	-1.61358	1.85138	0.104846	1.59413	43.8502	4.9162	14.2547	6.80276	6.22237
NA	Sexi_1287	1.50952	0.379817	7.02386	0.594087	0.232331	4246.76	5295.83	6297.65	8879.5	6671.24	6777.41
NA	Sexi_1298	-5.90874	0.000641	0.546174	-2.56285	9.82e-05	20.7237	10.049	9.8324	218.572	106.577	204.094
NA	Sexi_1299	-3.21415	0.097974	0.292985	-1.68444	0.0397366	19.9266	35.6283	3.27747	181.748	82.767	130.67
NA	Sexi_1305	-1.47378	0.439683	1.91112	-0.559519	0.285202	93.2566	154.389	63.9106	333.798	261.906	358.409
NA	Sexi_1306	-2.40172	0.305318	-1.82435	-1.26407	0.172681	3.98532	9.13546	1.63873	7.12736	35.1476	27.3784
NA	Sexi_1311	1.00443	0.997902	-3.47504	0.00637686	0.996242	2.39119	0	2.4581	2.37579	0	8.71132
NA	Sexi_1317	-1.5881	0.452768	-2.01876	-0.667305	0.296921	3.98532	5.48128	6.55493	14.2547	20.4083	18.6671
NA	Sexi_1320	2.14567	0.139724	1.07623	1.10143	0.0620191	102.821	67.6024	111.434	97.4072	115.647	64.7127
UP	Sexi_1322	29.0329	1.74e-12	2.13838	4.85962	3.08e-14	291.726	388.257	189.274	22.57	23.8097	14.9337
NA	Sexi_1323	1.91547	0.445773	1.18344	0.937699	0.290568	69.3447	126.069	105.698	14.2547	166.668	129.425
NA	Sexi_1324	1.69043	0.381281	4.95687	0.757392	0.233598	647.217	899.843	2344.21	1919.63	1417.24	1634
NA	Sexi_1325	-1.35763	0.808075	2.07038	-0.441088	0.700336	52.6063	307.865	23.7616	563.061	22.6759	500.279
UP	Sexi_1326	8.41538	1.62e-06	9.90471	3.07303	1.08e-07	62423.7	51970.7	57955.4	11467.9	12611.2	19336.7
DOWN	Sexi_1327	-30.6705	1.52e-06	3.04405	-4.93878	1.01e-07	7.97065	43.8502	4.09683	1292.43	1065.77	1050.34
NA	Sexi_1329	1.65373	0.472085	-2.11367	0.725726	0.315316	11.1589	7.30837	5.73556	8.31525	5.66897	17.4226
NA	Sexi_1332	17.3058	0.0136979	1.10171	4.11319	0.00359798	143.472	277.718	3.27747	20.1942	2.26759	28.6229
NA	Sexi_1333	3.21891	0.00699861	4.89992	1.68657	0.00161229	1791.8	1870.94	982.42	1076.23	668.938	1322.88
NA	Sexi_1334	-1.72312	0.270054	4.30757	-0.785023	0.146451	310.058	433.935	717.765	1583.46	1597.52	2159.16
NA	Sexi_1335	1.30731	0.619957	5.73647	0.386601	0.465382	2133.74	2740.64	1328.19	2744.03	2732.44	4401.71
NA	Sexi_1336	-2.79173	0.197121	-1.75533	-1.48116	0.0970453	6.37652	6.39483	0.819366	52.2673	15.8731	14.9337
UP	Sexi_1337	285.086	1.36e-16	6.97363	8.15525	1.08e-18	13646.5	3934.64	7029.34	41.5762	69.1614	73.424
NA	Sexi_1338	-1.50272	0.376967	4.16052	-0.587581	0.229944	367.447	626.693	469.497	1796.09	1655.34	1118.78
NA	Sexi_1339	7.20382	0.00730622	1.04485	2.84876	0.00169841	180.137	50.2451	119.627	29.6973	9.07035	69.6906
NA	Sexi_1342	1.32391	0.577792	2.13032	0.404801	0.420035	117.966	166.265	216.313	283.906	227.893	291.207
NA	Sexi_1343	1.85716	0.196775	7.54966	0.893098	0.0968232	6993.45	6477.96	10919.7	8943.65	9625.91	9301.21
NA	Sexi_1345	-1.82271	0.210437	5.81292	-0.866084	0.105629	1110.31	2126.74	901.303	4810.97	5670.1	4877.1
NA	Sexi_1346	-1.37269	0.571742	2.08156	-0.45701	0.413695	82.0977	176.314	107.337	409.823	185.942	466.678
NA	Sexi_1347	-3.29295	0.0204922	6.61512	-1.71938	0.00585286	1985.49	958.31	1583.02	17142.5	9213.21	6442.65
UP	Sexi_1350	753.812	4.59e-13	5.46961	9.55806	7.2e-15	2957.11	2498.55	3418.4	0	6.80276	17.4226
NA	Sexi_1353	-3.23807	0.0229666	4.63495	-1.69513	0.00670945	324.405	721.702	184.357	2083.56	2996.62	2902.12
NA	Sexi_1354	-1.59943	0.290491	4.67967	-0.677557	0.161452	674.317	866.956	477.691	2967.36	1810.67	2057.12
NA	Sexi_1356	-1.25543	0.734073	1.48477	-0.328182	0.603084	78.1124	80.3921	88.4916	172.244	104.309	390.765
DOWN	Sexi_1357	-19.6685	5.02e-06	3.85145	-4.29782	3.86e-07	9.56478	100.49	38.5102	2211.86	1670.08	2017.29
DOWN	Sexi_1358	-6.71108	0.00485902	2.55889	-2.74654	0.00104905	107.604	25.5793	15.568	881.416	599.777	719.307
NA	Sexi_1359	30.2885	0.000265	1.56439	4.9207	3.55e-05	126.733	198.24	249.907	0	11.3379	27.3784
UP	Sexi_1360	19.4094	2.37e-06	2.8515	4.27868	1.67e-07	207.237	689.728	521.117	96.2193	15.8731	46.0456
NA	Sexi_1364	-10.7971	0.0346406	1.558	-3.43257	0.0110149	0	48.418	5.73556	408.635	222.224	525.168
NA	Sexi_1367	2.75813	0.377858	5.84861	1.46369	0.23067	4741.74	412.009	3021.82	6321.97	531.749	268.807
NA	Sexi_1372	-5.63659	0.00565797	-1.3846	-2.49482	0.00125338	3.18826	1.82709	4.9162	58.2067	43.0842	22.4005
NA	Sexi_1374	-1.63061	0.700865	3.72897	-0.705413	0.560738	344.332	721.702	4.09683	1450.42	445.581	1726.09
NA	Sexi_1376	-5.7102	0.0314405	2.06171	-2.51354	0.0097922	36.665	3.65419	78.6592	675.911	411.567	438.055
NA	Sexi_1377	8.00864	0.0202002	-0.607729	3.00156	0.00575311	15.9413	10.9626	81.9366	15.4426	11.3379	2.48895
NA	Sexi_1378	-1.31687	0.593318	2.38964	-0.397113	0.435758	97.2419	217.424	149.125	452.587	441.046	365.876
NA	Sexi_1379	-1.12098	0.849524	2.31441	-0.164758	0.759636	188.107	195.499	91.769	337.362	294.786	487.834
UP	Sexi_1380	261.807	1.55e-15	4.81565	8.03236	1.52e-17	1049.73	1296.32	3247.97	22.57	5.66897	18.6671
UP	Sexi_1381	345.868	2.25e-18	3.72385	8.43408	1.33e-20	1059.3	1229.63	415.419	2.37579	7.93656	4.9779
NA	Sexi_1382	-1.88933	0.151709	4.64007	-0.917871	0.0689197	533.236	838.636	407.225	1981.41	2198.43	2747.8
NA	Sexi_1383	-1.35588	0.519267	3.0843	-0.439225	0.360735	171.369	269.496	288.417	686.602	592.974	805.175
UP	Sexi_1385	27.3305	1.42e-13	5.01278	4.77244	2.03e-15	2356.92	2579.86	1419.96	129.48	167.801	184.182
NA	Sexi_1386	1.89495	0.140042	2.03454	0.922162	0.0622138	160.21	153.476	220.41	231.639	171.203	201.605
NA	Sexi_1387	2.34904	0.127606	1.93308	1.23207	0.0552278	174.557	298.73	80.2979	160.366	95.2387	235.206
NA	Sexi_1389	-1.34978	0.547439	2.92488	-0.432725	0.388685	234.337	245.744	173.706	604.637	411.567	862.421
NA	Sexi_1390	10.7432	0.000315	-0.272432	3.42535	4.34e-05	46.2298	21.0116	76.2011	10.691	12.4717	4.9779
NA	Sexi_1391	-2.28828	0.224164	-1.23419	-1.19426	0.114801	9.56478	10.9626	3.27747	52.2673	14.7393	51.0235
NA	Sexi_1395	1.42409	0.540677	4.66355	0.510042	0.381895	492.586	984.803	1533.03	1984.97	1354.88	1171.05
NA	Sexi_1396	2.44707	0.0583671	10.4632	1.29105	0.0209097	95532.2	59231.6	46323.7	64882.7	53525.3	57413.9
NA	Sexi_1397	-22.9613	0.000192	1.06299	-4.52113	2.45e-05	5.57945	0	10.6518	473.969	155.33	238.939
NA	Sexi_1398	24.3153	2.76e-07	0.300749	4.60379	1.51e-08	70.9388	42.0231	115.531	10.691	4.53518	4.9779
NA	Sexi_1399	4.44084	0.0212991	-0.254047	2.15083	0.00613231	51.8092	17.3574	59.8137	11.8789	20.4083	29.8674
NA	Sexi_1400	-1.83315	0.381103	2.10806	-0.874322	0.23341	105.213	26.4928	162.235	421.702	394.56	363.387
NA	Sexi_1401	-3.23566	0.330656	0.916892	-1.69406	0.192355	19.1296	0	64.7299	334.986	150.795	133.159
NA	Sexi_1402	14.1791	0.0435021	0.293113	3.82569	0.0145556	184.122	22.8387	9.8324	28.5094	0	7.46685
UP	Sexi_1405	15.3111	5.82e-07	2.13329	3.9365	3.47e-08	305.276	288.681	234.339	17.8184	27.2111	68.4461
UP	Sexi_1406	129.502	6.2e-16	2.38644	7.01683	5.68e-18	179.34	573.707	324.469	7.12736	5.66897	3.73342
NA	Sexi_1407	-1.24668	0.651402	3.98919	-0.318096	0.502238	334.767	522.549	576.834	1396.96	1178.01	1194.7
NA	Sexi_1408	1.96099	0.0817962	3.73842	0.971584	0.0317746	612.146	566.399	599.776	691.354	581.636	655.838
NA	Sexi_1409	9.01488	0.0681065	1.198	3.17231	0.0252875	198.469	134.291	77.8398	11.8789	75.9642	0
UP	Sexi_1411	67.5521	1.08e-10	3.77043	6.07793	2.68e-12	613.74	1510.09	679.255	52.2673	6.80276	29.8674
DOWN	Sexi_1413	-14.8458	4.19e-11	4.10079	-3.89199	9.71e-13	63.7652	108.712	50.8007	2531.4	2075.98	2277.39
NA	Sexi_1414	-1.03333	0.952565	4.34434	-0.0473044	0.919131	586.64	940.039	528.491	1551.39	1293.66	1579.24
NA	Sexi_1415	-1.96278	0.225248	1.3677	-0.972902	0.115539	67.7505	31.9741	69.6461	199.566	182.541	339.742
NA	Sexi_1417	-3.72661	0.254273	1.06488	-1.89786	0.135453	44.6356	44.7638	0	292.222	86.1683	336.008
NA	Sexi_1420	-3.98004	0.150253	-0.898063	-1.99278	0.0680859	3.98532	17.3574	0	46.3278	44.218	78.4019
NA	Sexi_1422	2.09712	0.146734	3.58692	1.06841	0.0660286	354.694	985.717	364.618	454.963	653.065	517.702
NA	Sexi_1423	1.31263	0.679001	4.69009	0.392456	0.535204	896.698	1718.38	448.193	1625.04	2065.77	993.091
NA	Sexi_1424	1.73001	0.195295	3.50522	0.790779	0.0958773	476.645	516.154	462.123	532.176	684.812	531.391
NA	Sexi_1425	-3.65496	0.00345488	3.78401	-1.86986	0.000703	154.631	333.444	127.821	1800.85	1616.79	1188.47
NA	Sexi_1426	1.42508	0.678169	-0.0631063	0.511046	0.533997	41.4474	12.7897	51.6201	27.3215	36.2814	98.3135
NA	Sexi_1427	-2.09501	0.207898	-0.265808	-1.06696	0.103981	11.956	13.7032	25.4004	83.1525	94.1049	48.5345
UP	Sexi_1428	6.31853	1.17e-05	3.65994	2.65959	1.01e-06	678.302	899.843	647.299	355.18	241.498	146.848
NA	Sexi_1435	9.9017	0.000684	-0.136733	3.30768	0.000106	44.6356	36.5419	77.8398	13.0668	2.26759	19.9116
NA	Sexi_1438	-11.0373	0.000203	-0.599941	-3.46431	2.63e-05	6.37652	1.82709	1.63873	55.831	75.9642	107.025
NA	Sexi_1440	-1.07016	0.89468	3.90293	-0.0978302	0.82866	436.792	528.03	498.994	1051.29	968.26	1283.05
NA	Sexi_1442	-3.22174	0.0541682	1.4624	-1.68784	0.0190745	43.8386	79.4785	11.4711	364.683	260.773	267.562
NA	Sexi_1444	6.00769	0.000234	-0.318128	2.58681	3.09e-05	43.8386	48.418	41.7877	24.9457	12.4717	9.9558
NA	Sexi_1445	1.37271	0.557512	0.473566	0.45703	0.399023	56.5916	51.1586	49.9813	86.7162	52.1545	108.269
NA	Sexi_1446	38.7545	9.1e-06	0.541192	5.27629	7.6e-07	90.8654	157.13	41.7877	0	7.93656	6.22237
NA	Sexi_1452	1.55246	0.396107	0.957456	0.634557	0.246199	87.6771	102.317	47.5232	133.044	96.3725	92.0911
NA	Sexi_1456	-1.28562	0.740916	-0.0770562	-0.362461	0.611698	23.9119	17.3574	37.6908	91.4677	26.0773	108.269
NA	Sexi_1458	3.72554	0.139867	0.369315	1.89745	0.0621024	27.8973	177.228	11.4711	55.831	40.8166	17.4226
NA	Sexi_1462	1.6626	0.387933	1.96146	0.733444	0.23902	141.08	136.118	206.48	321.919	213.153	90.8467
NA	Sexi_1464	10.8316	2.12e-06	0.83622	3.43718	1.47e-07	125.139	95.9224	101.601	13.0668	27.2111	21.1561
NA	Sexi_1465	4.13955	0.0721302	1.31456	2.04947	0.0271725	113.183	127.897	158.138	91.4677	5.66897	116.981
NA	Sexi_1466	2.7299	0.132035	-0.105592	1.44885	0.0576769	55.7945	28.3199	45.8845	27.3215	12.4717	64.7127
NA	Sexi_1474	-2.4199	0.376352	-2.42193	-1.27495	0.229335	3.98532	1.82709	2.4581	27.3215	15.8731	1.24447
NA	Sexi_1478	2.45101	0.161643	-0.695193	1.29337	0.0746965	35.8679	13.7032	31.9553	26.1336	11.3379	36.0898
NA	Sexi_1481	-1.0409	0.943239	5.68365	-0.0578294	0.903509	1384.5	1736.65	1977.13	4232.46	3363.97	3664.98
NA	Sexi_1494	-2.7843	0.0873546	-1.83084	-1.47731	0.0345115	3.18826	4.56773	4.9162	29.6973	12.4717	34.8453
NA	Sexi_1508	3.76422	0.0484464	1.13095	1.91235	0.0165982	44.6356	77.6515	217.951	60.5825	35.1476	100.802
NA	Sexi_1510	-1.78204	0.333071	-1.15857	-0.833533	0.194227	9.56478	9.13546	10.6518	35.6368	20.4083	57.2458
NA	Sexi_1514	2.63228	0.228471	-2.39501	1.39632	0.117757	5.57945	12.7897	4.9162	4.75157	1.13379	12.4447
NA	Sexi_1522	-1.06568	0.928703	-0.721551	-0.0917696	0.881254	8.76771	22.8387	24.581	49.8915	36.2814	39.8232
NA	Sexi_1528	14.2089	1.35e-05	-1.22034	3.82872	1.2e-06	19.9266	42.9367	14.7486	3.56368	3.40138	3.73342
NA	Sexi_1529	-2.40608	0.0241296	3.65673	-1.26668	0.00712159	230.352	262.188	255.642	1146.32	1070.3	1586.71
NA	Sexi_1530	-1.19673	0.792791	-0.586449	-0.259095	0.679384	18.3325	31.9741	9.01303	53.4552	47.6193	44.8011
DOWN	Sexi_1531	-5.46239	0.00164657	5.32072	-2.44953	0.000293	706.2	283.199	236.797	3454.39	5104.34	5667.34
NA	Sexi_1532	-1.08281	0.891279	3.35532	-0.114774	0.823228	403.315	396.479	198.287	793.512	818.599	640.905
NA	Sexi_1533	-8.89057	0.0309183	-0.870276	-3.15228	0.00959654	0	5.48128	4.9162	10.691	83.9007	90.8467
NA	Sexi_1535	1.65819	0.573223	-2.65697	0.729606	0.415364	6.37652	1.82709	6.55493	3.56368	3.40138	12.4447
NA	Sexi_1537	3.06112	0.384193	-1.70943	1.61406	0.235912	5.57945	39.2825	0	4.75157	13.6055	8.71132
NA	Sexi_1539	-2.89629	0.0148405	2.34785	-1.53421	0.00396019	72.5329	82.2192	106.518	546.431	348.075	732.996
NA	Sexi_1541	-5.51359	0.0425496	2.18236	-2.46299	0.0141428	3.18826	111.453	34.4134	504.854	549.89	562.503
NA	Sexi_1543	1.6824	0.41342	0.594548	0.750523	0.261426	48.621	105.058	39.3296	72.4615	38.549	128.181
NA	Sexi_1545	1.19915	0.793337	-0.129926	0.262013	0.680136	20.7237	40.196	36.8715	76.0251	24.9435	74.6685
NA	Sexi_1548	-1.31845	0.709495	-0.906266	-0.39884	0.571547	15.1442	11.8761	15.568	34.4489	17.0069	70.9351
NA	Sexi_1549	-3.65859	0.282383	1.20051	-1.87129	0.155551	0	84.0463	21.3035	300.537	120.182	357.164
NA	Sexi_1550	-1.03142	0.962175	2.56282	-0.0446361	0.935377	196.078	149.822	231.881	452.587	530.616	273.784
NA	Sexi_1551	1.04828	0.933655	1.65851	0.0680202	0.888411	84.4889	118.761	121.266	257.773	188.21	210.316
NA	Sexi_1552	-1.41065	0.614822	0.0554183	-0.496361	0.45975	25.5061	16.4438	40.1489	58.2067	63.4925	128.181
NA	Sexi_1554	-2.7038	0.0237914	2.0141	-1.43499	0.00699884	85.286	81.3056	52.4394	330.234	384.356	526.413
NA	Sexi_1555	-2.29438	0.0407128	4.51138	-1.19811	0.0134022	330.782	572.794	510.465	2515.96	1704.09	2640.78
NA	Sexi_1560	2.73575	0.094416	-0.810301	1.45194	0.0379773	30.2885	16.4438	31.1359	36.8247	12.4717	13.6892
NA	Sexi_1563	-1.3843	0.753363	-2.06114	-0.46916	0.62807	10.3618	3.65419	2.4581	16.6305	3.40138	31.1119
NA	Sexi_1571	2.48141	0.414415	-3.23331	1.31116	0.26226	1.59413	8.22192	0.819366	3.56368	0	4.9779
NA	Sexi_1572	-2.34142	0.0754521	-0.640234	-1.22738	0.0287732	11.1589	12.7897	12.2905	65.3341	43.0842	73.424
NA	Sexi_1576	-1.62932	0.241398	5.29536	-0.704271	0.126693	952.493	1183.04	907.038	3781.06	3061.24	3605.24
NA	Sexi_1577	-1.08563	0.902376	4.77946	-0.118526	0.840365	983.578	1365.75	376.089	1746.2	1866.22	2472.77
NA	Sexi_1582	-7.26274	0.00555202	-1.09264	-2.86051	0.00122662	3.98532	0	5.73556	49.8915	41.9504	68.4461
NA	Sexi_1583	2.17256	0.627835	-2.12367	1.1194	0.474402	0	19.1845	9.01303	20.1942	0	7.46685
NA	Sexi_1584	-1.15322	0.945478	-1.29828	-0.205674	0.907046	27.8973	5.48128	0	0	46.4855	32.3563
NA	Sexi_1585	-1.34916	0.867744	-2.57606	-0.432062	0.788133	0	5.48128	5.73556	3.56368	0	28.6229
NA	Sexi_1586	-1.47946	0.426157	3.96743	-0.56507	0.27291	312.449	341.666	607.97	1484.87	1075.97	1457.28
NA	Sexi_1587	-1.70334	0.565167	-2.68905	-0.768368	0.406804	5.57945	0	2.4581	10.691	7.93656	12.4447
NA	Sexi_1591	-1.77419	0.421291	-2.66898	-0.827158	0.268337	0.797065	4.56773	3.27747	13.0668	10.2041	8.71132
NA	Sexi_1597	1.05498	0.966649	-3.37085	0.0772102	0.943305	3.18826	0	2.4581	3.56368	1.13379	7.46685
NA	Sexi_1598	1.62216	0.631106	-3.247	0.697913	0.478215	0.797065	4.56773	3.27747	2.37579	1.13379	7.46685
NA	Sexi_1599	6.4797	0.000473	0.0760125	2.69593	6.94e-05	40.6503	44.7638	91.769	20.1942	13.6055	24.8895
NA	Sexi_1605	1.98372	0.113075	11.1168	0.98821	0.0475278	97641.3	119031	84653.6	120117	95635.5	104201
NA	Sexi_1608	-3.86813	0.0867331	4.33047	-1.95163	0.034219	590.625	181.796	43.4264	3088.52	2426.32	1330.34
NA	Sexi_1611	-2.788	0.0796115	-0.793713	-1.47923	0.0307168	9.56478	16.4438	3.27747	70.0857	46.4855	53.5124
NA	Sexi_1612	-1.13427	0.855774	-0.103354	-0.181764	0.769017	19.1296	22.8387	41.7877	68.8978	45.3518	90.8467
NA	Sexi_1614	-3.04163	0.0322294	-1.10583	-1.60485	0.0101	3.98532	10.9626	6.55493	45.1399	46.4855	43.5566
NA	Sexi_1625	1.80955	0.457914	-1.95752	0.855632	0.301852	4.78239	8.22192	15.568	13.0668	15.8731	3.73342
NA	Sexi_1626	1.36988	0.665116	0.108652	0.45405	0.518476	35.8679	27.4064	56.5363	62.9583	24.9435	104.536
NA	Sexi_1631	-1.20042	0.783517	0.348384	-0.263544	0.666907	35.0709	21.9251	54.0782	100.971	71.429	118.225
NA	Sexi_1633	-3.07645	0.0915665	-0.907595	-1.62127	0.0365925	4.78239	16.4438	4.09683	59.3946	68.0276	28.6229
NA	Sexi_1636	1.14437	0.795335	2.86728	0.194553	0.68287	180.934	314.26	296.611	573.752	410.433	476.634
NA	Sexi_1638	-5.02806	0.0148431	0.243116	-2.33	0.00396163	3.18826	10.9626	23.7616	144.923	87.3021	180.449
NA	Sexi_1640	-1.36717	0.569818	-0.203815	-0.451194	0.411562	17.5354	25.5793	27.8585	62.9583	72.5628	67.2016
NA	Sexi_1641	-5.93162	0.00216278	-0.368089	-2.56843	0.000404	11.1589	2.74064	6.55493	87.9041	69.1614	112.003
NA	Sexi_1648	1.91658	0.152497	1.45606	0.938537	0.06934	119.56	139.773	103.24	160.366	82.767	161.782
NA	Sexi_1652	-1.506	0.728375	-2.77309	-0.590717	0.595395	5.57945	0	2.4581	11.8789	12.4717	2.48895
NA	Sexi_1660	-7.10076	0.00598953	-0.347713	-2.82797	0.0013402	1.59413	14.6167	3.27747	103.347	49.8869	130.67
NA	Sexi_1669	-2.62294	0.0653091	1.49438	-1.39118	0.0239986	22.3178	61.2076	72.9236	361.119	266.442	237.695
NA	Sexi_1670	-2.42479	0.0342027	2.82897	-1.27786	0.0108457	158.616	152.562	107.337	999.018	614.516	556.28
NA	Sexi_1671	1.54208	0.526969	0.798201	0.624873	0.368324	71.7358	62.1212	73.743	34.4489	95.2387	150.581
NA	Sexi_1674	7.22664	0.00638252	1.54305	2.85333	0.00144574	203.252	236.609	81.1173	119.977	13.6055	26.134
NA	Sexi_1677	-3.6414	0.155974	-0.729827	-1.86449	0.0713275	12.753	11.8761	0	97.4072	40.8166	54.7569
NA	Sexi_1683	5.67171	0.32358	3.10165	2.50378	0.18663	756.415	681.506	55.7169	0	479.595	7.46685
NA	Sexi_1684	1.80561	0.811708	3.76107	0.852488	0.70601	251.873	0	1428.97	943.187	0	1233.27
NA	Sexi_1685	1.70556	0.469518	0.500104	0.770248	0.312809	27.1002	28.3199	116.35	89.092	56.6897	74.6685
NA	Sexi_1692	-2.03914	0.189998	-0.417191	-1.02796	0.0924279	13.5501	21.0116	13.1099	72.4615	37.4152	97.069
NA	Sexi_1694	1.22922	0.679377	2.37311	0.297739	0.535602	176.948	170.833	222.868	340.925	268.709	383.298
NA	Sexi_1699	1.26353	0.632478	2.49715	0.337463	0.479761	220.787	269.496	150.763	394.38	327.666	340.986
NA	Sexi_1701	-1.07832	0.912226	1.05439	-0.10878	0.85494	55.7945	52.9857	87.6722	134.232	95.2387	227.739
NA	Sexi_1702	-3.04591	0.106815	-2.11797	-1.60687	0.0442791	2.39119	3.65419	3.27747	27.3215	6.80276	28.6229
NA	Sexi_1706	-2.11968	0.602996	-2.75713	-1.08385	0.446725	3.98532	0	2.4581	16.6305	0	16.1782
NA	Sexi_1710	1.86978	0.559473	-3.29205	0.902872	0.400917	4.78239	0	3.27747	4.75157	1.13379	3.73342
NA	Sexi_1711	1.09243	0.887535	0.496185	0.127543	0.817787	55.7945	39.2825	48.3426	116.413	58.9573	110.758
NA	Sexi_1713	-2.00441	0.277026	-0.200873	-1.00318	0.15153	28.6943	10.9626	14.7486	47.5157	85.0345	99.558
NA	Sexi_1714	-1.43139	0.639186	-0.714567	-0.517417	0.487483	5.57945	15.5303	26.2197	57.0189	24.9435	64.7127
NA	Sexi_1716	-2.47862	0.307792	-0.73112	-1.30953	0.174519	11.1589	21.0116	1.63873	55.831	89.5697	19.9116
NA	Sexi_1720	-1.49743	0.415433	2.12412	-0.582487	0.263197	89.2713	172.66	95.8659	308.852	411.567	372.098
NA	Sexi_1721	-2.21804	0.133728	1.18905	-1.14929	0.0586418	52.6063	42.0231	45.0651	121.165	235.829	289.963
NA	Sexi_1723	1.32536	0.665699	1.30685	0.406388	0.519147	43.8386	132.464	110.614	245.894	102.041	113.247
NA	Sexi_1724	-15.069	0.000127	-0.920278	-3.91352	1.54e-05	0	4.56773	1.63873	46.3278	61.2249	84.6243
NA	Sexi_1725	-1.41934	0.789739	-1.59914	-0.505224	0.675385	0	19.1845	6.55493	38.0126	5.66897	32.3563
NA	Sexi_1726	1.07882	0.956558	-0.741245	0.109448	0.925652	24.709	0	31.1359	43.952	41.9504	28.6229
NA	Sexi_1727	2.384	0.337324	-0.789451	1.25339	0.197632	8.76771	9.13546	57.3556	10.691	28.3448	27.3784
NA	Sexi_1732	-9.55715	8.81e-05	0.300501	-3.25658	1e-05	3.98532	15.5303	4.09683	215.009	128.119	123.203
NA	Sexi_1733	-1.85809	0.481253	-0.830542	-0.893821	0.324011	4.78239	21.9251	11.4711	15.4426	29.4786	99.558
NA	Sexi_1738	-1.67184	0.518425	-2.33313	-0.741436	0.359878	1.59413	2.74064	7.3743	10.691	18.1407	12.4447
NA	Sexi_1743	1.103	0.864244	1.83618	0.141434	0.782872	153.834	99.5766	117.169	273.215	178.006	276.273
NA	Sexi_1744	-3.61653	0.203821	-1.49855	-1.85461	0.10138	4.78239	3.65419	4.9162	3.56368	74.8304	17.4226
NA	Sexi_1747	-7.04732	0.00029	0.3299	-2.81707	3.94e-05	14.3472	9.13546	6.55493	118.789	197.28	126.936
NA	Sexi_1750	1.49698	0.718664	-3.64343	0.582057	0.582579	0.797065	2.74064	1.63873	4.75157	0	2.48895
NA	Sexi_1752	-2.06174	0.355862	-1.75311	-1.04386	0.212426	8.76771	7.30837	0.819366	16.6305	23.8097	32.3563
NA	Sexi_1753	-3.53316	0.09737	-1.78181	-1.82096	0.0394577	0	6.39483	4.9162	22.57	27.2111	32.3563
NA	Sexi_1754	1.45263	0.744782	-3.76114	0.538666	0.616843	1.59413	2.74064	0	2.37579	2.26759	1.24447
NA	Sexi_1755	1.43355	0.544445	-0.899338	0.519593	0.385618	19.1296	28.3199	13.1099	41.5762	18.1407	29.8674
NA	Sexi_1757	-3.07303	0.0834097	-0.899746	-1.61966	0.0325712	13.5501	8.22192	2.4581	80.7767	36.2814	46.0456
NA	Sexi_1760	3.29982	0.0364548	-0.231673	1.72239	0.0117179	43.0415	42.9367	40.9683	30.8852	9.07035	43.5566
NA	Sexi_1773	3.0446	0.188288	-3.35297	1.60625	0.0913652	3.18826	3.65419	2.4581	0	3.40138	2.48895
NA	Sexi_1780	-3.01767	0.132997	-1.92374	-1.59343	0.0581872	7.17358	0.913546	2.4581	34.4489	14.7393	23.645
NA	Sexi_1786	1.61416	0.609755	-2.64456	0.690787	0.454119	1.59413	2.74064	10.6518	10.691	4.53518	4.9779
NA	Sexi_1788	1.16283	0.830187	0.679598	0.217646	0.732372	41.4474	103.231	31.9553	105.722	123.584	75.913
NA	Sexi_1789	-1.68362	0.359653	-0.128887	-0.751563	0.215398	19.1296	19.1845	27.0391	78.4009	45.3518	114.492
NA	Sexi_1791	-3.27573	0.263934	-1.21506	-1.71182	0.142179	0	17.3574	2.4581	26.1336	45.3518	53.5124
NA	Sexi_1804	-11.2404	0.00262279	0.031998	-3.49062	0.000509	10.3618	5.48128	0	180.56	115.647	92.0911
NA	Sexi_1805	3.49135	0.0521595	-2.60577	1.80379	0.018189	8.76771	4.56773	6.55493	3.56368	2.26759	6.22237
NA	Sexi_1807	6.18633	0.000278	0.698158	2.62908	3.74e-05	58.9828	161.698	66.3687	39.2005	28.3448	27.3784
NA	Sexi_1809	-2.57788	0.279425	-1.8208	-1.36618	0.153313	2.39119	4.56773	6.55493	14.2547	6.80276	54.7569
NA	Sexi_1815	-1.03334	0.973604	-2.66645	-0.0473125	0.954225	5.57945	5.48128	0.819366	13.0668	4.53518	8.71132
NA	Sexi_1818	-2.98618	0.0473576	-0.564735	-1.5783	0.0161578	11.956	10.049	9.8324	39.2005	80.4994	78.4019
NA	Sexi_1823	-2.54393	0.268424	-2.4923	-1.34706	0.145316	3.98532	0	3.27747	21.3821	6.80276	14.9337
NA	Sexi_1825	-1.69089	0.321576	1.01532	-0.757783	0.185038	47.8239	52.9857	48.3426	110.474	174.604	240.184
NA	Sexi_1833	1.95272	0.286374	0.071031	0.965482	0.158456	64.5623	29.2335	39.3296	57.0189	21.5421	72.1795
NA	Sexi_1834	-1.0386	0.96215	-0.438647	-0.0546465	0.935289	26.3031	36.5419	8.19366	58.2067	37.4152	58.4903
NA	Sexi_1841	-2.53554	0.217795	-2.77144	-1.34229	0.110457	3.18826	2.74064	0	9.50314	11.3379	11.2003
NA	Sexi_1845	1.04495	0.971492	-3.36722	0.0634387	0.951064	1.59413	0.913546	3.27747	2.37579	1.13379	8.71132
NA	Sexi_1850	-1.40631	0.669965	-2.38531	-0.491918	0.524089	4.78239	3.65419	4.09683	13.0668	4.53518	21.1561
NA	Sexi_1851	2.5904	0.473402	-3.15367	1.37317	0.31659	7.17358	0	3.27747	0	4.53518	3.73342
NA	Sexi_1857	-2.95489	0.281031	0.922086	-1.5631	0.154552	37.4621	19.1845	36.0521	34.4489	38.549	526.413
NA	Sexi_1859	-3.13204	0.241888	-0.449941	-1.6471	0.127032	1.59413	16.4438	16.3873	17.8184	41.9504	163.026
UP	Sexi_1865	5.88759	1.37e-05	5.9857	2.55768	1.21e-06	2612.78	4645.38	3844.47	1486.05	952.387	1548.13
NA	Sexi_1866	1.3833	0.463929	4.30748	0.468114	0.307246	612.146	922.682	807.895	1186.7	1172.34	1177.27
NA	Sexi_1867	1.39392	0.561837	0.949074	0.479146	0.403509	45.4327	125.156	59.8137	133.044	86.1683	123.203
NA	Sexi_1870	2.6419	0.538071	-2.74386	1.40158	0.37923	0	16.4438	1.63873	4.75157	0	8.71132
NA	Sexi_1885	3.0922	0.191882	-0.43353	1.62863	0.0936282	21.5208	34.7148	51.6201	2.37579	37.4152	29.8674
NA	Sexi_1889	-1.48718	0.772168	3.26051	-0.57258	0.652513	39.8532	808.489	8.19366	747.185	1172.34	454.233
NA	Sexi_1894	-1.43098	0.477059	1.6195	-0.517001	0.320126	58.1857	94.0953	101.601	338.549	222.224	211.561
NA	Sexi_1895	1.29623	0.895536	-1.08694	0.374326	0.829945	13.5501	0	33.594	0	22.6759	56.0014
NA	Sexi_1898	-1.52615	0.575657	-0.763764	-0.6099	0.418048	14.3472	12.7897	16.3873	16.6305	70.2952	48.5345
NA	Sexi_1899	-1.31667	0.622451	0.788803	-0.396898	0.468412	60.5769	42.0231	43.4264	123.541	111.112	176.715
UP	Sexi_1900	10.7764	3.21e-05	3.05828	3.4298	3.2e-06	667.94	576.448	298.249	80.7767	40.8166	185.427
NA	Sexi_1901	-3.55536	0.00725649	1.15603	-1.83	0.00168309	44.6356	23.7522	27.0391	236.391	259.639	227.739
NA	Sexi_1906	1.41851	0.477075	9.85083	0.504372	0.320205	29535.2	39906.5	40643	68890.7	49278.1	46545.9
NA	Sexi_1908	1.65613	0.70619	-2.33181	0.727815	0.567034	14.3472	0	4.9162	4.75157	15.8731	3.73342
NA	Sexi_1912	-1.15614	0.82519	-0.153957	-0.209314	0.724837	29.4914	31.9741	19.6648	42.7641	68.0276	83.3798
NA	Sexi_1919	3.09896	0.489739	1.25952	1.63178	0.332146	80.5036	300.557	5.73556	40.3884	185.942	0
NA	Sexi_1921	2.05444	0.425768	3.62634	1.03874	0.272429	385.779	970.186	379.367	868.35	794.79	47.29
NA	Sexi_1924	-1.20916	0.754804	-0.531999	-0.274002	0.629872	21.5208	22.8387	15.568	39.2005	48.7531	63.4682
NA	Sexi_1931	1.60964	0.625107	-0.416203	0.68674	0.471312	31.8826	58.467	2.4581	29.6973	36.2814	49.779
NA	Sexi_1932	1.20228	0.714062	6.14174	0.265775	0.576956	2328.23	2757.08	2730.95	5623.48	4166.69	4015.92
NA	Sexi_1934	-1.40961	0.563799	-1.77834	-0.495297	0.405338	6.37652	8.22192	6.55493	21.3821	14.7393	27.3784
NA	Sexi_1936	1.86038	0.56695	-2.3559	0.895599	0.408522	7.97065	13.7032	0	10.691	4.53518	8.71132
NA	Sexi_1937	-1.71819	0.356092	0.91179	-0.780889	0.212587	69.3447	42.9367	23.7616	134.232	176.872	180.449
NA	Sexi_1938	1.70222	0.679669	-3.34952	0.767415	0.535924	3.18826	0	4.09683	4.75157	0	4.9779
NA	Sexi_1946	-1.40338	0.67715	-2.93524	-0.488906	0.532601	0.797065	4.56773	2.4581	7.12736	6.80276	8.71132
NA	Sexi_1949	-4.18774	0.00312499	1.93237	-2.06617	0.000624	73.33	45.6773	27.0391	377.75	454.651	457.967
NA	Sexi_1953	-3.56446	0.106171	-2.64924	-1.83368	0.0439351	1.59413	2.74064	0.819366	10.691	5.66897	23.645
NA	Sexi_1954	1.35979	0.720787	-1.92481	0.443382	0.585862	7.17358	4.56773	13.9292	9.50314	6.80276	24.8895
NA	Sexi_1971	-3.7197	0.238518	-1.74437	-1.89519	0.124687	0	10.049	1.63873	27.3215	6.80276	54.7569
NA	Sexi_1972	-1.31753	0.658729	-1.20366	-0.397835	0.511175	8.76771	18.2709	8.19366	28.5094	35.1476	31.1119
NA	Sexi_1976	-2.56945	0.293973	-2.90918	-1.36146	0.164152	2.39119	0.913546	1.63873	9.50314	2.26759	17.4226
NA	Sexi_1980	2.01878	0.31202	-1.94232	1.01349	0.17775	11.956	11.8761	6.55493	8.31525	17.0069	4.9779
NA	Sexi_1981	-1.12748	0.808488	3.99756	-0.173101	0.701053	448.748	656.84	430.987	1345.88	1043.09	1245.72
NA	Sexi_1983	-1.31783	0.672912	-1.02133	-0.398161	0.527426	11.1589	17.3574	11.4711	36.8247	19.2745	56.0014
NA	Sexi_1989	1.41968	0.443505	2.32777	0.505568	0.288691	145.066	252.139	202.383	304.101	257.371	322.319
NA	Sexi_1993	-2.86363	0.0123556	1.84574	-1.51785	0.00318164	78.9094	56.6399	49.162	431.205	327.666	374.587
NA	Sexi_1995	-15.4562	7.54e-06	1.76099	-3.95011	6.13e-07	3.18826	27.4064	12.2905	422.89	475.06	434.322
NA	Sexi_1998	3.01994	0.0323889	-0.914897	1.59452	0.0101535	15.9413	39.2825	22.1229	17.8184	19.2745	14.9337
NA	Sexi_1999	3.78346	0.000901	3.8812	1.91971	0.000146	597.002	1153.81	655.493	590.383	324.265	424.366
NA	Sexi_2001	1.58609	0.700167	-1.65111	0.665473	0.559904	11.1589	25.5793	0	15.4426	10.2041	21.1561
NA	Sexi_2010	1.23049	0.724724	2.96815	0.299228	0.590713	338.753	366.332	173.706	380.126	380.955	734.24
NA	Sexi_2011	1.00534	0.995741	-2.67705	0.00767781	0.992189	3.98532	1.82709	5.73556	8.31525	4.53518	12.4447
NA	Sexi_2014	-1.55619	0.738057	-0.119591	-0.63802	0.608099	46.2298	0	19.6648	90.2799	95.2387	41.0677
NA	Sexi_2017	1.5119	0.397618	0.24918	0.596358	0.247617	46.2298	54.8128	40.1489	60.5825	65.76	68.4461
NA	Sexi_2027	-7.83264	0.00299028	-2.32735	-2.9695	0.000592	1.59413	1.82709	0	23.7579	21.5421	13.6892
NA	Sexi_2028	-4.07918	0.00171004	1.17045	-2.02828	0.000307	22.3178	24.6658	40.1489	282.718	215.421	265.073
NA	Sexi_2031	1.37525	0.817011	-2.91689	0.459694	0.713163	8.76771	0	1.63873	3.56368	2.26759	11.2003
NA	Sexi_2033	2.45466	0.347266	0.452906	1.29553	0.205485	69.3447	127.897	3.27747	48.7036	47.6193	68.4461
NA	Sexi_2034	1.20424	0.802998	1.26573	0.268122	0.692861	137.892	89.5276	33.594	236.391	104.309	130.67
NA	Sexi_2037	1.85246	0.560242	-3.30024	0.889444	0.401726	0.797065	5.48128	2.4581	4.75157	0	4.9779
NA	Sexi_2040	-8.62391	1.06e-05	0.890473	-3.10834	8.99e-07	6.37652	16.4438	15.568	217.384	243.766	226.494
NA	Sexi_2043	3.40045	0.177503	-3.30211	1.76572	0.0844844	6.37652	0.913546	2.4581	2.37579	2.26759	1.24447
NA	Sexi_2053	1.68636	0.458752	3.6875	0.75391	0.302513	232.743	440.329	947.187	1215.21	574.833	308.63
NA	Sexi_2054	1.92045	0.680393	-2.59934	0.941442	0.53696	5.57945	0	10.6518	0	4.53518	13.6892
NA	Sexi_2055	-1.01673	0.982935	0.314692	-0.0239308	0.969988	32.6797	28.3199	58.175	142.547	53.2883	72.1795
NA	Sexi_2062	-1.20286	0.863813	-2.41637	-0.266465	0.782102	0	5.48128	8.19366	11.8789	9.07035	13.6892
NA	Sexi_2063	-1.61963	0.505344	-1.00333	-0.695666	0.347112	19.1296	10.9626	4.9162	29.6973	29.4786	62.2237
NA	Sexi_2064	-4.10514	0.00231603	1.25578	-2.03743	0.000438	23.1149	28.3199	40.9683	353.992	261.906	195.383
NA	Sexi_2066	2.17376	0.408401	-1.77162	1.12019	0.257265	20.7237	1.82709	11.4711	22.57	6.80276	6.22237
NA	Sexi_2076	-2.2139	0.230911	-2.20468	-1.14659	0.119396	4.78239	4.56773	1.63873	14.2547	22.6759	13.6892
NA	Sexi_2078	-3.32094	0.108304	-2.25884	-1.73159	0.0450575	2.39119	0	4.9162	17.8184	17.0069	19.9116
NA	Sexi_2084	-2.64017	0.174848	-1.05444	-1.40063	0.0828181	2.39119	14.6167	8.19366	34.4489	26.0773	77.1574
NA	Sexi_2092	-3.64751	0.103483	-1.84686	-1.86691	0.0425218	5.57945	3.65419	0.819366	17.8184	12.4717	49.779
UP	Sexi_2094	6.83028	0.00297558	5.74171	2.77194	0.000589	4620.59	793.872	3665.03	1433.79	546.489	1031.67
NA	Sexi_2095	2.75415	0.131446	2.12322	1.46161	0.0573533	145.066	114.193	368.715	104.535	87.3021	304.896
NA	Sexi_2096	1.50591	0.841784	7.2492	0.590638	0.748703	0	5702.36	12796	5204.16	2400.24	18893.6
NA	Sexi_2097	1.53855	0.457722	3.10979	0.621567	0.301663	290.132	324.309	435.903	305.288	310.66	837.532
NA	Sexi_2100	2.74116	0.395553	4.65328	1.45479	0.245698	1258.57	324.309	2009.91	2861.63	216.555	53.5124
NA	Sexi_2101	3.14762	0.0195748	-0.671411	1.65426	0.00553984	24.709	25.5793	40.1489	19.0063	20.4083	21.1561
NA	Sexi_2103	1.38186	0.846	-3.19331	0.466614	0.754586	0	7.30837	1.63873	0	9.07035	2.48895
NA	Sexi_2109	1.05395	0.959848	-2.3658	0.0758019	0.931349	1.59413	4.56773	9.8324	20.1942	5.66897	7.46685
NA	Sexi_2110	-1.2961	0.819882	0.850997	-0.374174	0.7175	121.951	10.049	16.3873	86.7162	82.767	258.851
NA	Sexi_2113	-2.32154	0.177708	-1.77464	-1.21508	0.0846049	2.39119	7.30837	5.73556	16.6305	28.3448	28.6229
NA	Sexi_2115	1.59439	0.39615	1.31927	0.673004	0.246252	101.227	115.107	90.9497	77.213	166.668	150.581
NA	Sexi_2117	2.12786	0.137322	-0.356494	1.0894	0.0606239	37.4621	32.8877	31.9553	49.8915	30.6124	22.4005
NA	Sexi_2118	-1.90581	0.173415	-0.11385	-0.930403	0.0818775	18.3325	23.7522	19.6648	74.8372	85.0345	85.8688
NA	Sexi_2119	-1.15932	0.809584	-0.434841	-0.213283	0.702762	15.9413	26.4928	23.7616	49.8915	41.9504	69.6906
NA	Sexi_2121	-2.3584	0.226147	-1.39573	-1.23781	0.116188	11.956	3.65419	4.09683	20.1942	31.7462	48.5345
NA	Sexi_2133	1.08473	0.922042	-1.65063	0.117333	0.870539	14.3472	9.13546	5.73556	24.9457	7.93656	26.134
NA	Sexi_2134	-2.58025	0.269762	-3.28051	-1.36751	0.146271	1.59413	1.82709	0	4.75157	5.66897	8.71132
NA	Sexi_2141	-1.35569	0.699799	-2.27159	-0.439027	0.559463	6.37652	5.48128	2.4581	16.6305	5.66897	19.9116
NA	Sexi_2144	-2.21053	0.442232	-1.05923	-1.14439	0.287514	0	21.0116	8.19366	45.1399	29.4786	56.0014
NA	Sexi_2145	-1.66126	0.371584	0.881464	-0.732276	0.225352	54.9975	49.3315	32.7747	104.535	133.788	240.184
NA	Sexi_2146	-2.22326	0.525041	-1.32702	-1.15268	0.366378	1.59413	22.8387	0	45.1399	17.0069	46.0456
NA	Sexi_2150	-1.34805	0.607204	-0.565098	-0.430877	0.451421	11.956	20.098	22.9423	57.0189	38.549	62.2237
NA	Sexi_2161	-1.19843	0.756447	4.54771	-0.261145	0.631808	647.217	908.065	620.26	1717.69	2498.88	1100.12
NA	Sexi_2162	19.9414	0.0162239	1.10861	4.31769	0.00442631	364.259	3.65419	19.6648	21.3821	7.93656	14.9337
NA	Sexi_2163	-2.08812	0.265929	-1.27236	-1.0622	0.143556	9.56478	11.8761	3.27747	21.3821	36.2814	48.5345
NA	Sexi_2164	-1.07269	0.957606	-3.08194	-0.101239	0.927517	4.78239	0	2.4581	9.50314	1.13379	7.46685
NA	Sexi_2170	3.01636	0.239422	-2.88054	1.59281	0.125315	7.97065	3.65419	3.27747	8.31525	2.26759	0
NA	Sexi_2172	1.31908	0.832332	-3.07482	0.399529	0.73543	0	6.39483	3.27747	1.18789	3.40138	9.9558
NA	Sexi_2173	-28.1677	2.54e-05	0.491607	-4.81597	2.46e-06	0	6.39483	3.27747	109.286	276.646	154.315
NA	Sexi_2199	-1.15106	0.828762	0.190276	-0.202964	0.730239	31.8826	33.8012	37.6908	67.7099	55.5559	130.67
NA	Sexi_2203	-1.49782	0.47362	0.6805	-0.582867	0.316766	51.0122	53.8992	22.9423	153.238	91.8373	161.782
NA	Sexi_2209	-14.1581	2.62e-07	0.911612	-3.82355	1.42e-08	9.56478	11.8761	3.27747	288.658	197.28	255.117
NA	Sexi_2212	-2.65562	0.0959872	-1.00042	-1.40905	0.038769	12.753	9.13546	3.27747	49.8915	36.2814	57.2458
NA	Sexi_2215	-3.98526	0.0429679	-1.05304	-1.99467	0.0143242	8.76771	6.39483	2.4581	26.1336	37.4152	85.8688
NA	Sexi_2217	-1.68523	0.375984	-0.316048	-0.752946	0.229032	21.5208	14.6167	20.4842	78.4009	35.1476	95.8246
NA	Sexi_2222	-2.20162	0.138147	-1.45858	-1.13857	0.0611	7.17358	5.48128	7.3743	33.261	22.6759	39.8232
NA	Sexi_2226	1.84865	0.177331	0.987876	0.886475	0.0843715	72.5329	112.366	74.5623	114.038	97.5063	80.8909
NA	Sexi_2228	1.96492	0.31728	-2.11305	0.974469	0.181823	6.37652	11.8761	8.19366	7.12736	14.7393	4.9779
NA	Sexi_2229	1.63085	0.645661	-3.08134	0.705623	0.4955	5.57945	4.56773	0	7.12736	3.40138	2.48895
NA	Sexi_2230	-1.37465	0.78097	-2.56511	-0.459064	0.663431	1.59413	5.48128	4.09683	1.18789	7.93656	22.4005
NA	Sexi_2231	-2.79362	0.0113712	1.58875	-1.48213	0.00287653	56.5916	54.8128	46.7039	345.677	303.857	284.985
NA	Sexi_2237	1.19857	0.724568	2.42577	0.261311	0.590554	188.904	162.611	231.881	343.301	323.131	370.854
NA	Sexi_2241	-4.91455	0.00757392	-1.09011	-2.29706	0.00177539	3.18826	2.74064	8.19366	62.9583	30.6124	60.9793
NA	Sexi_2242	2.46975	0.292023	-0.905239	1.30436	0.162611	24.709	14.6167	31.1359	52.2673	5.66897	7.46685
NA	Sexi_2246	-1.02276	0.980677	0.88357	-0.0324665	0.965658	82.0977	14.6167	77.0204	161.553	106.577	126.936
NA	Sexi_2247	9.42148	0.0133918	-1.36784	3.23595	0.00350147	7.17358	21.0116	36.8715	4.75157	0	9.9558
NA	Sexi_2248	-1.78987	0.587951	-1.65746	-0.839853	0.430297	5.57945	15.5303	0	17.8184	20.4083	37.3342
NA	Sexi_2255	2.34152	0.124804	1.07961	1.22745	0.0537039	143.472	52.0722	91.769	74.8372	81.6332	108.269
NA	Sexi_2257	1.22097	0.864633	-3.33203	0.288026	0.783603	1.59413	3.65419	1.63873	8.31525	3.40138	0
NA	Sexi_2258	1.43379	0.550762	1.54929	0.519837	0.392113	59.7799	103.231	180.261	179.372	124.717	209.072
NA	Sexi_2259	-1.32357	0.603706	0.589498	-0.404431	0.447552	43.8386	52.0722	32.7747	165.117	100.908	95.8246
NA	Sexi_2262	-2.14027	0.193065	-0.12386	-1.09779	0.0943707	18.3325	21.0116	17.2067	43.952	115.647	87.1132
NA	Sexi_2266	1.08794	0.95479	-0.568855	0.121603	0.922767	35.8679	28.3199	3.27747	119.977	17.0069	2.48895
NA	Sexi_2267	-11.5923	0.0153067	1.53511	-3.53509	0.0041191	16.7384	9.13546	18.8454	89.092	887.761	43.5566
NA	Sexi_2271	-3.84075	0.0136882	-0.70889	-1.94139	0.00359423	5.57945	8.22192	9.8324	42.7641	57.8235	90.8467
NA	Sexi_2272	-5.1792	0.0213814	4.42259	-2.37273	0.00615881	100.43	538.079	106.518	1647.61	4280.07	1388.83
NA	Sexi_2274	9.24935	0.00402637	0.43837	3.20935	0.000842	162.601	42.0231	30.3166	11.8789	29.4786	11.2003
NA	Sexi_2276	1.36459	0.715888	-0.110991	0.448465	0.579357	21.5208	10.9626	68.0074	51.0794	40.8166	69.6906
NA	Sexi_2277	1.51337	0.456132	0.343119	0.597767	0.300116	30.2885	50.2451	69.6461	72.4615	71.429	64.7127
NA	Sexi_2278	-1.21825	0.762432	0.0784326	-0.284813	0.639728	19.9266	55.7263	20.4842	93.8435	74.8304	70.9351
NA	Sexi_2281	1.67318	0.417298	-1.45708	0.742596	0.264788	11.1589	9.13546	20.4842	17.8184	11.3379	23.645
NA	Sexi_2286	-1.57636	0.409641	1.903	-0.6566	0.258255	53.4034	171.747	76.2011	427.641	241.498	316.097
NA	Sexi_2289	2.3727	0.147831	0.0578462	1.24653	0.066697	72.5329	33.8012	34.4134	46.3278	21.5421	62.2237
NA	Sexi_2290	1.73974	0.655838	-3.81061	0.798875	0.507668	2.39119	1.82709	0	0	2.26759	2.48895
NA	Sexi_2292	1.76427	0.276147	0.20879	0.819072	0.150808	38.2591	55.7263	51.6201	57.0189	35.1476	83.3798
NA	Sexi_2297	-2.01147	0.307381	-1.89591	-1.00825	0.174225	8.76771	3.65419	2.4581	16.6305	23.8097	23.645
NA	Sexi_2309	1.0306	0.968181	-0.714864	0.0434819	0.945816	12.753	32.8877	14.7486	29.6973	34.0138	56.0014
NA	Sexi_2311	-1.35075	0.819944	-3.06895	-0.433765	0.717597	3.98532	1.82709	0.819366	14.2547	5.66897	0
NA	Sexi_2315	1.09169	0.934534	1.336	0.12656	0.889976	62.9681	52.0722	142.57	288.658	200.682	22.4005
NA	Sexi_2316	-3.9845	0.0915415	-1.09804	-1.9944	0.0365785	2.39119	0.913546	13.1099	43.952	53.2883	46.0456
NA	Sexi_2321	1.29688	0.781503	-1.32713	0.375049	0.664337	26.3031	10.9626	3.27747	30.8852	23.8097	12.4447
NA	Sexi_2323	-1.95863	0.255288	0.689999	-0.969845	0.136219	43.8386	41.1096	22.9423	96.2193	102.041	247.651
NA	Sexi_2327	1.06071	0.961281	-3.64178	0.0850336	0.933729	0	1.82709	2.4581	2.37579	3.40138	2.48895
NA	Sexi_2334	2.14269	0.543255	-1.18101	1.09942	0.384451	19.1296	10.049	25.4004	51.0794	0	8.71132
NA	Sexi_2336	1.28419	0.696118	-0.953183	0.360857	0.555126	16.7384	26.4928	12.2905	34.4489	17.0069	39.8232
NA	Sexi_2338	-4.52644	0.0144827	-1.4296	-2.17838	0.0038479	1.59413	3.65419	6.55493	39.2005	23.8097	53.5124
NA	Sexi_2346	1.39113	0.561837	1.5904	0.476254	0.403494	133.11	84.9598	127.002	152.05	226.759	141.87
NA	Sexi_2349	-2.64863	0.0218066	2.07302	-1.40525	0.00630562	61.374	73.0837	95.8659	419.326	342.406	538.858
NA	Sexi_2351	-1.58513	0.527089	-1.83597	-0.664602	0.368478	6.37652	1.82709	9.8324	23.7579	19.2745	19.9116
NA	Sexi_2353	1.13812	0.80165	2.06849	0.186659	0.691186	158.616	140.686	146.667	326.671	230.16	282.496
NA	Sexi_2355	-1.04504	0.9412	3.88959	-0.0635631	0.900333	506.933	521.635	437.542	1034.65	655.333	1587.95
NA	Sexi_2356	-3.1869	0.028893	-1.41141	-1.67215	0.00883871	3.18826	8.22192	4.9162	33.261	31.7462	43.5566
NA	Sexi_2364	1.04124	0.95809	0.408681	0.0582976	0.928216	47.8239	63.9483	23.7616	64.1462	63.4925	143.115
DOWN	Sexi_2365	-7.9512	2.43e-05	2.39003	-2.99117	2.33e-06	54.9975	23.7522	36.0521	541.679	513.609	923.4
UP	Sexi_2366	8.79268	0.000439	3.15193	3.1363	6.37e-05	201.657	929.99	536.685	98.5951	60.0911	233.961
UP	Sexi_2367	5.63661	2.52e-05	2.85413	2.49483	2.43e-06	428.821	490.574	327.747	160.366	98.6401	211.561
NA	Sexi_2368	1.0574	0.965439	-2.86335	0.0805163	0.941255	0	1.82709	8.19366	5.93946	6.80276	7.46685
DOWN	Sexi_2370	-4.35895	0.000957	4.34893	-2.12398	0.000156	184.919	203.721	371.992	2306.89	1738.11	3091.28
NA	Sexi_2371	2.2993	0.0558321	10.5429	1.20119	0.0198047	55364.9	92756.9	65510	82002.6	49837	64514.8
NA	Sexi_2372	1.85703	0.15597	3.65716	0.893	0.0713219	452.733	454.946	733.333	681.85	522.679	691.928
NA	Sexi_2373	-3.78807	0.00392865	3.57113	-1.92146	0.000818	209.628	111.453	170.428	980.012	1157.6	1851.78
NA	Sexi_2375	2.73305	0.0251731	2.10306	1.45051	0.00748745	172.963	210.116	248.268	193.627	188.21	103.291
NA	Sexi_2376	-3.25935	0.299554	5.92685	-1.70458	0.168366	877.569	1169.34	869.348	19863.9	1626.99	186.671
NA	Sexi_2377	1.82923	0.251377	2.14225	0.871237	0.13357	247.887	231.127	98.324	319.543	141.724	217.783
NA	Sexi_2380	-3.9374	0.00445094	2.2971	-1.97724	0.000947	35.0709	75.8244	90.1303	405.071	561.228	675.75
UP	Sexi_2385	258.106	5.2e-06	6.49836	8.01182	4.02e-07	5544.38	8248.41	4727.74	92.6556	57.8235	0
NA	Sexi_2386	-2.84948	0.142734	1.83209	-1.5107	0.0637723	16.7384	107.798	67.188	291.034	592.974	186.671
NA	Sexi_2388	2.41169	0.041434	8.92616	1.27005	0.0136994	21654.7	21806.4	25892	26776.3	17525.1	17425.1
NA	Sexi_2389	-2.52292	0.0561626	0.971745	-1.33509	0.0199551	27.8973	43.8502	39.3296	161.553	140.59	288.718
NA	Sexi_2390	1.27427	0.726934	0.536144	0.349676	0.593421	23.9119	57.5534	79.4785	96.2193	53.2883	120.714
NA	Sexi_2395	4.0027	0.0613073	3.37877	2.00097	0.0221925	461.501	426.626	771.843	45.1399	314.061	500.279
NA	Sexi_2396	-7.19215	1.38e-05	1.81846	-2.84642	1.22e-06	39.0562	24.6658	21.3035	369.435	455.785	469.167
NA	Sexi_2398	-1.76405	0.190548	1.85795	-0.818892	0.0928415	73.33	119.675	73.743	346.865	315.195	316.097
NA	Sexi_2401	-2.92982	0.0516586	2.94399	-1.55081	0.0179578	45.4327	179.055	176.983	856.471	519.278	1102.6
NA	Sexi_2403	30.5502	4.66e-05	1.85871	4.93311	4.85e-06	306.073	96.8359	281.043	39.2005	9.07035	2.48895
NA	Sexi_2404	2.46654	0.034949	1.90277	1.30249	0.0111275	161.804	245.744	135.195	161.553	166.668	125.692
NA	Sexi_2405	4.10379	0.0692946	-1.30821	2.03696	0.0258273	11.1589	32.8877	18.0261	21.3821	1.13379	9.9558
NA	Sexi_2407	1.51522	0.745456	-1.03802	0.59953	0.617813	19.9266	37.4554	0	15.4426	24.9435	34.8453
NA	Sexi_2408	9.72817	5.62e-07	0.400377	3.28217	3.35e-08	77.3153	98.663	63.0912	17.8184	12.4717	21.1561
NA	Sexi_2409	15.8085	5e-05	0.721282	3.98263	5.27e-06	25.5061	170.833	122.086	21.3821	10.2041	9.9558
NA	Sexi_2411	-1.27726	0.660687	3.29411	-0.353052	0.513235	188.107	497.883	212.216	862.41	562.362	949.534
NA	Sexi_2413	1.73522	0.18756	4.82769	0.795121	0.0908558	1331.9	1402.29	929.161	1581.09	1267.58	1610.35
NA	Sexi_2414	3.01486	0.225734	-1.05529	1.59209	0.115887	3.98532	37.4554	28.6778	36.8247	6.80276	6.22237
NA	Sexi_2415	1.19861	0.765078	6.06417	0.261357	0.642988	3553.32	2199.82	1567.45	4492.61	4955.81	3438.48
NA	Sexi_2419	10.3069	0.232115	1.38021	3.36554	0.120372	40.6503	480.525	0	67.7099	31.7462	0
NA	Sexi_2421	1.92602	0.658695	-1.01286	0.94562	0.511108	7.97065	53.8992	4.09683	0	44.218	17.4226
NA	Sexi_2428	-2.0487	0.173574	6.73082	-1.03471	0.0819716	2971.46	3065.86	1097.95	12945.7	10199.6	7495.47
NA	Sexi_2429	-1.07038	0.929388	0.226462	-0.0981205	0.882298	39.0562	29.2335	40.9683	77.213	36.2814	141.87
UP	Sexi_2430	63.9035	6.68e-15	2.03652	5.99782	7.43e-17	334.767	271.323	204.022	5.93946	6.80276	13.6892
UP	Sexi_2432	4.73689	0.000931	4.62413	2.24394	0.000151	1644.35	1382.2	1083.2	402.696	445.581	988.113
NA	Sexi_2433	-1.04859	0.962843	-0.554916	-0.0684536	0.936877	8.76771	42.9367	14.7486	28.5094	19.2745	94.5801
NA	Sexi_2435	2.50237	0.132379	1.00045	1.32329	0.0578559	102.821	159.871	30.3166	68.8978	85.0345	83.3798
NA	Sexi_2436	-1.11908	0.84104	3.70603	-0.162316	0.747581	284.552	672.37	322.83	1014.46	862.817	1071.49
NA	Sexi_2437	1.58941	0.600482	0.826369	0.668496	0.443654	38.2591	32.8877	139.292	149.674	24.9435	125.692
NA	Sexi_2439	-9.92842	0.0212027	2.08996	-3.31156	0.00609898	3.98532	2.74064	68.0074	723.427	462.588	471.656
NA	Sexi_2440	-1.00742	0.992783	-1.0464	-0.0106691	0.98687	12.753	9.13546	22.1229	36.8247	20.4083	39.8232
UP	Sexi_2441	31.1743	2.56e-15	4.92883	4.96229	2.62e-17	2121.79	2425.47	1474.86	115.226	117.915	170.493
UP	Sexi_2442	1359.8	1.26e-08	4.58915	10.4092	4.89e-10	2156.06	2812.81	50.8007	3.56368	2.26759	1.24447
NA	Sexi_2443	22.2027	2.34e-07	1.67594	4.47266	1.25e-08	321.217	189.104	98.324	15.4426	27.2111	13.6892
NA	Sexi_2444	2.15055	0.0573473	3.87394	1.1047	0.0204577	482.224	914.46	658.771	716.299	530.616	755.396
NA	Sexi_2445	1.15468	0.764945	2.9734	0.207487	0.642741	270.205	316.087	265.475	567.813	490.933	495.301
NA	Sexi_2446	-2.6877	0.0831409	-0.705202	-1.42637	0.0324426	7.97065	10.049	13.1099	73.6494	27.2111	82.1353
NA	Sexi_2447	-1.46629	0.381487	2.86218	-0.552166	0.233795	222.381	182.709	185.177	697.293	529.482	624.726
NA	Sexi_2448	1.99998	0.555769	-3.22311	0.999984	0.397178	1.59413	0	7.3743	2.37579	4.53518	2.48895
NA	Sexi_2449	1.31296	0.888829	1.84483	0.392822	0.819876	0	9.13546	382.644	242.33	47.6193	392.01
NA	Sexi_2450	-4.92361	0.111178	0.166276	-2.29972	0.0465211	12.753	0	22.1229	127.105	65.76	197.872
DOWN	Sexi_2451	-4.17817	0.00133789	4.5548	-2.06287	0.00023	375.418	390.084	161.415	2365.09	2419.52	3296.61
NA	Sexi_2453	1.11791	0.850309	5.32794	0.160799	0.760919	1298.42	1132.8	1811.62	3924.8	2305	2007.34
UP	Sexi_2454	2122.98	1.8e-31	4.99579	11.0519	4.74e-35	1767.89	2348.73	2359.77	2.37579	0	3.73342
NA	Sexi_2459	-2.79534	0.140865	-2.09621	-1.48303	0.0627307	0.797065	5.48128	4.09683	13.0668	23.8097	22.4005
NA	Sexi_2461	-1.23411	0.657901	2.38673	-0.303467	0.510134	140.283	189.104	145.028	407.447	394.56	421.877
NA	Sexi_2464	1.13683	0.794564	2.98502	0.185012	0.681773	266.22	342.58	247.449	610.577	426.307	556.28
NA	Sexi_2465	-5.66367	0.000176	-0.0151328	-2.50174	2.22e-05	7.97065	13.7032	7.3743	135.42	104.309	105.78
NA	Sexi_2467	-1.33911	0.690063	0.22438	-0.421279	0.548288	56.5916	25.5793	13.9292	78.4009	104.309	89.6022
NA	Sexi_2468	1.48713	0.611802	0.695345	0.572533	0.456206	43.8386	37.4554	106.518	95.0314	31.7462	153.07
NA	Sexi_2474	1.47229	0.455971	-0.556295	0.558062	0.299951	23.9119	26.4928	27.0391	33.261	32.88	44.8011
NA	Sexi_2476	-3.0682	0.0354314	0.406722	-1.61739	0.0113106	15.1442	31.9741	18.0261	204.318	65.76	158.048
NA	Sexi_2483	-1.85052	0.263643	-1.09319	-0.887929	0.141976	11.956	11.8761	6.55493	32.0731	37.4152	48.5345
NA	Sexi_2484	-1.58293	0.450647	-0.410766	-0.662596	0.295027	19.1296	15.5303	20.4842	48.7036	39.6828	99.558
NA	Sexi_2486	-3.95154	0.0362258	0.400248	-1.98242	0.0116268	17.5354	22.8387	12.2905	156.802	37.4152	256.362
NA	Sexi_2488	1.72346	0.662793	-3.57444	0.785305	0.515591	2.39119	3.65419	0	4.75157	2.26759	0
NA	Sexi_2493	1.89051	0.637352	-3.38757	0.918772	0.48532	4.78239	0	2.4581	2.37579	0	6.22237
NA	Sexi_2495	1.52354	0.765835	-0.974514	0.607428	0.644026	40.6503	0	13.9292	14.2547	45.3518	16.1782
NA	Sexi_2510	-2.57135	0.189952	-1.83493	-1.36253	0.0923717	2.39119	9.13546	2.4581	21.3821	35.1476	14.9337
NA	Sexi_2513	-1.79557	0.306876	2.73047	-0.844445	0.173818	177.745	206.462	99.1433	414.575	359.413	1051.58
NA	Sexi_2515	1.47919	0.568804	-2.09934	0.564811	0.410554	11.1589	6.39483	5.73556	8.31525	9.07035	16.1782
NA	Sexi_2516	3.46691	0.0342094	-2.31183	1.79365	0.0108486	9.56478	9.13546	7.3743	3.56368	3.40138	8.71132
NA	Sexi_2517	1.33598	0.701893	-2.43891	0.417895	0.561914	3.98532	5.48128	7.3743	4.75157	9.07035	12.4447
NA	Sexi_2522	3.99327	0.246664	-2.6895	1.99757	0.130262	14.3472	3.65419	0.819366	0	3.40138	6.22237
NA	Sexi_2525	-3.44203	0.0630108	-1.03141	-1.78326	0.022983	11.1589	6.39483	2.4581	33.261	37.4152	77.1574
NA	Sexi_2527	-1.54899	0.463664	0.565138	-0.631329	0.30692	43.0415	21.0116	47.5232	178.184	83.9007	120.714
NA	Sexi_2532	3.03257	0.0664063	-2.27865	1.60054	0.0244861	4.78239	14.6167	7.3743	7.12736	5.66897	4.9779
NA	Sexi_2539	2.15905	0.192823	0.497607	1.1104	0.0942077	67.7505	34.7148	83.5754	47.5157	82.767	51.0235
NA	Sexi_2540	-2.5523	0.187359	-2.07423	-1.3518	0.0907258	5.57945	0.913546	4.09683	14.2547	18.1407	27.3784
NA	Sexi_2546	1.51849	0.584291	-2.29238	0.602633	0.426636	8.76771	2.74064	8.19366	14.2547	7.93656	6.22237
UP	Sexi_2549	14.9763	0.00128858	3.22914	3.90461	0.000221	412.88	612.99	751.359	134.232	109.978	4.9779
NA	Sexi_2550	2.66	0.367262	-3.33111	1.41143	0.221676	0.797065	7.30837	1.63873	4.75157	2.26759	0
NA	Sexi_2556	1.01948	0.982935	0.702208	0.0278314	0.970165	99.6331	19.1845	37.6908	127.105	108.844	100.802
NA	Sexi_2557	1.03551	0.979895	-3.14236	0.0503415	0.964404	1.59413	2.74064	3.27747	3.56368	0	12.4447
NA	Sexi_2560	1.12491	0.918742	-0.92324	0.169814	0.865633	40.6503	4.56773	4.9162	32.0731	17.0069	51.0235
NA	Sexi_2561	-1.11437	0.897516	-2.27396	-0.156235	0.833253	3.98532	8.22192	4.09683	5.93946	13.6055	17.4226
NA	Sexi_2566	2.00267	0.570779	-2.73774	1.00192	0.41258	11.1589	0.913546	2.4581	1.18789	2.26759	12.4447
NA	Sexi_2567	-1.29442	0.817285	-2.77485	-0.37231	0.713581	5.57945	0.913546	2.4581	2.37579	6.80276	16.1782
NA	Sexi_2571	-1.75327	0.256567	-0.575538	-0.810047	0.137126	15.1442	18.2709	13.1099	61.7704	43.0842	68.4461
NA	Sexi_2572	-1.63155	0.631372	-2.84423	-0.70624	0.478506	2.39119	5.48128	0	7.12736	4.53518	14.9337
NA	Sexi_2573	15.5144	7.98e-06	-1.84009	3.95553	6.54e-07	18.3325	18.2709	10.6518	2.37579	1.13379	2.48895
NA	Sexi_2577	-1.71184	0.529625	-0.670182	-0.775552	0.370967	29.4914	10.049	3.27747	62.9583	29.4786	69.6906
NA	Sexi_2579	-2.12342	0.521817	-1.76827	-1.08639	0.363272	0	1.82709	13.9292	35.6368	13.6055	26.134
NA	Sexi_2587	1.20213	0.859494	-1.14556	0.265594	0.775088	31.8826	2.74064	9.01303	40.3884	18.1407	23.645
NA	Sexi_2592	6.75153	0.122827	-2.74872	2.75522	0.0526544	0	10.9626	9.8324	2.37579	0	3.73342
DOWN	Sexi_2593	-9.41714	6.32e-09	3.22028	-3.23529	2.3e-10	70.1417	57.5534	51.6201	1241.35	1087.31	1264.39
NA	Sexi_2599	-1.84839	0.518327	-2.74099	-0.886265	0.359742	4.78239	0	2.4581	5.93946	10.2041	13.6892
NA	Sexi_2601	-1.2217	0.767021	0.126131	-0.288886	0.645712	19.9266	42.0231	35.2328	65.3341	52.1545	131.914
NA	Sexi_2608	1.25334	0.82806	-3.04309	0.325779	0.728954	0.797065	3.65419	4.9162	3.56368	2.26759	9.9558
NA	Sexi_2612	1.12443	0.868129	0.262322	0.169191	0.788632	40.6503	24.6658	56.5363	76.0251	49.8869	110.758
NA	Sexi_2618	-1.991	0.387705	-1.30568	-0.993495	0.238854	2.39119	9.13546	13.1099	15.4426	31.7462	54.7569
NA	Sexi_2623	5.59935	0.0037438	-1.04083	2.48526	0.000772	13.5501	44.7638	22.1229	5.93946	10.2041	12.4447
NA	Sexi_2624	-1.55002	0.626265	-2.32106	-0.63229	0.472736	3.18826	6.39483	3.27747	11.8789	3.40138	27.3784
NA	Sexi_2628	3.30281	0.143524	0.30688	1.72369	0.0642195	64.5623	35.6283	82.756	45.1399	4.53518	74.6685
NA	Sexi_2631	-1.30999	0.63261	5.14171	-0.389556	0.479954	912.639	993.025	1177.43	4972.52	1902.51	1966.27
NA	Sexi_2633	-3.23753	0.0867331	-2.29147	-1.69489	0.03422	1.59413	2.74064	3.27747	32.0731	11.3379	11.2003
NA	Sexi_2637	-8.45538	0.00209918	-1.03487	-3.07987	0.000389	0	3.65419	5.73556	53.4552	57.8235	57.2458
NA	Sexi_2644	-1.33198	0.768365	-2.85775	-0.413572	0.647213	0	3.65419	4.9162	7.12736	7.93656	8.71132
NA	Sexi_2647	-7.49683	0.140059	-0.211194	-2.90628	0.0622277	1.59413	10.049	8.19366	140.171	162.133	0
NA	Sexi_2649	-2.4408	0.4006	-0.822545	-1.28736	0.250164	14.3472	0	14.7486	87.9041	47.6193	26.134
NA	Sexi_2654	-2.50196	0.118082	-0.390782	-1.32306	0.0501623	11.956	7.30837	21.3035	58.2067	79.3656	79.6464
NA	Sexi_2664	2.31108	0.0655555	4.45	1.20857	0.0241093	1052.13	1363.01	712.029	1196.21	503.404	1194.7
NA	Sexi_2675	-3.07519	0.0466691	-0.496727	-1.62067	0.0158554	16.7384	6.39483	9.01303	57.0189	69.1614	87.1132
NA	Sexi_2676	-1.47431	0.6591	-1.90579	-0.560043	0.511662	10.3618	7.30837	0.819366	14.2547	18.1407	24.8895
NA	Sexi_2678	-5.45044	0.00870406	-2.25351	-2.44637	0.00208882	2.39119	2.74064	0	22.57	15.8731	22.4005
NA	Sexi_2686	1.03239	0.973927	-2.56249	0.0459894	0.954649	2.39119	10.049	1.63873	9.50314	7.93656	9.9558
UP	Sexi_2687	73.2823	5.68e-09	2.27373	6.19539	2.04e-10	637.652	137.946	153.221	10.691	7.93656	8.71132
NA	Sexi_2693	-2.13768	0.155459	0.0557088	-1.09604	0.0710476	18.3325	15.5303	29.4972	76.0251	92.9711	119.47
NA	Sexi_2702	2.50067	0.343836	-3.47242	1.32232	0.202756	3.98532	1.82709	1.63873	0	3.40138	2.48895
NA	Sexi_2716	-1.82743	0.172636	2.86295	-0.869817	0.0814264	224.772	144.34	143.389	761.439	539.686	718.062
NA	Sexi_2717	-3.97051	0.129001	-0.50527	-1.98933	0.0560124	14.3472	12.7897	0	105.722	66.8938	56.0014
NA	Sexi_2719	-3.78231	0.0296357	-1.80397	-1.91927	0.00911005	3.98532	1.82709	4.09683	42.7641	15.8731	26.134
NA	Sexi_2720	3.17536	0.286064	-0.856767	1.66692	0.158185	39.8532	28.3199	11.4711	35.6368	18.1407	0
NA	Sexi_2725	-2.41262	0.420311	-2.3293	-1.2706	0.267501	2.39119	5.48128	1.63873	10.691	1.13379	37.3342
NA	Sexi_2726	-1.61065	0.59394	-2.06291	-0.687639	0.436437	3.18826	0.913546	10.6518	16.6305	14.7393	21.1561
NA	Sexi_2732	1.47831	0.670644	-3.30478	0.563951	0.524953	3.18826	2.74064	1.63873	3.56368	1.13379	6.22237
NA	Sexi_2738	1.29752	0.841677	-3.36071	0.375754	0.748447	0	5.48128	1.63873	2.37579	1.13379	7.46685
NA	Sexi_2750	-1.23584	0.81812	-0.368307	-0.305489	0.714776	39.8532	16.4438	9.01303	65.3341	19.2745	94.5801
NA	Sexi_2751	-1.43641	0.741003	-2.22446	-0.522463	0.611802	11.1589	1.82709	0.819366	26.1336	9.07035	9.9558
NA	Sexi_2762	2.33243	0.478673	-1.42196	1.22183	0.321655	32.6797	14.6167	0	11.8789	10.2041	21.1561
NA	Sexi_2765	-1.2589	0.867623	-3.37259	-0.332161	0.787966	1.59413	2.74064	0.819366	2.37579	10.2041	0
NA	Sexi_2767	1.12367	0.847811	0.985488	0.168214	0.75746	65.3593	69.4295	72.9236	99.783	106.577	184.182
NA	Sexi_2768	1.00018	0.999718	-1.78864	0.000261	0.999696	11.1589	6.39483	7.3743	16.6305	10.2041	27.3784
NA	Sexi_2772	-1.79689	0.331578	-0.628305	-0.845502	0.193043	13.5501	16.4438	13.9292	40.3884	34.0138	93.3356
NA	Sexi_2773	-2.01465	0.18385	-0.777192	-1.01053	0.0883953	8.76771	10.9626	16.3873	66.522	37.4152	53.5124
NA	Sexi_2774	-2.18762	0.442915	-2.23094	-1.12936	0.2882	1.59413	10.049	0	13.0668	15.8731	21.1561
NA	Sexi_2775	1.03155	0.95837	3.08042	0.0448152	0.928713	240.714	401.96	238.436	572.564	706.354	469.167
NA	Sexi_2782	-3.56049	0.0555576	-0.736882	-1.83208	0.0196867	4.78239	5.48128	13.9292	42.7641	38.549	105.78
NA	Sexi_2789	1.28571	0.706288	-0.715596	0.362565	0.56718	29.4914	13.7032	20.4842	35.6368	23.8097	48.5345
NA	Sexi_2791	-8.82517	0.000159	0.637901	-3.14162	1.98e-05	3.18826	20.098	9.01303	181.748	196.146	199.116
NA	Sexi_2792	1.23565	0.834559	-3.13095	0.305275	0.738267	2.39119	3.65419	2.4581	3.56368	1.13379	9.9558
NA	Sexi_2793	-1.13064	0.863783	-1.51489	-0.177145	0.782039	13.5501	9.13546	6.55493	29.6973	13.6055	28.6229
NA	Sexi_2796	-1.72371	0.569396	-0.357095	-0.785521	0.411162	3.18826	42.0231	13.1099	32.0731	106.577	52.2679
NA	Sexi_2797	-1.57035	0.372391	1.43028	-0.651087	0.225979	67.7505	63.9483	76.2011	204.318	166.668	327.297
NA	Sexi_2798	4.05041	0.284913	-2.73183	2.01807	0.157392	7.97065	0	9.8324	3.56368	0	6.22237
NA	Sexi_2804	1.30495	0.767739	-2.12356	0.383997	0.646484	14.3472	4.56773	2.4581	15.4426	11.3379	8.71132
NA	Sexi_2809	1.20958	0.880185	-3.03393	0.274508	0.806563	2.39119	5.48128	1.63873	0	4.53518	11.2003
NA	Sexi_2820	-10.2018	6.77e-05	-1.57537	-3.35075	7.43e-06	1.59413	2.74064	0.819366	42.7641	29.4786	42.3121
NA	Sexi_2824	3.71914	0.00680808	-0.802837	1.89497	0.00156003	31.8826	21.9251	31.1359	19.0063	15.8731	13.6892
NA	Sexi_2835	1.49297	0.447076	0.803225	0.578181	0.291662	51.0122	74.9108	81.9366	105.722	63.4925	128.181
NA	Sexi_2851	15.2653	1.74e-05	0.0234754	3.93218	1.59e-06	33.4767	107.798	52.4394	3.56368	7.93656	13.6892
NA	Sexi_2852	-1.87359	0.442462	-1.14393	-0.905807	0.28778	4.78239	4.56773	18.8454	19.0063	47.6193	44.8011
NA	Sexi_2853	-1.1961	0.805578	-1.46975	-0.258334	0.696692	8.76771	8.22192	12.2905	15.4426	21.5421	37.3342
NA	Sexi_2854	-1.15969	0.760641	3.51314	-0.213735	0.637023	315.638	381.862	371.992	1085.73	789.121	759.13
NA	Sexi_2855	1.14982	0.890936	-3.4149	0.201409	0.822755	1.59413	2.74064	1.63873	2.37579	2.26759	6.22237
NA	Sexi_2856	1.45227	0.49759	1.25022	0.53831	0.339486	94.8507	125.156	64.7299	100.971	166.668	131.914
NA	Sexi_2864	1.0842	0.921429	-0.312832	0.116628	0.869638	31.8826	29.2335	19.6648	20.1942	71.429	59.7348
NA	Sexi_2865	-4.1989	0.161988	-0.38169	-2.07001	0.0748838	18.3325	0	8.19366	77.213	37.4152	140.626
NA	Sexi_2869	-1.79591	0.305037	-1.04775	-0.844712	0.172438	6.37652	14.6167	11.4711	30.8852	44.218	44.8011
NA	Sexi_2870	-1.86621	0.447076	-1.77418	-0.900114	0.291671	8.76771	6.39483	2.4581	10.691	38.549	17.4226
UP	Sexi_2873	5.18513	0.00155059	3.01475	2.37438	0.000274	322.014	746.367	339.218	175.808	85.0345	307.385
NA	Sexi_2878	1.78432	0.627881	-3.27615	0.835374	0.47452	4.78239	0.913546	2.4581	0	2.26759	7.46685
NA	Sexi_2879	-1.42267	0.671759	-1.34598	-0.508606	0.526096	18.3325	8.22192	2.4581	24.9457	28.3448	34.8453
NA	Sexi_2883	-14.5595	2.45e-09	1.47194	-3.86389	8.17e-11	13.5501	13.7032	8.19366	425.266	340.138	331.03
NA	Sexi_2889	2.05421	0.442384	-0.595717	1.03858	0.287671	11.1589	7.30837	63.9106	29.6973	13.6055	46.0456
NA	Sexi_2898	4.18983	0.0338088	0.656794	2.06689	0.0106808	144.269	22.8387	75.3817	38.0126	44.218	43.5566
NA	Sexi_2905	-2.79195	0.0548636	-0.632373	-1.48127	0.0193722	7.97065	10.9626	13.1099	70.0857	35.1476	88.3577
NA	Sexi_2911	-5.56484	0.0313512	-2.23659	-2.47634	0.00975616	1.59413	3.65419	0	21.3821	9.07035	32.3563
NA	Sexi_2916	2.57543	0.462335	-3.30354	1.36481	0.305818	3.18826	0	5.73556	0	2.26759	4.9779
NA	Sexi_2919	1.52333	0.598186	-2.25439	0.607224	0.441298	6.37652	10.049	4.9162	4.75157	5.66897	18.6671
NA	Sexi_2921	-2.14974	0.469571	-3.05132	-1.10416	0.312865	1.59413	3.65419	0	2.37579	12.4717	7.46685
NA	Sexi_2925	-1.46298	0.753759	-3.15132	-0.548909	0.628605	0.797065	3.65419	1.63873	10.691	0	8.71132
NA	Sexi_2926	-6.19375	0.00195539	1.5377	-2.63081	0.000358	47.8239	10.9626	18.8454	456.151	319.73	286.229
NA	Sexi_2931	9.13889	0.00793062	-1.02681	3.19202	0.00187334	47.8239	9.13546	23.7616	5.93946	1.13379	12.4447
NA	Sexi_2937	1.67685	0.250933	11.267	0.745757	0.133236	103596	117511	92962.8	159072	114220	123970
NA	Sexi_2938	9.81762	0.0275565	0.242465	3.29537	0.00835143	97.2419	4.56773	99.9627	34.4489	9.07035	3.73342
NA	Sexi_2939	4.24202	0.23624	-1.47371	2.08475	0.123158	23.1149	4.56773	23.7616	26.1336	0	2.48895
NA	Sexi_2943	1.91772	0.298384	-2.50461	0.939392	0.167368	7.97065	6.39483	4.09683	7.12736	4.53518	8.71132
UP	Sexi_2946	17.3154	1.08e-11	2.03553	4.11399	2.25e-13	218.396	260.361	299.888	36.8247	29.4786	28.6229
NA	Sexi_2949	-1.87948	0.337004	-1.76802	-0.910332	0.197362	3.98532	8.22192	5.73556	33.261	26.0773	11.2003
NA	Sexi_2954	-2.01362	0.226979	-0.550992	-1.00979	0.11674	13.5501	14.6167	14.7486	61.7704	29.4786	95.8246
NA	Sexi_2958	7.88197	0.0149052	-0.834864	2.97856	0.00398298	20.7237	38.369	36.8715	19.0063	6.80276	0
NA	Sexi_2959	-3.55901	0.000916	2.59515	-1.83148	0.000149	84.4889	82.2192	98.324	696.105	637.192	669.528
NA	Sexi_2960	5.12069	0.0699091	-0.787351	2.35634	0.0261206	6.37652	17.3574	67.188	22.57	3.40138	13.6892
NA	Sexi_2961	1.41519	0.454284	1.49947	0.500993	0.298393	107.604	126.069	99.1433	203.13	131.52	165.515
NA	Sexi_2963	1.93566	0.288311	1.56651	0.952828	0.159843	176.948	108.712	100.782	167.493	48.7531	224.005
NA	Sexi_2965	1.03224	0.954256	2.39773	0.0457821	0.921723	195.281	169.006	171.248	412.199	343.54	348.453
NA	Sexi_2966	-1.11348	0.913893	0.372044	-0.155077	0.857683	75.7212	10.049	29.4972	49.8915	113.379	112.003
NA	Sexi_2973	2.48015	0.0335485	2.82896	1.31043	0.0105861	322.811	338.012	358.063	292.222	180.273	409.432
NA	Sexi_2976	1.45993	0.621825	-2.23088	0.545897	0.467633	8.76771	8.22192	4.09683	4.75157	9.07035	16.1782
NA	Sexi_2977	-1.34568	0.72176	0.450846	-0.428337	0.587112	33.4767	63.0347	21.3035	30.8852	140.59	141.87
NA	Sexi_2978	1.16354	0.813726	-0.0219447	0.218525	0.70871	21.5208	52.9857	31.1359	57.0189	48.7531	82.1353
NA	Sexi_2979	-1.22032	0.755168	0.206297	-0.287264	0.630328	33.4767	42.9367	26.2197	102.159	43.0842	123.203
NA	Sexi_2983	2.43304	0.0342773	4.21566	1.28276	0.0108731	934.16	1161.12	600.595	662.844	683.678	959.49
NA	Sexi_2988	-1.76877	0.694959	0.147207	-0.822744	0.553836	66.1564	0	7.3743	112.85	128.119	46.0456
NA	Sexi_2995	-4.41228	0.0672802	-1.3875	-2.14152	0.0249027	3.98532	9.13546	0	41.5762	23.8097	54.7569
NA	Sexi_2998	-2.24066	0.401169	-2.37349	-1.16393	0.250654	4.78239	0	4.09683	15.4426	5.66897	24.8895
NA	Sexi_2999	-1.81982	0.309095	-2.19771	-0.863797	0.175556	3.18826	6.39483	3.27747	15.4426	15.8731	17.4226
NA	Sexi_3001	-1.08324	0.960619	-1.91469	-0.115359	0.932665	18.3325	1.82709	0.819366	2.37579	36.2814	7.46685
NA	Sexi_3004	1.65299	0.588657	-3.35034	0.725076	0.431007	3.18826	3.65419	0.819366	3.56368	1.13379	4.9779
NA	Sexi_3008	-1.52959	0.617346	-2.48826	-0.613144	0.462383	7.17358	2.74064	0.819366	13.0668	12.4717	9.9558
NA	Sexi_3016	-1.44166	0.792033	-2.15053	-0.527728	0.678386	9.56478	0	4.9162	2.37579	13.6055	29.8674
NA	Sexi_3020	1.95796	0.54545	-2.93201	0.969351	0.386676	0	9.13546	4.09683	3.56368	6.80276	2.48895
NA	Sexi_3026	-8.50609	0.0189828	0.687356	-3.0885	0.00534028	19.9266	0	11.4711	266.088	140.59	204.094
NA	Sexi_3028	1.13174	0.928291	-1.63595	0.178542	0.880431	26.3031	1.82709	0.819366	23.7579	20.4083	12.4447
NA	Sexi_3037	-2.91612	0.0314536	0.550945	-1.54405	0.00979695	27.8973	19.1845	25.4004	228.075	130.386	102.047
NA	Sexi_3042	-2.14791	0.222773	-2.32133	-1.10293	0.11383	3.18826	4.56773	2.4581	14.2547	10.2041	22.4005
NA	Sexi_3044	-1.03181	0.983649	-3.76503	-0.0451718	0.97179	1.59413	1.82709	0	0	2.26759	4.9779
NA	Sexi_3047	-12.5028	0.000144	-1.14113	-3.64418	1.77e-05	2.39119	1.82709	1.63873	78.4009	58.9573	24.8895
NA	Sexi_3048	1.03501	0.982872	-2.54488	0.0496411	0.96959	7.17358	1.82709	4.09683	26.1336	3.40138	0
NA	Sexi_3051	2.2594	0.369822	1.78151	1.17594	0.223845	197.672	91.3546	177.802	352.804	99.7739	16.1782
NA	Sexi_3057	2.20021	0.108304	-0.336521	1.13764	0.0450572	24.709	37.4554	43.4264	34.4489	26.0773	41.0677
NA	Sexi_3058	2.81643	0.354485	-3.26906	1.49387	0.211395	0	9.13546	1.63873	2.37579	2.26759	2.48895
NA	Sexi_3062	-2.58171	0.168466	-2.3732	-1.36832	0.0788731	3.98532	2.74064	1.63873	21.3821	6.80276	19.9116
NA	Sexi_3063	-4.23809	0.0583921	-0.425103	-2.08342	0.020925	2.39119	11.8761	13.1099	27.3215	113.379	92.0911
NA	Sexi_3064	-2.28197	0.0956055	0.701515	-1.19028	0.0385688	45.4327	29.2335	22.1229	147.299	143.992	179.204
NA	Sexi_3075	1.80964	0.413356	1.50402	0.855702	0.261352	198.469	137.946	29.4972	171.057	83.9007	180.449
NA	Sexi_3076	-1.50383	0.527	-1.22862	-0.588645	0.368358	12.753	10.049	8.19366	42.7641	38.549	17.4226
NA	Sexi_3085	1.41476	0.784632	-3.11115	0.500556	0.66872	2.39119	7.30837	0	1.18789	6.80276	4.9779
NA	Sexi_3094	1.35484	0.679994	-0.77734	0.438126	0.536402	23.9119	9.13546	28.6778	28.5094	22.6759	48.5345
NA	Sexi_3096	-1.14893	0.928573	-3.41808	-0.200292	0.880997	3.18826	1.82709	0	0	3.40138	8.71132
NA	Sexi_3100	1.10859	0.857864	1.20145	0.14872	0.77255	74.127	105.058	64.7299	173.432	105.443	186.671
NA	Sexi_3101	-1.4713	0.689636	-1.46036	-0.557093	0.547823	3.98532	2.74064	18.8454	15.4426	22.6759	43.5566
NA	Sexi_3103	1.99123	0.16423	-0.277499	0.993657	0.0762357	29.4914	30.147	45.8845	40.3884	31.7462	41.0677
NA	Sexi_3104	1.27921	0.676272	-0.128456	0.355257	0.531466	27.1002	27.4064	44.2458	59.3946	40.8166	65.9572
NA	Sexi_3106	10.2619	4.22e-05	0.808068	3.35923	4.34e-06	109.995	61.2076	139.292	14.2547	15.8731	34.8453
NA	Sexi_3107	-1.75124	0.463808	-2.7868	-0.808378	0.307066	3.18826	2.74064	1.63873	9.50314	4.53518	14.9337
NA	Sexi_3110	-20.1269	0.00014	-0.0621117	-4.33105	1.71e-05	1.59413	0	6.55493	91.4677	111.112	166.76
NA	Sexi_3112	2.02138	0.19053	-1.14035	1.01534	0.0927998	23.1149	12.7897	19.6648	24.9457	15.8731	18.6671
NA	Sexi_3115	-1.34709	0.611868	1.32459	-0.429846	0.456282	98.039	49.3315	61.4525	266.088	191.611	151.826
NA	Sexi_3123	-2.8478	0.227421	-1.9927	-1.50985	0.117037	0	8.22192	3.27747	17.8184	28.3448	18.6671
NA	Sexi_3136	1.38371	0.741019	-2.84192	0.468537	0.611848	0.797065	2.74064	8.19366	4.75157	5.66897	7.46685
NA	Sexi_3140	-2.85388	0.104568	-1.73435	-1.51292	0.0430749	5.57945	6.39483	1.63873	26.1336	15.8731	41.0677
NA	Sexi_3158	7.3248	0.0824335	1.08961	2.87279	0.0320763	127.53	192.758	62.2718	0	71.429	27.3784
NA	Sexi_3162	-1.45378	0.575297	-1.52342	-0.53981	0.41761	11.956	6.39483	6.55493	28.5094	14.7393	36.0898
NA	Sexi_3166	1.2108	0.868249	-2.69845	0.275963	0.788793	3.98532	0	8.19366	10.691	4.53518	7.46685
NA	Sexi_3172	-4.42713	0.232769	0.261897	-2.14637	0.120824	0	42.0231	4.9162	91.4677	235.829	56.0014
DOWN	Sexi_3173	-5.84576	0.0095853	5.51307	-2.54739	0.00234501	329.985	978.408	115.531	6338.6	7171.25	2924.52
NA	Sexi_3175	2.48879	0.0857479	2.00394	1.31544	0.0337303	214.41	170.833	185.177	311.228	98.6401	97.069
NA	Sexi_3183	1.29229	0.726407	-0.202663	0.369925	0.592816	45.4327	33.8012	15.568	60.5825	23.8097	74.6685
NA	Sexi_3186	1.26815	0.792033	-2.88263	0.342725	0.678457	3.18826	4.56773	3.27747	2.37579	4.53518	11.2003
NA	Sexi_3190	10.2401	0.00216919	-1.90739	3.35616	0.000405	12.753	10.049	19.6648	2.37579	5.66897	0
NA	Sexi_3191	5.5634	0.000765	0.338556	2.47597	0.000121	36.665	76.7379	99.1433	34.4489	21.5421	24.8895
NA	Sexi_3196	4.1523	0.0437159	0.737094	2.05391	0.0146369	172.963	61.2076	27.0391	73.6494	30.6124	34.8453
NA	Sexi_3200	1.57728	0.32268	4.51215	0.657435	0.185949	868.004	1379.46	635.009	1594.15	1130.39	1090.16
NA	Sexi_3201	1.1486	0.861861	-1.18239	0.199876	0.779034	4.78239	26.4928	13.9292	33.261	19.2745	28.6229
NA	Sexi_3202	-2.91781	0.0354775	0.311004	-1.54489	0.0113279	17.5354	13.7032	29.4972	118.789	137.189	121.959
NA	Sexi_3203	18.4182	0.00611766	1.54032	4.20306	0.0013745	274.987	21.0116	231.881	57.0189	6.80276	3.73342
NA	Sexi_3205	1.70682	0.597652	-3.56417	0.771314	0.44071	1.59413	1.82709	2.4581	3.56368	3.40138	0
NA	Sexi_3211	-1.74553	0.214201	1.20358	-0.803668	0.108	49.418	56.6399	60.6331	229.263	202.949	182.938
NA	Sexi_3215	-1.42888	0.726195	3.6348	-0.514889	0.592532	259.843	517.067	279.404	981.199	69.1614	2191.52
NA	Sexi_3223	1.24074	0.780719	0.0913554	0.311195	0.663055	26.3031	47.5044	42.607	54.6431	23.8097	121.959
NA	Sexi_3226	4.37317	0.0153067	-1.05372	2.12868	0.00411849	37.4621	25.5793	10.6518	14.2547	6.80276	14.9337
NA	Sexi_3229	2.51958	0.37949	-2.09724	1.33318	0.232065	0.797065	11.8761	16.3873	17.8184	2.26759	4.9779
NA	Sexi_3230	1.2208	0.83422	-3.22627	0.287826	0.737628	3.18826	3.65419	0.819366	5.93946	4.53518	2.48895
NA	Sexi_3233	-2.41433	0.247076	1.24073	-1.27162	0.130593	39.8532	19.1845	74.5623	346.865	56.6897	331.03
NA	Sexi_3235	1.16086	0.800929	2.94895	0.215194	0.69004	149.051	326.136	367.895	444.272	490.933	577.436
NA	Sexi_3236	-5.15655	0.0515127	0.432055	-2.36641	0.0178913	25.5061	15.5303	1.63873	111.662	256.237	79.6464
NA	Sexi_3239	-1.54695	0.49027	-1.31182	-0.629423	0.332647	14.3472	5.48128	8.19366	40.3884	26.0773	28.6229
NA	Sexi_3240	-1.79425	0.596384	-2.57027	-0.843381	0.439218	1.59413	8.22192	0	15.4426	4.53518	16.1782
NA	Sexi_3241	-1.14643	0.845004	-1.78391	-0.197142	0.753275	11.1589	6.39483	5.73556	17.8184	17.0069	22.4005
NA	Sexi_3245	1.02071	0.98703	-2.68288	0.0295703	0.97752	7.17358	0	4.09683	10.691	3.40138	11.2003
NA	Sexi_3249	1.58435	0.704569	-2.69615	0.663895	0.564859	7.17358	0	6.55493	4.75157	2.26759	12.4447
NA	Sexi_3250	1.3066	0.816604	-3.07353	0.385819	0.712646	1.59413	7.30837	0.819366	1.18789	6.80276	6.22237
NA	Sexi_3251	-2.1388	0.180874	2.51615	-1.0968	0.086556	130.719	159.871	80.2979	257.773	773.247	561.258
NA	Sexi_3253	1.74701	0.615815	-1.94051	0.804889	0.460796	6.37652	7.30837	14.7486	17.8184	0	18.6671
NA	Sexi_3260	3.42603	0.0217719	-1.23023	1.77654	0.00629416	23.1149	22.8387	15.568	7.12736	14.7393	14.9337
NA	Sexi_3261	2.65113	0.0784228	1.72644	1.40661	0.0301482	96.4449	312.433	94.2271	160.366	133.788	89.6022
NA	Sexi_3263	2.71421	0.352703	-2.18591	1.44053	0.209977	9.56478	0.913546	15.568	3.56368	13.6055	2.48895
NA	Sexi_3264	5.85214	0.000192	1.25418	2.54896	2.47e-05	137.892	185.45	90.1303	71.2736	27.2111	52.2679
NA	Sexi_3266	-2.08456	0.402088	-1.86062	-1.05974	0.251475	10.3618	0.913546	3.27747	21.3821	12.4717	34.8453
NA	Sexi_3267	-2.81098	0.0307564	1.43154	-1.49107	0.00953477	24.709	69.4295	49.9813	317.167	282.315	237.695
NA	Sexi_3270	1.02754	0.963272	1.10361	0.0391885	0.93775	73.33	66.6889	75.3817	176.996	112.246	161.782
NA	Sexi_3272	1.21244	0.819211	-1.83188	0.277918	0.716466	7.17358	10.9626	9.01303	30.8852	4.53518	13.6892
NA	Sexi_3275	1.04088	0.963187	-0.800322	0.0577985	0.93748	22.3178	26.4928	7.3743	19.0063	45.3518	44.8011
NA	Sexi_3276	2.37873	0.286406	-1.06894	1.25019	0.158481	20.7237	5.48128	34.4134	15.4426	28.3448	9.9558
NA	Sexi_3277	-2.23148	0.28406	0.326194	-1.158	0.156808	51.8092	14.6167	7.3743	111.662	109.978	135.648
NA	Sexi_3278	-1.65621	0.260207	3.29399	-0.727887	0.139516	218.396	268.583	259.739	829.149	589.573	1214.61
NA	Sexi_3279	1.10017	0.940014	-2.74291	0.137725	0.898541	2.39119	8.22192	1.63873	1.18789	14.7393	4.9779
NA	Sexi_3281	-1.17079	0.828456	-0.539592	-0.227487	0.729681	17.5354	27.4064	16.3873	29.6973	36.2814	83.3798
NA	Sexi_3282	1.37038	0.614327	-0.616767	0.454577	0.459259	19.1296	16.4438	35.2328	35.6368	31.7462	43.5566
NA	Sexi_3284	1.61649	0.758507	-2.78778	0.692869	0.634342	7.17358	6.39483	0	0	4.53518	12.4447
NA	Sexi_3287	-1.32546	0.657641	-0.705438	-0.406498	0.509726	15.1442	12.7897	21.3035	47.5157	28.3448	65.9572
NA	Sexi_3288	4.32449	0.00770653	0.4174	2.11253	0.00181197	71.7358	60.2941	80.2979	32.0731	14.7393	59.7348
NA	Sexi_3294	3.43176	0.315918	-1.98817	1.77895	0.180738	11.1589	0.913546	20.4842	11.8789	0	9.9558
NA	Sexi_3297	1.2273	0.846193	-1.20171	0.295491	0.754922	15.1442	2.74064	24.581	30.8852	35.1476	8.71132
NA	Sexi_3298	-2.43028	0.272938	-2.79706	-1.28112	0.148592	2.39119	0.913546	2.4581	7.12736	5.66897	18.6671
NA	Sexi_3305	-1.69927	0.324587	-1.4869	-0.764916	0.187489	7.97065	7.30837	8.19366	32.0731	20.4083	33.6008
NA	Sexi_3309	-6.4391	0.00469288	-2.28344	-2.68686	0.00100711	1.59413	1.82709	0.819366	14.2547	18.1407	27.3784
NA	Sexi_3311	-1.1789	0.850273	-1.12979	-0.237441	0.760811	7.97065	15.5303	15.568	10.691	29.4786	54.7569
NA	Sexi_3313	-1.19251	0.766222	0.436041	-0.254006	0.644569	47.0268	37.4554	36.0521	131.856	62.3587	118.225
NA	Sexi_3315	-1.68006	0.578267	-2.17195	-0.748516	0.420664	7.17358	0	5.73556	17.8184	13.6055	17.4226
NA	Sexi_3317	3.12357	0.168096	-2.16271	1.64319	0.078652	15.1442	1.82709	10.6518	4.75157	4.53518	9.9558
NA	Sexi_3320	7.11082	0.00418955	-0.652577	2.83002	0.000881	55.7945	21.0116	27.8585	4.75157	6.80276	19.9116
NA	Sexi_3321	1.47398	0.778875	-0.111194	0.559719	0.660757	53.4034	0	48.3426	45.1399	30.6124	79.6464
NA	Sexi_3322	-3.2611	0.228541	-2.56276	-1.70536	0.117804	2.39119	2.74064	0.819366	20.1942	1.13379	22.4005
NA	Sexi_3324	-1.11502	0.91267	-2.27863	-0.157064	0.855851	5.57945	9.13546	1.63873	5.93946	9.07035	22.4005
NA	Sexi_3330	-2.33902	0.633796	-0.721166	-1.2259	0.481323	11.956	23.7522	0	95.0314	0	84.6243
NA	Sexi_3331	12.9875	0.000546	1.47688	3.69906	8.15e-05	142.675	186.363	190.093	3.56368	24.9435	53.5124
NA	Sexi_3332	2.24074	0.245645	-1.94485	1.16397	0.129551	8.76771	6.39483	15.568	13.0668	3.40138	13.6892
NA	Sexi_3333	1.77641	0.505727	-1.72089	0.828964	0.347457	12.753	11.8761	9.8324	7.12736	3.40138	31.1119
NA	Sexi_3337	-1.00539	0.996179	-1.19384	-0.00774922	0.99303	1.59413	25.5793	14.7486	21.3821	24.9435	38.5787
NA	Sexi_3339	-1.42121	0.68323	-0.621556	-0.507117	0.540226	19.9266	5.48128	23.7616	29.6973	31.7462	92.0911
NA	Sexi_3348	-3.11684	0.344904	-3.1519	-1.64008	0.203619	1.59413	1.82709	0	1.18789	3.40138	18.6671
NA	Sexi_3349	-1.83811	0.690406	-3.30773	-0.87822	0.548696	0	1.82709	2.4581	2.37579	0	14.9337
NA	Sexi_3359	1.31602	0.685691	-1.38176	0.396183	0.542998	14.3472	8.22192	16.3873	15.4426	19.2745	28.6229
NA	Sexi_3360	3.32632	0.040656	-2.54883	1.73393	0.0133745	7.17358	6.39483	7.3743	4.75157	2.26759	6.22237
NA	Sexi_3361	2.06803	0.598679	-3.33165	1.04825	0.441754	6.37652	1.82709	0	3.56368	4.53518	0
NA	Sexi_3364	5.60896	0.0544989	-0.779518	2.48773	0.0192172	12.753	9.13546	69.6461	24.9457	5.66897	6.22237
NA	Sexi_3365	19.7041	3.39e-06	-0.152843	4.30042	2.49e-07	90.8654	42.0231	31.9553	9.50314	3.40138	4.9779
NA	Sexi_3369	-2.52798	0.0415519	0.448213	-1.33799	0.0137539	30.2885	24.6658	20.4842	128.292	120.182	156.804
NA	Sexi_3394	-1.78423	0.638222	-2.06972	-0.835299	0.486304	8.76771	5.48128	0	9.50314	5.66897	39.8232
NA	Sexi_3395	2.08093	0.556144	-1.5298	1.05723	0.397602	30.2885	0	9.8324	22.57	6.80276	14.9337
NA	Sexi_3397	-1.61194	0.659054	-1.36853	-0.688795	0.511528	15.1442	11.8761	0	29.6973	21.5421	41.0677
NA	Sexi_3399	1.27522	0.817389	-3.58267	0.350749	0.713815	2.39119	1.82709	0.819366	3.56368	1.13379	3.73342
NA	Sexi_3404	-2.50564	0.127939	-1.85112	-1.32518	0.0554176	4.78239	5.48128	3.27747	26.1336	12.4717	34.8453
NA	Sexi_3408	1.19711	0.89404	-3.84108	0.259553	0.827579	0	1.82709	1.63873	3.56368	2.26759	0
NA	Sexi_3414	1.30558	0.697678	0.507186	0.384696	0.556968	70.1417	36.5419	49.162	93.8435	38.549	130.67
NA	Sexi_3421	-2.25733	0.382975	-3.3609	-1.17462	0.234909	1.59413	0	1.63873	4.75157	7.93656	3.73342
NA	Sexi_3422	-1.17897	0.880428	-1.1484	-0.237523	0.807001	23.1149	0.913546	12.2905	23.7579	34.0138	36.0898
NA	Sexi_3423	-4.33745	0.00778671	-1.57064	-2.11685	0.0018341	4.78239	3.65419	2.4581	27.3215	34.0138	39.8232
NA	Sexi_3433	-1.3317	0.74371	-2.76187	-0.413266	0.615438	0.797065	4.56773	4.09683	9.50314	11.3379	4.9779
NA	Sexi_3434	2.64751	0.177489	-1.79256	1.40463	0.0844733	13.5501	9.13546	13.9292	2.37579	10.2041	16.1782
NA	Sexi_3445	1.10311	0.886762	0.207418	0.141579	0.816356	39.0562	44.7638	35.2328	76.0251	36.2814	119.47
NA	Sexi_3446	-1.48544	0.557889	-1.64774	-0.570887	0.399391	4.78239	12.7897	5.73556	22.57	14.7393	34.8453
NA	Sexi_3447	4.22267	0.0662238	4.994	2.07816	0.0244058	1633.98	611.163	2801.41	1990.91	528.348	222.761
NA	Sexi_3448	-1.22418	0.929204	0.799817	-0.291817	0.881981	79.7065	0	67.188	72.4615	0	340.986
NA	Sexi_3449	3.25365	0.136249	0.303822	1.70206	0.0600098	54.2004	133.378	8.19366	39.2005	38.549	42.3121
NA	Sexi_3450	-1.71479	0.644156	-1.24371	-0.77803	0.493561	13.5501	15.5303	0	14.2547	46.4855	38.5787
NA	Sexi_3451	6.58724	0.17438	1.00245	2.71967	0.0825165	87.6771	0	242.532	42.7641	52.1545	13.6892
NA	Sexi_3453	-5.5686	0.0190423	6.46122	-2.47732	0.00536119	237.525	2014.37	625.176	8561.14	16995.6	5158.35
NA	Sexi_3459	24.5875	0.00749912	1.34512	4.61985	0.00175483	62.9681	426.626	36.8715	41.5762	2.26759	1.24447
NA	Sexi_3462	-7.28582	0.000431	-0.181142	-2.86509	6.24e-05	3.98532	6.39483	9.8324	85.5283	139.457	82.1353
NA	Sexi_3464	-1.12285	0.842989	2.91203	-0.167164	0.750292	333.97	169.006	199.106	664.032	480.729	563.747
DOWN	Sexi_3465	-33.4653	3.19e-14	2.85517	-5.0646	3.95e-16	16.7384	15.5303	9.8324	1134.44	1087.31	751.663
NA	Sexi_3466	1.03125	0.963699	1.51426	0.0443901	0.938825	61.374	150.735	85.2141	266.088	204.083	125.692
NA	Sexi_3471	2.40799	0.0254613	4.18418	1.26783	0.00758599	777.935	844.117	968.491	826.773	555.559	922.156
NA	Sexi_3472	4.0477	0.0133158	2.27877	2.0171	0.00347605	209.628	517.981	90.9497	155.614	126.985	126.936
NA	Sexi_3476	-1.58908	0.289631	5.02389	-0.668191	0.160765	701.417	869.696	971.768	3443.7	2695.03	2434.19
NA	Sexi_3477	-1.40874	0.4407	3.15106	-0.494408	0.286064	267.017	258.534	217.951	799.452	555.559	881.088
NA	Sexi_3478	-2.70903	0.0358781	3.25878	-1.43778	0.011487	201.657	99.5766	207.3	1029.9	1131.53	787.753
NA	Sexi_3481	4.58843	0.360453	-0.880247	2.198	0.216003	0	68.516	22.1229	13.0668	23.8097	0
NA	Sexi_3484	2.66159	0.448981	0.816019	1.41229	0.293415	47.8239	145.254	69.6461	0	117.915	69.6906
NA	Sexi_3491	6.06154	0.019464	3.56835	2.59969	0.00550295	1041.76	390.998	574.376	426.454	267.575	31.1119
NA	Sexi_3492	-1.15	0.78005	2.78955	-0.201638	0.662132	174.557	269.496	210.577	566.625	422.905	596.103
NA	Sexi_3496	5.80667	0.0692889	-0.106672	2.53771	0.0258236	39.0562	79.4785	40.1489	22.57	0	36.0898
NA	Sexi_3497	11.9023	2.9e-06	1.19016	3.57317	2.1e-07	140.283	151.649	129.46	10.691	24.9435	37.3342
NA	Sexi_3498	8.67786	0.00081	0.261297	3.11734	0.000129	65.3593	33.8012	107.337	14.2547	7.93656	29.8674
NA	Sexi_3500	-2.13706	0.175199	0.394765	-1.09563	0.0830307	15.9413	44.7638	23.7616	122.353	156.464	85.8688
NA	Sexi_3503	1.56927	0.81472	-1.71762	0.650092	0.709986	0	10.9626	22.1229	0	4.53518	39.8232
NA	Sexi_3504	-7.81498	0.00384691	0.543811	-2.96624	0.000798	15.1442	1.82709	13.9292	105.722	181.407	240.184
NA	Sexi_3505	3.92011	0.0421641	-0.701543	1.97089	0.0139916	43.0415	18.2709	30.3166	11.8789	6.80276	32.3563
NA	Sexi_3506	1.04198	0.945401	4.29467	0.0593249	0.906939	619.319	956.483	485.884	1115.43	1147.4	1836.85
NA	Sexi_3507	1.25751	0.705944	3.27019	0.330574	0.566518	349.114	474.131	275.307	627.207	272.111	965.713
NA	Sexi_3509	-1.12036	0.93889	-3.2981	-0.163962	0.897055	0	3.65419	2.4581	8.31525	5.66897	0
NA	Sexi_3511	1.30264	0.573566	4.37811	0.381434	0.415725	786.703	683.333	889.012	1583.46	1027.22	1294.25
NA	Sexi_3512	6.16251	0.00273405	-0.548644	2.62352	0.000534	45.4327	41.1096	27.0391	7.12736	6.80276	24.8895
UP	Sexi_3513	150.679	1.57e-17	2.01266	7.23533	1.07e-19	255.858	392.825	173.706	2.37579	4.53518	3.73342
NA	Sexi_3514	54.5833	6.3e-05	1.73988	5.77039	6.87e-06	201.657	69.4295	365.437	19.0063	6.80276	0
NA	Sexi_3515	-1.48107	0.483024	3.96208	-0.566637	0.325457	589.031	395.566	276.126	1595.34	671.206	1806.98
NA	Sexi_3516	-1.75821	0.17726	5.62908	-0.814111	0.0843336	1241.03	1209.54	1174.15	5173.27	4210.91	4150.32
DOWN	Sexi_3520	-28.95	0.000322	2.56392	-4.85549	4.46e-05	0	21.9251	18.8454	1285.3	469.391	751.663
NA	Sexi_3521	-1.12419	0.824673	4.76402	-0.168888	0.724202	1028.21	837.722	711.21	2489.82	1536.29	2206.45
NA	Sexi_3523	-2.75481	0.0280987	2.50917	-1.46195	0.00855204	53.4034	123.329	131.099	583.255	639.46	536.369
NA	Sexi_3524	-2.25051	0.308477	-1.06717	-1.17025	0.175096	1.59413	10.9626	14.7486	61.7704	18.1407	53.5124
NA	Sexi_3525	2.46227	0.528563	-2.99239	1.29999	0.369948	2.39119	0	9.8324	4.75157	5.66897	0
UP	Sexi_3527	13.2942	0.00132186	5.57195	3.73272	0.000227	1228.28	7608.02	783.314	296.973	253.97	883.577
NA	Sexi_3528	-3.55259	0.119327	-2.33273	-1.82887	0.0508061	3.98532	0	2.4581	10.691	22.6759	17.4226
UP	Sexi_3529	37.7826	0.00255471	3.91393	5.23965	0.000493	900.683	1246.99	853.78	150.862	26.0773	0
NA	Sexi_3530	6.61186	0.041457	-1.06615	2.72506	0.0137098	27.1002	27.4064	23.7616	0	4.53518	19.9116
NA	Sexi_3534	15.1767	2.18e-07	1.33351	3.92379	1.16e-08	137.095	182.709	156.499	40.3884	9.07035	18.6671
NA	Sexi_3539	1.31172	0.653763	1.73737	0.391459	0.505191	151.442	116.934	108.156	234.015	260.773	107.025
NA	Sexi_3540	-1.38439	0.648463	-0.0401101	-0.469247	0.498878	19.9266	30.147	29.4972	66.522	30.6124	139.381
NA	Sexi_3541	1.87678	0.632327	-3.39087	0.908261	0.479583	0	3.65419	4.09683	2.37579	0	6.22237
NA	Sexi_3542	-1.7334	0.574269	-2.23096	-0.793602	0.416542	0	5.48128	7.3743	21.3821	7.93656	18.6671
NA	Sexi_3543	-1.87368	0.209836	3.46925	-0.905876	0.105302	260.64	415.664	122.086	1119	1015.88	940.823
NA	Sexi_3544	1.07022	0.918923	1.81309	0.0979075	0.866045	105.213	123.329	135.195	225.7	120.182	385.787
NA	Sexi_3545	5.51292	0.00908172	1.12513	2.46282	0.00219675	113.183	199.153	66.3687	61.7704	64.6263	12.4447
NA	Sexi_3547	3.5093	0.0826534	4.81212	1.81118	0.0321927	1017.85	1517.4	1892.74	2021.79	596.376	171.738
NA	Sexi_3548	-1.17718	0.763187	1.33329	-0.235334	0.64058	56.5916	84.9598	90.1303	220.948	155.33	202.849
DOWN	Sexi_3549	-6.10412	4.36e-06	3.12426	-2.60978	3.3e-07	74.9241	73.0837	97.5046	1089.3	1129.26	950.779
NA	Sexi_3550	-2.16899	0.470137	5.89169	-1.11702	0.31341	91.6625	579.188	3033.29	7373.25	7638.37	2159.16
UP	Sexi_3554	6.24287	0.0058005	8.29937	2.64221	0.00129092	7992.97	9931.16	35925.9	5419.17	3463.74	9990.64
NA	Sexi_3555	-1.95262	0.108894	6.42815	-0.965412	0.0453603	1665.87	2385.27	1906.67	7930.37	7490.98	8916.66
NA	Sexi_3559	1.02548	0.972272	4.81848	0.0363014	0.952324	856.845	569.139	1404.39	2303.32	1048.76	2741.58
NA	Sexi_3560	-2.09383	0.130073	2.118	-1.06614	0.0566116	50.2151	150.735	88.4916	450.211	430.842	359.653
NA	Sexi_3563	-15.6182	1.94e-05	-1.2827	-3.96515	1.79e-06	2.39119	0	1.63873	43.952	47.6193	54.7569
NA	Sexi_3566	1.61196	0.341897	0.674453	0.688819	0.201358	70.9388	74.9108	49.9813	76.0251	66.8938	113.247
NA	Sexi_3571	6.96626	0.0686937	5.35341	2.80038	0.0255597	1433.12	195.499	5293.93	1850.74	323.131	165.515
NA	Sexi_3581	2.33768	0.416179	-2.91771	1.22508	0.263786	0	4.56773	9.01303	3.56368	3.40138	4.9779
NA	Sexi_3584	1.09251	0.928094	-2.11963	0.127647	0.880011	9.56478	6.39483	4.09683	26.1336	10.2041	3.73342
NA	Sexi_3589	-2.04472	0.278386	3.86597	-1.0319	0.15256	180.934	721.702	121.266	1129.69	1667.81	1301.72
NA	Sexi_3590	-6.16778	0.000934	-0.172647	-2.62475	0.000152	7.17358	7.30837	9.01303	92.6556	56.6897	165.515
NA	Sexi_3597	2.51021	0.447444	-3.47	1.32781	0.291999	3.18826	0	4.09683	0	2.26759	3.73342
NA	Sexi_3599	1.0167	0.983655	-0.582234	0.0238899	0.97183	15.9413	18.2709	29.4972	55.831	18.1407	63.4682
NA	Sexi_3615	-1.90299	0.617346	-3.46964	-0.928267	0.462395	0	1.82709	1.63873	5.93946	0	8.71132
NA	Sexi_3616	-1.27841	0.712911	0.696439	-0.354349	0.575792	48.621	29.2335	59.8137	89.092	166.668	113.247
NA	Sexi_3620	-1.77725	0.383417	-0.913323	-0.829647	0.235323	12.753	4.56773	17.2067	54.6431	30.6124	51.0235
NA	Sexi_3628	1.16872	0.791736	1.01462	0.224928	0.678011	57.3887	100.49	62.2718	182.935	119.048	93.3356
NA	Sexi_3630	1.17437	0.89752	-2.32887	0.231882	0.833296	3.98532	12.7897	1.63873	24.9457	1.13379	7.46685
NA	Sexi_3631	-4.40642	0.0834788	-2.6378	-2.13961	0.0326092	1.59413	0	2.4581	26.1336	5.66897	11.2003
NA	Sexi_3633	1.20495	0.833305	-0.184786	0.268978	0.736637	51.0122	32.8877	9.01303	38.0126	35.1476	90.8467
NA	Sexi_3635	-1.64458	0.530998	-0.423698	-0.717721	0.372222	27.1002	15.5303	10.6518	29.6973	35.1476	123.203
NA	Sexi_3637	1.99138	0.391609	-2.9317	0.993766	0.24228	5.57945	4.56773	2.4581	4.75157	6.80276	1.24447
NA	Sexi_3642	-1.88031	0.218631	-1.18918	-0.910967	0.111063	9.56478	8.22192	9.8324	42.7641	27.2111	42.3121
NA	Sexi_3645	-4.65066	0.109418	-0.0427459	-2.21743	0.0456409	22.3178	1.82709	7.3743	87.9041	22.6759	225.25
NA	Sexi_3646	-1.90883	0.441288	-2.60886	-0.932686	0.28662	4.78239	0.913546	2.4581	21.3821	6.80276	7.46685
NA	Sexi_3647	-1.48144	0.500252	-1.13392	-0.567002	0.342356	11.1589	8.22192	13.9292	33.261	28.3448	44.8011
NA	Sexi_3648	3.27018	0.043793	-0.435723	1.70937	0.0146722	29.4914	42.9367	37.6908	10.691	18.1407	41.0677
NA	Sexi_3655	-2.66129	0.0361435	1.36543	-1.41212	0.0115886	47.8239	62.1212	31.9553	230.451	316.328	227.739
NA	Sexi_3662	1.17484	0.853865	-2.16056	0.232467	0.765936	9.56478	6.39483	4.09683	5.93946	9.07035	21.1561
NA	Sexi_3671	14.7917	4.04e-05	1.94991	3.88672	4.14e-06	86.083	410.182	255.642	57.0189	35.1476	12.4447
NA	Sexi_3674	-1.86326	0.159894	2.86653	-0.897831	0.0736663	105.213	234.781	181.899	726.99	659.868	630.949
NA	Sexi_3680	-3.00046	0.0472215	1.98989	-1.58518	0.016102	96.4449	31.0606	65.5493	502.479	238.097	548.813
NA	Sexi_3681	3.87427	0.0273816	0.581505	1.95392	0.00827864	134.704	39.2825	54.8975	65.3341	36.2814	28.6229
NA	Sexi_3687	1.08867	0.911522	0.876797	0.122568	0.853741	95.6478	42.9367	47.5232	111.662	66.8938	195.383
NA	Sexi_3688	-1.71751	0.276226	-0.545784	-0.780321	0.150869	15.9413	19.1845	13.1099	71.2736	43.0842	62.2237
NA	Sexi_3690	-1.30135	0.70789	0.659237	-0.380014	0.569505	19.1296	37.4554	77.8398	127.105	119.048	125.692
NA	Sexi_3692	1.20085	0.729454	1.256	0.264062	0.596727	67.7505	105.058	89.3109	173.432	115.647	172.982
NA	Sexi_3693	2.37261	0.546681	-2.98443	1.24648	0.387983	6.37652	0	5.73556	0	2.26759	8.71132
NA	Sexi_3700	-1.29251	0.765679	0.433491	-0.370175	0.643638	20.7237	80.3921	20.4842	65.3341	56.6897	196.627
NA	Sexi_3701	2.18932	0.137381	0.263935	1.13048	0.0606557	51.0122	45.6773	63.9106	53.4552	28.3448	77.1574
NA	Sexi_3704	3.06964	0.0363631	0.621474	1.61807	0.0116813	102.821	90.4411	37.6908	39.2005	56.6897	59.7348
NA	Sexi_3708	-3.54485	0.176056	-2.21199	-1.82572	0.0836065	3.18826	2.74064	1.63873	2.37579	20.4083	33.6008
NA	Sexi_3709	1.30279	0.688195	1.36042	0.381608	0.546111	99.6331	66.6889	118.808	239.954	158.731	75.913
NA	Sexi_3715	-2.36747	0.0234967	2.9632	-1.24334	0.00689004	156.225	177.228	135.195	794.7	680.276	864.91
NA	Sexi_3716	-1.4178	0.538096	-0.462426	-0.503654	0.379259	23.1149	15.5303	18.0261	67.7099	38.549	68.4461
NA	Sexi_3719	-58.0822	2.45e-10	0.66266	-5.86002	6.59e-12	1.59413	3.65419	0	198.378	231.294	210.316
NA	Sexi_3728	-17.8747	2.87e-05	-1.12516	-4.15985	2.82e-06	0	2.74064	1.63873	46.3278	71.429	46.0456
NA	Sexi_3730	-1.75256	0.405754	-2.57623	-0.809462	0.254695	1.59413	5.48128	2.4581	10.691	11.3379	12.4447
NA	Sexi_3731	-2.49371	0.0804145	0.191314	-1.3183	0.0311146	23.1149	31.9741	9.8324	135.42	91.8373	112.003
NA	Sexi_3732	-3.30504	0.256345	-2.28318	-1.72467	0.136968	0	5.48128	2.4581	4.75157	12.4717	36.0898
NA	Sexi_3733	2.12781	0.11417	2.44874	1.08937	0.0480903	154.631	248.485	344.134	216.196	282.315	232.717
NA	Sexi_3736	-1.2528	0.718552	-0.370292	-0.325155	0.582457	19.9266	16.4438	28.6778	76.0251	37.4152	64.7127
NA	Sexi_3738	1.13738	0.868914	1.99881	0.185719	0.790013	154.631	143.427	127.821	143.735	120.182	536.369
NA	Sexi_3740	3.01623	0.102157	-1.15005	1.59275	0.041847	13.5501	20.098	29.4972	22.57	3.40138	19.9116
NA	Sexi_3742	1.65218	0.570021	-2.7825	0.724371	0.411796	4.78239	2.74064	5.73556	1.18789	6.80276	8.71132
NA	Sexi_3743	3.56614	0.0938354	-2.81798	1.83436	0.0376944	7.17358	8.22192	1.63873	2.37579	2.26759	4.9779
NA	Sexi_3744	-8.89575	6.31e-06	0.540455	-3.15312	5e-07	8.76771	10.049	9.8324	155.614	134.921	253.873
NA	Sexi_3745	-6.83428	0.00411631	-1.06508	-2.77279	0.000863	3.98532	1.82709	4.9162	73.6494	19.2745	74.6685
NA	Sexi_3750	2.19615	0.295897	-1.17089	1.13498	0.165526	22.3178	31.0606	4.9162	10.691	15.8731	27.3784
NA	Sexi_3751	3.74556	0.0319036	-2.09542	1.90518	0.00997835	13.5501	13.7032	4.9162	8.31525	3.40138	6.22237
NA	Sexi_3753	-1.24586	0.829666	-3.01205	-0.317139	0.731584	0.797065	5.48128	1.63873	8.31525	2.26759	9.9558
NA	Sexi_3754	3.54759	0.278386	-1.57936	1.82684	0.152558	0	14.6167	32.7747	5.93946	11.3379	9.9558
NA	Sexi_3757	1.68501	0.699337	-3.55682	0.752757	0.558872	0	1.82709	4.09683	2.37579	4.53518	0
NA	Sexi_3764	1.87652	0.579454	-3.49634	0.90806	0.421807	1.59413	5.48128	0	1.18789	3.40138	2.48895
NA	Sexi_3765	-1.01908	0.983523	-1.59332	-0.0272619	0.971514	5.57945	18.2709	6.55493	15.4426	31.7462	13.6892
NA	Sexi_3777	-2.33001	0.0726102	-0.290884	-1.22034	0.0274165	15.1442	20.098	12.2905	91.4677	56.6897	87.1132
NA	Sexi_3783	1.69063	0.644579	-2.05285	0.757559	0.494153	13.5501	12.7897	0	9.50314	6.80276	16.1782
NA	Sexi_3785	8.78589	0.00639198	-1.93956	3.13519	0.00144873	9.56478	10.9626	20.4842	2.37579	0	7.46685
NA	Sexi_3787	44.6186	0.00554808	1.06595	5.47957	0.00122539	44.6356	394.652	6.55493	5.93946	0	13.6892
NA	Sexi_3791	2.73445	0.148959	-2.90632	1.45125	0.0673365	5.57945	3.65419	4.9162	2.37579	2.26759	6.22237
NA	Sexi_3799	-1.91542	0.533386	-2.9759	-0.937661	0.374433	3.98532	1.82709	0	13.0668	2.26759	9.9558
NA	Sexi_3802	-1.10636	0.865887	2.75785	-0.145817	0.7854	135.501	201.894	307.262	668.784	370.751	499.034
NA	Sexi_3805	-1.91471	0.332244	0.465777	-0.937123	0.193541	47.0268	38.369	8.19366	135.42	99.7739	144.359
NA	Sexi_3809	2.23976	0.295112	-3.04293	1.16335	0.164945	1.59413	6.39483	4.09683	2.37579	4.53518	3.73342
NA	Sexi_3812	1.26166	0.767597	-0.403697	0.335324	0.646331	47.8239	12.7897	18.0261	39.2005	52.1545	42.3121
NA	Sexi_3817	1.66038	0.426265	-1.96468	0.731515	0.273053	11.1589	11.8761	4.9162	17.8184	7.93656	9.9558
NA	Sexi_3818	1.52389	0.604028	0.334124	0.607761	0.447965	94.8507	17.3574	31.9553	110.474	47.6193	54.7569
NA	Sexi_3822	-1.49391	0.719396	-1.51312	-0.579089	0.583497	1.59413	16.4438	8.19366	13.0668	6.80276	60.9793
NA	Sexi_3825	2.24866	0.481181	-2.57358	1.16907	0.323941	0	12.7897	6.55493	2.37579	4.53518	9.9558
NA	Sexi_3832	-1.41837	0.537582	-0.291112	-0.504229	0.378661	15.9413	20.098	28.6778	64.1462	51.0207	80.8909
NA	Sexi_3833	1.76779	0.581157	-1.89149	0.821943	0.423582	8.76771	18.2709	4.09683	1.18789	10.2041	23.645
NA	Sexi_3834	-2.00176	0.503523	-0.897002	-1.00127	0.345343	13.5501	21.0116	0	59.3946	43.0842	39.8232
NA	Sexi_3841	1.36989	0.734142	-2.39261	0.45406	0.603227	2.39119	3.65419	11.4711	8.31525	4.53518	14.9337
NA	Sexi_3866	1.52336	0.374942	4.94792	0.607254	0.228257	942.131	1290.84	1539.59	2306.89	1651.94	1309.19
NA	Sexi_3868	-1.74131	0.663816	-2.03443	-0.800173	0.516751	1.59413	13.7032	0.819366	9.50314	3.40138	43.5566
NA	Sexi_3870	-3.83867	0.0553781	-2.58525	-1.94061	0.0196024	2.39119	2.74064	0	17.8184	9.07035	16.1782
NA	Sexi_3876	2.7858	0.08656	-2.36622	1.47809	0.0341293	5.57945	8.22192	9.8324	9.50314	4.53518	3.73342
NA	Sexi_3892	1.04451	0.935174	3.90243	0.0628199	0.890901	487.804	645.877	426.07	1025.15	873.021	1234.52
NA	Sexi_3895	5.4334	0.00633298	-1.3898	2.44186	0.00143147	19.9266	26.4928	13.9292	4.75157	3.40138	14.9337
NA	Sexi_3901	6.04219	0.00441596	-2.63993	2.59507	0.000938	6.37652	10.049	5.73556	1.18789	3.40138	2.48895
NA	Sexi_3902	-1.49788	0.574007	0.227398	-0.582919	0.416258	17.5354	42.0231	33.594	39.2005	133.788	105.78
NA	Sexi_3903	-1.82946	0.418433	-2.44228	-0.871415	0.265789	0.797065	3.65419	5.73556	10.691	13.6055	14.9337
NA	Sexi_3904	-1.95164	0.360597	-1.72902	-0.96469	0.216129	7.17358	3.65419	6.55493	21.3821	10.2041	43.5566
NA	Sexi_3905	2.87593	0.112949	-2.9852	1.52403	0.0474647	3.18826	5.48128	4.9162	2.37579	3.40138	3.73342
NA	Sexi_3906	-8.69998	0.000622	0.438689	-3.12101	9.49e-05	12.753	1.82709	11.4711	190.063	120.182	199.116
NA	Sexi_3910	1.44695	0.576465	-1.88459	0.533019	0.418786	7.97065	7.30837	12.2905	14.2547	17.0069	8.71132
NA	Sexi_3914	-1.47842	0.543255	-1.10934	-0.564058	0.384454	17.5354	10.9626	5.73556	40.3884	36.2814	31.1119
NA	Sexi_3915	1.35938	0.66824	-0.0256766	0.442944	0.522191	48.621	34.7148	26.2197	40.3884	29.4786	103.291
NA	Sexi_3916	-1.36241	0.663905	-1.14645	-0.446163	0.516863	13.5501	16.4438	5.73556	27.3215	21.5421	53.5124
NA	Sexi_3918	-1.24578	0.735621	-1.77289	-0.31705	0.604975	4.78239	10.049	8.19366	16.6305	20.4083	22.4005
NA	Sexi_3919	2.17507	0.162881	-1.63822	1.12106	0.0754382	13.5501	14.6167	11.4711	10.691	7.93656	19.9116
NA	Sexi_3923	1.41671	0.520914	1.16911	0.502548	0.362358	63.7652	121.502	81.9366	136.608	81.6332	179.204
NA	Sexi_3925	1.20544	0.89468	-3.68773	0.269562	0.828661	2.39119	0	1.63873	0	2.26759	4.9779
NA	Sexi_3927	4.63076	0.0378713	-2.34777	2.21125	0.0122797	15.9413	6.39483	4.09683	3.56368	2.26759	6.22237
NA	Sexi_3935	1.80084	0.46799	-1.52874	0.848672	0.311208	23.9119	12.7897	3.27747	10.691	17.0069	18.6671
NA	Sexi_3939	2.04836	0.217877	-2.16945	1.03447	0.110542	9.56478	7.30837	8.19366	11.8789	4.53518	9.9558
NA	Sexi_3940	-1.3347	0.640323	-0.899958	-0.416521	0.488886	14.3472	15.5303	13.1099	29.6973	31.7462	59.7348
NA	Sexi_3941	-3.25495	0.0186094	1.02156	-1.70264	0.00521692	23.1149	54.8128	19.6648	184.123	202.949	260.095
NA	Sexi_3946	2.15266	0.534666	0.237864	1.10612	0.375648	53.4034	55.7263	49.162	64.1462	86.1683	0
NA	Sexi_3947	4.22268	0.0468392	-0.191531	2.07816	0.0159266	54.9975	47.5044	35.2328	14.2547	44.218	6.22237
NA	Sexi_3950	-3.36614	0.00628199	1.35373	-1.7511	0.00141758	29.4914	60.2941	29.4972	280.343	277.78	267.562
NA	Sexi_3960	-2.13765	0.237174	-1.24561	-1.09603	0.123791	5.57945	10.049	9.01303	22.57	24.9435	63.4682
NA	Sexi_3965	1.1771	0.866485	1.37215	0.235239	0.786136	117.966	25.5793	125.363	147.299	52.1545	314.852
NA	Sexi_3968	-1.69129	0.577492	-3.35663	-0.758127	0.419752	0	1.82709	2.4581	5.93946	5.66897	3.73342
NA	Sexi_3979	-3.62144	0.0806991	-2.63671	-1.85656	0.0312519	2.39119	2.74064	0	19.0063	12.4717	8.71132
NA	Sexi_3989	1.79212	0.650834	-1.98458	0.841669	0.501486	15.9413	0	10.6518	8.31525	19.2745	3.73342
NA	Sexi_3992	-1.70702	0.613862	-3.20152	-0.771482	0.458683	1.59413	3.65419	0	11.8789	4.53518	2.48895
NA	Sexi_3995	1.5749	0.420297	1.21122	0.655264	0.267483	52.6063	147.995	89.3109	116.413	90.7035	174.226
NA	Sexi_4002	7.98163	0.000187	-1.44371	2.99668	2.39e-05	15.9413	31.9741	13.9292	4.75157	5.66897	4.9779
NA	Sexi_4003	5.68663	0.0589797	2.70762	2.50757	0.0211795	403.315	103.231	572.737	244.706	163.266	11.2003
NA	Sexi_4004	2.86849	0.292138	1.03278	1.52029	0.162741	152.239	19.1845	117.989	188.875	34.0138	13.6892
NA	Sexi_4005	-1.03889	0.967735	-0.226715	-0.0550365	0.945029	31.8826	44.7638	6.55493	47.5157	83.9007	41.0677
NA	Sexi_4013	-1.01138	0.991738	-2.0526	-0.0163274	0.985178	12.753	2.74064	4.09683	13.0668	21.5421	7.46685
NA	Sexi_4014	-8.23097	0.00051	-0.278965	-3.04106	7.56e-05	2.39119	5.48128	9.01303	64.1462	122.45	103.291
NA	Sexi_4018	-2.61031	0.434894	0.339845	-1.38422	0.280762	9.56478	64.8618	0	121.165	125.851	129.425
NA	Sexi_4020	3.87041	0.00256803	1.02626	1.95249	0.000496	90.0683	133.378	102.421	74.8372	32.88	72.1795
NA	Sexi_4027	1.4993	0.378628	3.33295	0.584288	0.231289	433.603	522.549	277.765	659.281	411.567	672.016
NA	Sexi_4035	-2.48046	0.345374	-1.50583	-1.31061	0.204033	4.78239	0	12.2905	29.6973	36.2814	27.3784
NA	Sexi_4037	-1.52209	0.407869	-0.64664	-0.606056	0.256724	16.7384	17.3574	13.9292	61.7704	40.8166	53.5124
NA	Sexi_4039	-2.24747	0.189694	0.73076	-1.1683	0.092218	16.7384	25.5793	57.3556	114.038	190.477	164.271
NA	Sexi_4040	-1.0957	0.931549	-1.57514	-0.131855	0.885427	1.59413	14.6167	13.1099	13.0668	12.4717	41.0677
NA	Sexi_4042	-3.01692	0.021917	0.694444	-1.59308	0.00634379	25.5061	23.7522	29.4972	123.541	146.259	233.961
NA	Sexi_4045	1.6681	0.282122	2.32682	0.738202	0.155362	168.181	308.779	167.151	270.84	182.541	354.675
NA	Sexi_4046	1.78672	0.684814	-3.19435	0.837311	0.542093	0	4.56773	4.9162	2.37579	0	8.71132
NA	Sexi_4049	-2.72072	0.100026	-0.115318	-1.44399	0.0407505	4.78239	26.4928	18.0261	81.9646	97.5063	93.3356
NA	Sexi_4051	3.17027	0.084865	-1.09021	1.6646	0.0333012	28.6943	7.30837	28.6778	11.8789	12.4717	19.9116
NA	Sexi_4057	-3.38387	0.125228	-1.03854	-1.75867	0.0539326	12.753	0.913546	5.73556	53.4552	61.2249	29.8674
NA	Sexi_4061	-1.00331	0.996035	0.41194	-0.00477084	0.992793	38.2591	45.6773	46.7039	77.213	83.9007	114.492
NA	Sexi_4066	1.01083	0.994558	-0.660616	0.015543	0.989994	30.2885	0	27.0391	26.1336	23.8097	77.1574
NA	Sexi_4067	-3.52827	0.0100184	1.31258	-1.81896	0.00247269	28.6943	52.0722	30.3166	367.059	293.653	154.315
NA	Sexi_4078	-1.27429	0.750331	-1.53449	-0.349697	0.624367	7.97065	4.56773	13.9292	27.3215	13.6055	33.6008
NA	Sexi_4084	-1.02827	0.966621	0.247941	-0.0402144	0.943233	28.6943	61.2076	27.8585	100.971	79.3656	69.6906
NA	Sexi_4100	-1.6249	0.499687	1.59555	-0.700349	0.341707	138.689	29.2335	54.0782	223.324	199.548	369.609
NA	Sexi_4109	1.04075	0.977386	-2.71693	0.0576284	0.960565	0.797065	10.049	1.63873	1.18789	13.6055	7.46685
NA	Sexi_4113	1.10148	0.925546	-2.80465	0.139449	0.876299	1.59413	1.82709	7.3743	10.691	6.80276	3.73342
NA	Sexi_4120	-1.38405	0.528207	1.02462	-0.468901	0.369558	48.621	56.6399	63.9106	178.184	114.513	209.072
NA	Sexi_4122	2.44646	0.464849	-0.422285	1.29069	0.308228	48.621	19.1845	31.9553	0	24.9435	60.9793
NA	Sexi_4125	1.45801	0.802998	-1.9613	0.544	0.692708	0.797065	7.30837	18.0261	24.9457	13.6055	0
NA	Sexi_4133	-2.41954	0.0540801	2.33784	-1.27473	0.0190269	121.951	122.415	54.8975	469.218	455.785	591.126
NA	Sexi_4140	-1.41343	0.552238	-0.828173	-0.499195	0.39362	15.1442	14.6167	13.9292	47.5157	52.1545	29.8674
NA	Sexi_4143	-1.38073	0.644148	-2.55685	-0.465428	0.493541	3.18826	3.65419	4.09683	9.50314	7.93656	14.9337
NA	Sexi_4147	-1.00853	0.99347	-1.5987	-0.0122504	0.988053	1.59413	18.2709	10.6518	24.9457	14.7393	23.645
NA	Sexi_4157	1.06062	0.944408	-0.627861	0.0849038	0.905162	20.7237	15.5303	26.2197	26.1336	23.8097	77.1574
NA	Sexi_4161	1.23972	0.874786	-0.924486	0.310017	0.798992	17.5354	18.2709	18.8454	27.3215	0	69.6906
NA	Sexi_4164	-1.57926	0.468213	-0.0636657	-0.659244	0.311458	27.8973	15.5303	27.0391	65.3341	49.8869	126.936
NA	Sexi_4166	-1.87276	0.367925	-2.16886	-0.905166	0.222212	5.57945	2.74064	4.09683	10.691	13.6055	26.134
NA	Sexi_4174	-6.08184	0.039453	-2.3325	-2.60451	0.0128864	1.59413	0	2.4581	22.57	27.2111	6.22237
NA	Sexi_4182	-1.27281	0.803241	-1.70644	-0.348016	0.693246	2.39119	7.30837	13.9292	9.50314	32.88	18.6671
NA	Sexi_4183	1.4857	0.524186	0.653514	0.571145	0.365559	85.286	34.7148	61.4525	116.413	52.1545	102.047
NA	Sexi_4184	-1.75373	0.255307	0.890013	-0.810423	0.136251	39.0562	65.7753	31.1359	153.238	171.203	165.515
NA	Sexi_4185	-1.50687	0.508309	-2.33816	-0.591556	0.350018	3.18826	5.48128	4.09683	13.0668	11.3379	16.1782
NA	Sexi_4191	2.38933	0.288767	1.40832	1.25661	0.160159	60.5769	79.4785	227.784	68.8978	32.88	235.206
NA	Sexi_4193	1.21035	0.753982	-0.268421	0.275424	0.628854	23.1149	24.6658	39.3296	60.5825	37.4152	57.2458
DOWN	Sexi_4195	-7.1344	0.00439043	2.55935	-2.83479	0.000931	94.0537	36.5419	12.2905	614.141	1012.48	508.99
NA	Sexi_4202	-1.56763	0.661963	0.375049	-0.648589	0.514714	38.2591	62.1212	2.4581	52.2673	146.259	118.225
NA	Sexi_4209	-1.65842	0.549008	-2.94607	-0.729806	0.390249	0.797065	4.56773	1.63873	8.31525	10.2041	4.9779
NA	Sexi_4211	5.21754	0.0254705	-0.688326	2.38337	0.00759101	11.956	48.418	41.7877	27.3215	10.2041	3.73342
NA	Sexi_4220	1.96681	0.262118	-2.62191	0.975856	0.140868	4.78239	7.30837	4.9162	5.93946	4.53518	7.46685
NA	Sexi_4222	2.61543	0.172346	-2.19488	1.38705	0.0812522	9.56478	15.5303	2.4581	8.31525	5.66897	7.46685
NA	Sexi_4227	17.8647	0.0272201	-0.224024	4.15904	0.00821908	18.3325	153.476	0.819366	13.0668	4.53518	1.24447
NA	Sexi_4228	1.33423	0.863038	-2.68793	0.416009	0.78084	0	4.56773	9.01303	0	12.4717	7.46685
NA	Sexi_4229	1.23902	0.86475	-2.9553	0.309201	0.783804	7.17358	2.74064	0	2.37579	7.93656	6.22237
NA	Sexi_4239	-2.44493	0.568122	-2.96719	-1.28979	0.409871	1.59413	3.65419	0	0	20.4083	3.73342
NA	Sexi_4249	1.33232	0.644456	1.11232	0.413943	0.494003	109.995	73.0837	60.6331	136.608	69.1614	191.649
NA	Sexi_4256	-2.36846	0.246031	-1.68867	-1.24395	0.129825	0.797065	7.30837	8.19366	19.0063	27.2111	33.6008
NA	Sexi_4257	-1.10802	0.891837	-0.585606	-0.14798	0.824166	17.5354	10.049	31.1359	59.3946	32.88	51.0235
NA	Sexi_4260	-3.17656	0.00223071	3.59008	-1.66746	0.000418	180.934	219.251	184.357	1391.02	948.985	1609.11
NA	Sexi_4262	-1.73191	0.339605	-0.180255	-0.792365	0.199576	28.6943	19.1845	13.9292	64.1462	57.8235	107.025
NA	Sexi_4270	2.97165	0.414689	-3.05208	1.57126	0.262502	6.37652	0	5.73556	0	5.66897	2.48895
NA	Sexi_4271	2.9036	0.127556	3.67887	1.53784	0.0551897	1008.29	374.554	495.717	958.63	360.546	131.914
NA	Sexi_4272	-1.55723	0.575887	-0.446849	-0.638983	0.418263	27.1002	13.7032	13.1099	27.3215	37.4152	115.736
NA	Sexi_4275	1.2689	0.850536	-3.34842	0.343574	0.76118	3.18826	3.65419	0	1.18789	6.80276	2.48895
NA	Sexi_4279	3.88752	0.0963207	-2.5877	1.95885	0.038948	3.98532	8.22192	9.01303	0	5.66897	4.9779
NA	Sexi_4281	4.16545	0.25906	0.931622	2.05847	0.138765	215.208	23.7522	54.0782	157.99	2.26759	9.9558
NA	Sexi_4283	-3.04653	0.303492	-1.33848	-1.60716	0.171334	0	12.7897	5.73556	14.2547	66.8938	26.134
NA	Sexi_4287	-2.45886	0.0888145	-0.101925	-1.29799	0.0352224	19.1296	24.6658	9.01303	84.3404	103.175	79.6464
NA	Sexi_4288	-2.88761	0.176612	-2.81628	-1.52987	0.0839361	3.18826	0	1.63873	13.0668	11.3379	7.46685
NA	Sexi_4289	-2.01053	0.494707	-2.29631	-1.00758	0.336708	0.797065	9.13546	1.63873	4.75157	14.7393	26.134
NA	Sexi_4294	-1.5226	0.604042	1.47022	-0.606539	0.448038	110.792	96.8359	13.9292	173.432	190.477	339.742
NA	Sexi_4296	-1.30546	0.705578	-1.17491	-0.384558	0.566084	15.9413	11.8761	7.3743	45.1399	35.1476	17.4226
NA	Sexi_4297	2.29286	0.219616	-1.31226	1.19715	0.111692	11.956	32.8877	9.01303	15.4426	7.93656	24.8895
NA	Sexi_4299	1.0638	0.927415	0.324591	0.0892331	0.878901	44.6356	54.8128	28.6778	59.3946	73.6966	116.981
NA	Sexi_4303	-3.63942	0.0760013	-0.398659	-1.86371	0.0290243	5.57945	15.5303	10.6518	64.1462	22.6759	159.293
NA	Sexi_4304	3.14116	0.0425816	-0.140355	1.6513	0.0141582	30.2885	67.6024	39.3296	20.1942	44.218	22.4005
NA	Sexi_4309	1.06638	0.959822	-2.19417	0.0927189	0.931203	0.797065	2.74064	14.7486	19.0063	4.53518	14.9337
NA	Sexi_4312	-3.09677	0.1257	-2.94795	-1.63076	0.0541807	1.59413	2.74064	0	9.50314	9.07035	9.9558
NA	Sexi_4322	-2.44609	0.520603	-3.12416	-1.29048	0.361994	0	1.82709	2.4581	0	13.6055	7.46685
NA	Sexi_4324	1.243	0.81682	-2.09848	0.313831	0.712936	3.18826	10.049	9.01303	8.31525	4.53518	24.8895
NA	Sexi_4325	1.01788	0.986531	-2.69974	0.0255649	0.976573	2.39119	8.22192	1.63873	14.2547	3.40138	7.46685
NA	Sexi_4326	-1.09228	0.945401	-1.993	-0.127338	0.906937	6.37652	0	13.1099	9.50314	17.0069	19.9116
NA	Sexi_4332	1.67634	0.396539	-1.49671	0.745311	0.24659	11.1589	21.0116	9.01303	11.8789	15.8731	22.4005
NA	Sexi_4333	2.04054	0.578612	-2.57143	1.02895	0.420958	0	3.65419	13.9292	2.37579	4.53518	11.2003
NA	Sexi_4334	5.20084	0.0719999	-1.30511	2.37874	0.0271083	5.57945	5.48128	49.9813	7.12736	10.2041	7.46685
NA	Sexi_4340	-1.29386	0.760393	-0.943935	-0.371679	0.636617	16.7384	8.22192	16.3873	14.2547	57.8235	38.5787
NA	Sexi_4344	2.33759	0.521203	-1.09389	1.22502	0.362639	0	53.8992	12.2905	30.8852	5.66897	21.1561
NA	Sexi_4347	3.47231	0.272445	-3.47251	1.7959	0.148195	4.78239	3.65419	0	2.37579	2.26759	0
NA	Sexi_4351	18.6559	0.000351	0.305618	4.22156	4.92e-05	66.9535	32.8877	125.363	1.18789	7.93656	16.1782
NA	Sexi_4352	-1.55238	0.537733	-1.48288	-0.634486	0.378823	3.98532	16.4438	5.73556	22.57	21.5421	38.5787
NA	Sexi_4353	6.31402	0.00322972	1.34797	2.65856	0.000649	143.472	255.793	54.8975	24.9457	66.8938	49.779
NA	Sexi_4356	-1.79292	0.582179	-2.2167	-0.842315	0.424543	2.39119	9.13546	1.63873	34.4489	12.4717	2.48895
NA	Sexi_4362	1.27144	0.820579	-3.57839	0.346462	0.718361	0.797065	1.82709	2.4581	3.56368	3.40138	1.24447
NA	Sexi_4374	9.52966	2.25e-05	0.0632915	3.25242	2.14e-06	77.3153	61.2076	46.7039	20.1942	5.66897	16.1782
NA	Sexi_4378	-1.37472	0.533145	4.60767	-0.459136	0.374182	451.936	760.071	873.444	2719.09	1875.3	1490.88
NA	Sexi_4380	52.5942	1.43e-11	0.368498	5.71683	3.06e-13	66.9535	73.9973	108.156	2.37579	3.40138	3.73342
NA	Sexi_4381	1.19285	0.824681	1.20804	0.254412	0.724265	31.8826	161.698	68.0074	130.668	205.217	95.8246
UP	Sexi_4383	37.2602	1.26e-07	4.49502	5.21957	6.25e-09	765.979	1030.48	2584.28	172.244	34.0138	58.4903
NA	Sexi_4385	2.11857	0.141172	7.19314	1.08309	0.0629044	9239.58	4361.27	6130.5	7665.47	4284.61	8481.1
NA	Sexi_4386	-1.07082	0.938482	-0.915323	-0.0987094	0.896295	3.98532	21.9251	22.9423	32.0731	27.2111	49.779
NA	Sexi_4388	-3.23296	0.0226043	3.88945	-1.69286	0.00658133	247.887	173.574	275.307	1730.76	668.938	2558.64
NA	Sexi_4390	1.29442	0.811128	-1.45058	0.372305	0.705133	7.17358	28.3199	4.09683	46.3278	11.3379	6.22237
NA	Sexi_4394	9.08636	0.00108146	-0.43042	3.1837	0.00018	31.8826	68.516	32.7747	21.3821	6.80276	2.48895
NA	Sexi_4395	-2.40464	0.197191	-0.204735	-1.26582	0.0970925	7.97065	16.4438	24.581	159.178	58.9573	39.8232
NA	Sexi_4396	5.35712	0.0372782	1.65185	2.42146	0.012034	356.288	118.761	44.2458	54.6431	116.781	28.6229
NA	Sexi_4397	-3.35451	0.00428708	1.33614	-1.7461	0.000906	43.8386	39.2825	31.9553	251.833	280.047	280.007
NA	Sexi_4399	-1.23377	0.730092	-0.0798518	-0.303074	0.597646	28.6943	38.369	16.3873	84.3404	72.5628	57.2458
UP	Sexi_4400	7.73174	0.000854	3.16508	2.95079	0.000137	648.811	500.623	444.916	293.41	34.0138	136.892
NA	Sexi_4403	2.40439	0.39716	-1.17228	1.26567	0.247203	46.2298	1.82709	7.3743	19.0063	17.0069	14.9337
NA	Sexi_4405	2.0542	0.193236	-0.316146	1.03858	0.0944728	32.6797	33.8012	37.6908	22.57	28.3448	56.0014
NA	Sexi_4408	-3.82701	0.000541	2.3545	-1.93622	8.08e-05	77.3153	79.4785	56.5363	653.341	551.024	518.946
NA	Sexi_4409	1.29381	0.735824	3.36026	0.371627	0.605283	490.195	318.828	346.592	1430.22	323.131	260.095
NA	Sexi_4410	1.6355	0.711626	-1.57607	0.709728	0.574303	9.56478	27.4064	2.4581	47.5157	2.26759	2.48895
NA	Sexi_4412	-1.60469	0.587808	7.58504	-0.682297	0.430141	1772.67	8070.27	5542.19	17218.5	27988.8	3601.51
NA	Sexi_4413	1.96646	0.131198	3.5023	0.975603	0.0572048	522.875	653.186	358.882	822.022	435.377	404.454
UP	Sexi_4414	248.85	5.32e-11	6.65226	7.95913	1.25e-12	13902.4	4585.09	1361.79	62.9583	49.8869	59.7348
NA	Sexi_4416	-12.1312	0.0143094	5.48106	-3.60065	0.00379245	8.76771	95.0088	567.001	7026.39	5625.89	5051.32
NA	Sexi_4418	1.33248	0.655189	7.85925	0.41411	0.50685	8110.14	13756.2	5646.25	8698.94	20062.5	12341.5
NA	Sexi_4419	-1.01767	0.982352	9.78247	-0.0252748	0.96865	12997.7	35442.9	40886.4	73663.6	76534.5	38064.8
NA	Sexi_4420	-2.03146	0.102209	11.2429	-1.02251	0.0418726	47954.6	58920.1	55573.5	222159	220642	250271
NA	Sexi_4423	-1.23908	0.657126	3.94305	-0.309271	0.509128	424.836	532.598	438.361	1209.27	875.289	1582.97
NA	Sexi_4425	-1.40031	0.720494	2.67289	-0.485741	0.585198	395.344	52.0722	65.5493	477.533	307.258	818.865
NA	Sexi_4427	1.40263	0.462355	2.73452	0.488137	0.305841	224.772	284.113	276.126	432.393	272.111	490.323
NA	Sexi_4428	47.1241	4.12e-12	1.86544	5.55839	7.83e-14	123.545	355.37	254.823	14.2547	5.66897	12.4447
NA	Sexi_4429	-1.39023	0.691464	-0.865131	-0.475321	0.549734	15.9413	11.8761	14.7486	29.6973	13.6055	85.8688
NA	Sexi_4430	-1.84029	0.384224	2.06111	-0.879931	0.235986	96.4449	102.317	95.8659	121.165	662.136	294.941
NA	Sexi_4431	12.5011	0.00628794	-1.29482	3.64398	0.00141964	6.37652	11.8761	50.8007	8.31525	2.26759	1.24447
NA	Sexi_4435	5.18642	0.123134	0.136868	2.37474	0.0528207	10.3618	9.13546	154.86	22.57	9.07035	43.5566
NA	Sexi_4436	4.61248	0.034164	2.10584	2.20554	0.0108289	66.9535	221.078	421.974	224.512	60.0911	56.0014
NA	Sexi_4441	-10.4308	0.0726516	5.02721	-3.38278	0.0274364	263.031	331.617	0	4087.54	4343.56	4206.33
NA	Sexi_4443	37.0027	8.68e-08	-0.705852	5.20956	4.12e-09	37.4621	30.147	45.8845	0	2.26759	3.73342
NA	Sexi_4445	-1.15995	0.797069	6.13727	-0.214067	0.685057	1535.15	2779.01	2363.05	7803.27	4816.36	3770.76
NA	Sexi_4446	2.23285	0.057682	6.41208	1.15889	0.0206016	4684.35	3949.26	3243.05	4657.73	2873.03	3897.7
NA	Sexi_4449	-5.55561	0.148355	0.356474	-2.47395	0.0669953	33.4767	2.74064	0	188.875	126.985	136.892
NA	Sexi_4451	-3.00358	0.0334946	2.07233	-1.58668	0.0105647	46.2298	80.3921	85.2141	778.07	354.877	238.939
NA	Sexi_4457	1.11582	0.835658	4.72812	0.158106	0.73968	723.735	1171.17	962.755	2281.94	1656.47	1453.55
NA	Sexi_4462	-1.4963	0.591211	-1.38196	-0.581403	0.433701	3.98532	12.7897	11.4711	17.8184	21.5421	48.5345
NA	Sexi_4463	-1.04242	0.972272	-2.38242	-0.0599426	0.952318	0	10.049	5.73556	13.0668	12.4717	7.46685
NA	Sexi_4467	-1.0338	0.981381	-2.11314	-0.047958	0.967226	0	18.2709	2.4581	14.2547	12.4717	14.9337
NA	Sexi_4469	-2.10469	0.235511	-2.65185	-1.07361	0.122618	2.39119	2.74064	2.4581	13.0668	7.93656	13.6892
NA	Sexi_4478	-1.29473	0.812233	-2.69296	-0.372655	0.706591	5.57945	4.56773	0	5.93946	6.80276	14.9337
NA	Sexi_4481	-1.13123	0.876217	0.178976	-0.177888	0.800979	32.6797	52.0722	21.3035	146.111	74.8304	32.3563
NA	Sexi_4482	1.80218	0.64321	-0.528324	0.849744	0.492358	31.0855	37.4554	18.0261	79.5888	24.9435	0
NA	Sexi_4493	1.8175	0.602947	-2.57533	0.861956	0.446511	5.57945	0	10.6518	11.8789	3.40138	4.9779
NA	Sexi_4504	2.55651	0.187948	-1.99402	1.35417	0.0911305	10.3618	4.56773	15.568	13.0668	3.40138	9.9558
NA	Sexi_4507	2.41682	0.181493	-2.64906	1.27311	0.0870028	5.57945	7.30837	4.9162	9.50314	3.40138	2.48895
NA	Sexi_4509	2.81049	0.16132	-2.49558	1.49082	0.0744787	10.3618	4.56773	5.73556	3.56368	2.26759	9.9558
NA	Sexi_4513	-1.15863	0.826397	-0.441253	-0.212426	0.726443	20.7237	32.8877	13.1099	40.3884	53.2883	64.7127
NA	Sexi_4520	-2.37775	0.300809	0.19517	-1.2496	0.169301	47.0268	4.56773	11.4711	84.3404	109.978	134.403
NA	Sexi_4524	1.42735	0.583269	-1.99879	0.513337	0.42567	7.17358	10.049	8.19366	8.31525	10.2041	18.6671
NA	Sexi_4525	-1.69798	0.210718	3.57909	-0.763816	0.105834	303.682	338.926	255.642	1140.38	1185.95	857.443
NA	Sexi_4527	-2.15689	0.225919	-1.70668	-1.10895	0.116017	9.56478	3.65419	3.27747	34.4489	19.2745	24.8895
NA	Sexi_4539	-1.13453	0.927357	-3.72099	-0.182091	0.878802	1.59413	0	1.63873	3.56368	0	4.9779
NA	Sexi_4558	3.33475	0.328174	-2.15749	1.73758	0.19038	22.3178	6.39483	0	11.8789	2.26759	4.9779
UP	Sexi_4564	236.694	1.99e-09	3.28986	7.88688	6.44e-11	308.464	267.669	1337.21	13.0668	2.26759	2.48895
NA	Sexi_4574	1.35928	0.835658	-1.93194	0.442843	0.739685	12.753	6.39483	6.55493	0	3.40138	37.3342
NA	Sexi_4580	-3.19876	0.0469984	-1.54717	-1.67751	0.0160033	2.39119	7.30837	4.9162	24.9457	39.6828	31.1119
NA	Sexi_4586	2.35395	0.302829	-0.013719	1.23508	0.170877	24.709	47.5044	63.9106	24.9457	79.3656	9.9558
NA	Sexi_4587	1.82283	0.675412	-0.526613	0.866179	0.530444	5.57945	32.8877	48.3426	0	61.2249	31.1119
NA	Sexi_4588	1.46335	0.552046	6.06968	0.549271	0.393377	1660.29	2575.29	3825.62	5351.46	4585.06	1699.95
NA	Sexi_4612	-3.18155	0.09009	-1.62211	-1.66973	0.0358663	3.98532	3.65419	5.73556	13.0668	43.0842	32.3563
NA	Sexi_4614	-2.54733	0.083284	-1.50048	-1.34899	0.0325094	3.98532	9.13546	4.9162	29.6973	35.1476	29.8674
NA	Sexi_4640	-1.39671	0.720187	-2.72929	-0.482031	0.584736	3.98532	2.74064	2.4581	9.50314	14.7393	2.48895
NA	Sexi_4645	-3.10142	0.00814993	2.08198	-1.63293	0.00193443	89.2713	69.4295	47.5232	554.746	345.807	474.145
NA	Sexi_4650	-2.27976	0.0847619	1.0118	-1.18888	0.0332552	29.4914	52.9857	40.9683	192.439	130.386	271.296
NA	Sexi_4653	-2.56973	0.237006	-3.08388	-1.36162	0.123656	0	1.82709	2.4581	8.31525	5.66897	9.9558
NA	Sexi_4660	-1.34997	0.598553	0.642952	-0.432932	0.441621	41.4474	52.9857	37.6908	110.474	81.6332	185.427
NA	Sexi_4668	-1.06024	0.920595	2.44154	-0.0843962	0.868528	205.643	149.822	169.609	425.266	261.906	517.702
NA	Sexi_4669	1.07851	0.945999	-0.592511	0.109046	0.907882	13.5501	50.2451	5.73556	26.1336	18.1407	85.8688
NA	Sexi_4671	-1.61055	0.413186	0.0449759	-0.687552	0.261197	24.709	21.9251	29.4972	96.2193	44.218	126.936
NA	Sexi_4676	3.26068	0.408963	-1.87867	1.70517	0.257753	2.39119	1.82709	31.1359	20.1942	4.53518	0
NA	Sexi_4682	-3.50143	0.19169	-2.65559	-1.80794	0.0935156	0	1.82709	3.27747	24.9457	3.40138	12.4447
NA	Sexi_4700	1.66467	0.47326	-1.36667	0.735234	0.316474	12.753	23.7522	9.01303	14.2547	9.07035	33.6008
NA	Sexi_4701	1.06235	0.909927	3.87317	0.0872535	0.85157	569.901	542.647	413.78	988.327	825.402	1232.03
NA	Sexi_4714	-11.013	1.62e-05	-0.496116	-3.46114	1.46e-06	1.59413	3.65419	5.73556	109.286	79.3656	73.424
NA	Sexi_4715	-3.34071	0.0855154	-1.01749	-1.74015	0.033611	1.59413	14.6167	5.73556	33.261	51.0207	62.2237
NA	Sexi_4719	2.38805	0.418487	-2.53926	1.25583	0.265845	7.17358	7.30837	4.9162	2.37579	0	14.9337
NA	Sexi_4723	-1.16485	0.810341	-0.76737	-0.22014	0.70394	12.753	24.6658	14.7486	35.6368	47.6193	41.0677
NA	Sexi_4731	1.70854	0.433056	-1.76847	0.77276	0.279054	7.97065	13.7032	11.4711	23.7579	4.53518	13.6892
NA	Sexi_4733	-1.00764	0.99299	-0.321468	-0.0109792	0.987207	15.9413	26.4928	34.4134	29.6973	44.218	88.3577
NA	Sexi_4734	-1.07937	0.908518	-0.581	-0.110186	0.849217	19.1296	28.3199	14.7486	40.3884	36.2814	63.4682
NA	Sexi_4735	-1.46386	0.412042	1.79561	-0.549779	0.260199	72.5329	126.069	87.6722	289.846	265.308	317.341
NA	Sexi_4736	-2.30349	0.13673	-0.602222	-1.20382	0.0602725	13.5501	19.1845	5.73556	59.3946	68.0276	54.7569
NA	Sexi_4737	-1.12236	0.893835	-1.98925	-0.166542	0.827304	11.956	5.48128	2.4581	13.0668	15.8731	18.6671
NA	Sexi_4744	-2.84186	0.25435	-0.394375	-1.50683	0.135512	22.3178	13.7032	1.63873	22.57	83.9007	114.492
NA	Sexi_4746	-1.98992	0.560629	-0.628145	-0.992708	0.402197	18.3325	0	20.4842	76.0251	19.2745	83.3798
NA	Sexi_4751	1.18851	0.889255	-3.8332	0.24915	0.820641	1.59413	0	1.63873	2.37579	2.26759	1.24447
NA	Sexi_4753	1.96388	0.614478	-1.53733	0.973704	0.459425	31.8826	6.39483	1.63873	39.2005	1.13379	7.46685
NA	Sexi_4755	-2.72347	0.308733	-2.56837	-1.44544	0.175276	3.98532	0.913546	1.63873	5.93946	4.53518	29.8674
NA	Sexi_4756	1.07695	0.968474	-2.45029	0.106952	0.946357	10.3618	4.56773	0	0	5.66897	23.645
NA	Sexi_4765	1.36452	0.825729	-3.36761	0.44839	0.725441	3.98532	0	2.4581	7.12736	3.40138	0
NA	Sexi_4773	-6.57667	0.0127879	-2.2544	-2.71736	0.00330827	1.59413	0	2.4581	19.0063	11.3379	32.3563
NA	Sexi_4775	2.53796	0.262633	-0.897131	1.34367	0.141208	41.4474	4.56773	23.7616	29.6973	9.07035	23.645
NA	Sexi_4784	1.96096	0.510851	-3.50744	0.971563	0.352468	0.797065	3.65419	2.4581	4.75157	2.26759	0
NA	Sexi_4789	-4.78067	0.0103199	-0.983982	-2.25721	0.00256293	6.37652	5.48128	4.09683	26.1336	63.4925	69.6906
NA	Sexi_4792	1.95951	0.367052	-1.83136	0.970494	0.221427	5.57945	16.4438	11.4711	9.50314	19.2745	4.9779
NA	Sexi_4793	-2.77091	0.188147	-2.42004	-1.47036	0.0912596	3.18826	0	4.09683	11.8789	14.7393	18.6671
NA	Sexi_4794	1.5527	0.468213	-1.84924	0.634777	0.311451	8.76771	7.30837	13.1099	16.6305	9.07035	14.9337
NA	Sexi_4805	-1.08178	0.912642	-1.65463	-0.113406	0.85555	11.1589	6.39483	9.01303	20.1942	14.7393	27.3784
NA	Sexi_4813	-2.98797	0.0184681	0.988609	-1.57916	0.00517122	34.2738	34.7148	29.4972	149.674	189.344	278.762
NA	Sexi_4814	-2.19116	0.261864	-1.74908	-1.13169	0.140674	5.57945	1.82709	8.19366	21.3821	17.0069	37.3342
NA	Sexi_4815	-1.24384	0.869977	-0.827695	-0.314798	0.791751	3.98532	42.9367	4.09683	55.831	3.40138	70.9351
NA	Sexi_4819	-1.11168	0.900996	-1.02749	-0.152736	0.838519	19.1296	5.48128	17.2067	27.3215	21.5421	53.5124
NA	Sexi_4824	-1.54748	0.477192	-1.04026	-0.629924	0.320336	13.5501	11.8761	9.8324	60.5825	19.2745	39.8232
DOWN	Sexi_4833	-39.1117	5.16e-16	5.9091	-5.28953	4.64e-18	93.2566	84.0463	122.905	9977.11	8326.58	6792.34
NA	Sexi_4843	-1.37448	0.654756	-1.40864	-0.458882	0.506371	3.98532	12.7897	12.2905	19.0063	29.4786	33.6008
NA	Sexi_4857	1.84403	0.336945	-0.957772	0.882862	0.197305	9.56478	35.6283	19.6648	23.7579	29.4786	17.4226
NA	Sexi_4858	-1.44835	0.733537	-3.61968	-0.534412	0.602442	1.59413	1.82709	0	5.93946	2.26759	2.48895
NA	Sexi_4860	-1.87265	0.323752	0.341581	-0.905083	0.186771	27.1002	41.1096	19.6648	49.8915	148.527	131.914
NA	Sexi_4861	-2.56268	0.12486	-0.865574	-1.35765	0.0537332	7.17358	10.049	11.4711	97.4072	34.0138	29.8674
NA	Sexi_4864	-2.2686	0.389471	-2.72315	-1.1818	0.24036	0	4.56773	2.4581	4.75157	10.2041	17.4226
NA	Sexi_4868	-2.82553	0.0856771	-0.253284	-1.49852	0.0336912	23.1149	13.7032	4.9162	106.91	71.429	75.913
NA	Sexi_4871	-1.49002	0.671759	-3.13495	-0.575334	0.526093	0.797065	1.82709	3.27747	7.12736	2.26759	9.9558
NA	Sexi_4874	1.3821	0.723353	-2.46159	0.466865	0.5892	7.17358	6.39483	3.27747	2.37579	6.80276	16.1782
NA	Sexi_4878	-2.3042	0.333428	-1.85835	-1.20427	0.194544	6.37652	7.30837	0.819366	8.31525	29.4786	29.8674
NA	Sexi_4885	-2.98553	0.300369	-1.52052	-1.57799	0.168924	2.39119	0	12.2905	53.4552	14.7393	33.6008
NA	Sexi_4897	1.47941	0.569998	-1.26568	0.565026	0.411754	18.3325	7.30837	18.8454	22.57	13.6055	29.8674
NA	Sexi_4905	-1.66669	0.716528	-3.19859	-0.736982	0.580204	2.39119	0	2.4581	13.0668	5.66897	0
NA	Sexi_4907	1.78362	0.484911	-0.512253	0.834809	0.327344	23.1149	44.7638	20.4842	8.31525	60.0911	27.3784
NA	Sexi_4908	1.33638	0.736788	-1.01279	0.418326	0.60645	4.78239	23.7522	25.4004	51.0794	13.6055	22.4005
NA	Sexi_4910	2.72617	0.0597814	4.32519	1.44688	0.0215263	695.838	536.252	1668.23	719.863	834.472	720.551
NA	Sexi_4911	3.89151	0.242532	-2.50215	1.96033	0.127463	18.3325	2.74064	0.819366	2.37579	1.13379	8.71132
NA	Sexi_4931	1.77758	0.352961	1.37963	0.829911	0.210183	132.313	58.467	133.557	157.99	61.2249	186.671
NA	Sexi_4940	-1.04139	0.940371	4.81661	-0.0585088	0.899066	903.872	1137.37	775.94	2012.29	1849.22	2283.61
DOWN	Sexi_4941	-9.06429	3.94e-05	2.07165	-3.18019	4.03e-06	42.2444	19.1845	20.4842	588.007	266.442	785.264
NA	Sexi_4943	1.32574	0.813457	-1.6878	0.406802	0.708346	16.7384	0.913546	12.2905	13.0668	4.53518	33.6008
NA	Sexi_4944	-14.8354	4.31e-06	-0.234953	-3.89097	3.26e-07	3.98532	5.48128	0.819366	91.4677	104.309	124.447
NA	Sexi_4948	-1.55682	0.447286	0.445777	-0.638605	0.291842	32.6797	31.9741	39.3296	67.7099	141.724	125.692
NA	Sexi_4949	9.63221	0.044582	0.0902051	3.26787	0.0149921	37.4621	91.3546	64.7299	3.56368	0	38.5787
NA	Sexi_4952	-1.2059	0.749628	0.80384	-0.270112	0.623495	39.8532	58.467	58.9944	104.535	157.597	129.425
NA	Sexi_4962	-1.27793	0.794223	-1.5776	-0.353806	0.681218	13.5501	5.48128	6.55493	14.2547	9.07035	48.5345
NA	Sexi_4966	2.4151	0.138958	-1.42628	1.27208	0.0615619	17.5354	10.9626	18.8454	10.691	9.07035	22.4005
NA	Sexi_4967	-1.13112	0.856484	-0.874256	-0.177753	0.770498	15.1442	16.4438	16.3873	23.7579	37.4152	52.2679
NA	Sexi_4974	-3.49699	0.0361938	0.808671	-1.80611	0.0116142	27.8973	43.8502	7.3743	163.929	173.47	228.983
NA	Sexi_4976	3.2694	0.163304	-2.73217	1.70903	0.0757068	6.37652	4.56773	6.55493	0	6.80276	3.73342
NA	Sexi_4977	1.29312	0.775652	-2.96879	0.370851	0.65671	3.98532	0.913546	4.9162	7.12736	3.40138	6.22237
NA	Sexi_4981	1.6212	0.618831	-3.33817	0.697058	0.464089	3.98532	2.74064	0.819366	1.18789	3.40138	4.9779
NA	Sexi_4986	-1.27284	0.82822	-3.10802	-0.348048	0.729149	3.98532	2.74064	0	3.56368	9.07035	4.9779
NA	Sexi_4989	-1.78402	0.393416	-0.922665	-0.835135	0.243774	17.5354	12.7897	4.9162	28.5094	53.2883	48.5345
NA	Sexi_4991	-1.31986	0.692043	-1.13501	-0.400388	0.550422	7.97065	15.5303	13.1099	17.8184	40.8166	39.8232
NA	Sexi_4995	-1.1358	0.931252	-0.961346	-0.18371	0.884843	36.665	0	5.73556	36.8247	23.8097	48.5345
NA	Sexi_5003	-2.56488	0.0618792	8.15725	-1.35889	0.0224724	3589.18	4356.7	8120.74	40367	26690.6	21794.5
NA	Sexi_5013	-5.39426	0.00297856	-1.78982	-2.43143	0.00059	3.98532	1.82709	1.63873	33.261	23.8097	32.3563
NA	Sexi_5025	5.01778	0.0224549	1.45626	2.32705	0.00652801	178.543	121.502	152.402	96.2193	85.0345	9.9558
NA	Sexi_5026	2.33698	0.336967	-2.86191	1.22465	0.197333	3.98532	5.48128	4.9162	9.50314	3.40138	0
NA	Sexi_5027	1.12143	0.860591	0.52463	0.165338	0.776473	54.9975	47.5044	46.7039	116.413	46.4855	126.936
NA	Sexi_5036	-1.37819	0.502643	1.78851	-0.462771	0.344553	97.2419	90.4411	101.601	276.779	230.16	343.475
NA	Sexi_5037	-2.70166	0.208363	-1.49682	-1.43385	0.104282	8.76771	1.82709	5.73556	13.0668	29.4786	53.5124
NA	Sexi_5048	-1.92169	0.220415	0.0330945	-0.942372	0.112275	26.3031	29.2335	13.1099	78.4009	78.2318	119.47
NA	Sexi_5057	-2.92962	0.193334	-2.38854	-1.55071	0.0945302	0.797065	5.48128	1.63873	13.0668	6.80276	28.6229
NA	Sexi_5062	-6.64883	0.00318901	-1.87056	-2.7331	0.00064	3.18826	2.74064	0	30.8852	28.3448	26.134
NA	Sexi_5073	-1.69321	0.666717	-2.49468	-0.759764	0.520337	7.97065	0	1.63873	21.3821	3.40138	13.6892
NA	Sexi_5074	-1.62961	0.610593	-2.72909	-0.704531	0.45501	5.57945	2.74064	0	14.2547	7.93656	7.46685
NA	Sexi_5081	1.2154	0.830145	-3.22423	0.281425	0.732276	1.59413	4.56773	1.63873	4.75157	3.40138	4.9779
NA	Sexi_5083	1.44255	0.484971	2.46612	0.528625	0.327406	274.19	222.905	158.138	292.222	215.421	462.945
NA	Sexi_5085	1.42099	0.801212	-3.39174	0.506898	0.690512	0	3.65419	3.27747	0	3.40138	6.22237
NA	Sexi_5093	-1.24796	0.776618	-1.36933	-0.319576	0.657953	14.3472	7.30837	9.01303	40.3884	10.2041	34.8453
NA	Sexi_5094	-1.02949	0.96007	1.58851	-0.0419297	0.931711	76.5182	111.453	109.795	217.384	188.21	240.184
NA	Sexi_5097	2.53961	0.0686282	-0.140313	1.34461	0.0255248	33.4767	32.8877	58.9944	42.7641	35.1476	27.3784
NA	Sexi_5099	5.85767	0.0102332	-1.97592	2.55033	0.0025378	8.76771	8.22192	20.4842	2.37579	6.80276	3.73342
NA	Sexi_5101	5.08093	0.00474377	-1.8495	2.34509	0.00102011	19.1296	13.7032	8.19366	4.75157	5.66897	6.22237
NA	Sexi_5103	1.05101	0.966914	-1.90542	0.0717744	0.943689	1.59413	9.13546	13.1099	4.75157	9.07035	33.6008
NA	Sexi_5104	-4.8059	0.000339	1.27428	-2.26481	4.74e-05	25.5061	24.6658	31.9553	247.082	236.963	357.164
NA	Sexi_5108	1.65602	0.464838	-2.54485	0.727717	0.308195	5.57945	4.56773	6.55493	7.12736	3.40138	11.2003
NA	Sexi_5111	-1.29078	0.763187	-2.69298	-0.368247	0.640596	3.18826	5.48128	1.63873	5.93946	6.80276	14.9337
NA	Sexi_5112	-1.21058	0.787409	-1.10416	-0.275701	0.67222	15.1442	7.30837	15.568	33.261	21.5421	46.0456
NA	Sexi_5113	-1.47571	0.695088	-2.58947	-0.561412	0.553955	3.18826	0	6.55493	10.691	7.93656	13.6892
NA	Sexi_5117	5.7194	0.0166584	-1.55355	2.51586	0.00457331	17.5354	20.098	15.568	3.56368	1.13379	14.9337
NA	Sexi_5126	1.22367	0.853539	-2.39018	0.291211	0.765588	11.1589	0.913546	4.09683	4.75157	10.2041	13.6892
NA	Sexi_5138	5.57297	0.139241	1.61011	2.47845	0.0617421	113.183	169.92	235.158	135.42	65.76	0
NA	Sexi_5139	6.97804	0.00863546	-0.778952	2.80282	0.00206895	31.8826	33.8012	31.9553	24.9457	2.26759	3.73342
NA	Sexi_5140	1.9145	0.605494	-3.39123	0.936964	0.449447	3.98532	0	3.27747	4.75157	3.40138	0
NA	Sexi_5142	-2.9022	0.0740392	0.582266	-1.53715	0.0281047	11.1589	42.9367	23.7616	178.184	73.6966	222.761
NA	Sexi_5148	-3.11306	0.114392	-2.20312	-1.63833	0.0482065	2.39119	1.82709	4.09683	10.691	13.6055	32.3563
NA	Sexi_5173	-2.52847	0.290491	-2.6287	-1.33826	0.161453	1.59413	1.82709	3.27747	9.50314	3.40138	24.8895
NA	Sexi_5174	-5.19559	0.00128812	0.465435	-2.37729	0.000221	11.1589	24.6658	9.01303	141.359	122.45	217.783
NA	Sexi_5185	-1.59926	0.531064	-1.12254	-0.677402	0.372311	10.3618	21.0116	2.4581	40.3884	31.7462	38.5787
NA	Sexi_5198	-1.62667	0.489509	-0.0862117	-0.701924	0.331797	17.5354	16.4438	34.4134	35.6368	102.041	93.3356
NA	Sexi_5199	-1.96228	0.329857	-0.429612	-0.972532	0.191686	19.9266	20.098	8.19366	32.0731	99.7739	58.4903
NA	Sexi_5202	1.105	0.875559	1.03938	0.144044	0.80012	98.8361	46.5909	64.7299	157.99	115.647	139.381
NA	Sexi_5205	-1.17826	0.929311	-2.59941	-0.236658	0.882137	0	10.049	2.4581	0	20.4083	6.22237
NA	Sexi_5213	-3.34644	0.141075	-2.40024	-1.74263	0.0628519	3.18826	3.65419	0	8.31525	18.1407	21.1561
NA	Sexi_5217	-1.94651	0.449542	-2.59759	-0.960892	0.29392	5.57945	1.82709	0.819366	5.93946	11.3379	17.4226
NA	Sexi_5221	1.0345	0.966422	-1.42124	0.0489397	0.942785	13.5501	15.5303	5.73556	14.2547	26.0773	28.6229
NA	Sexi_5231	-3.74395	0.0996691	-3.00466	-1.90456	0.0405769	0	1.82709	1.63873	13.0668	4.53518	11.2003
UP	Sexi_5236	43.6987	2.94e-13	2.85854	5.44952	4.41e-15	703.808	452.206	265.475	24.9457	18.1407	26.134
UP	Sexi_5237	44.4457	1.93e-12	3.26134	5.47397	3.46e-14	431.212	631.261	830.837	42.7641	11.3379	38.5787
NA	Sexi_5242	1.42549	0.435397	3.66998	0.511458	0.281173	502.151	683.333	348.231	784.009	647.396	816.376
NA	Sexi_5243	-4.47384	0.0123046	1.86893	-2.16151	0.00316403	13.5501	92.2682	34.4134	370.623	393.426	492.812
NA	Sexi_5246	1.52757	0.572608	1.53756	0.611242	0.414705	42.2444	259.447	69.6461	156.802	201.815	118.225
NA	Sexi_5247	-1.8401	0.221848	7.30765	-0.879783	0.113188	2761.83	3493.4	4996.5	18177.1	15715.5	9986.91
NA	Sexi_5248	-1.6722	0.718535	-0.217537	-0.74175	0.582427	24.709	9.13546	26.2197	231.639	3.40138	6.22237
NA	Sexi_5250	1.11461	0.850061	1.25644	0.156541	0.760423	64.5623	111.453	78.6592	197.19	109.978	176.715
NA	Sexi_5252	13.0081	0.00128693	-0.971882	3.70134	0.00022	44.6356	27.4064	17.2067	4.75157	0	9.9558
NA	Sexi_5253	-1.17826	0.808307	-0.0326365	-0.236658	0.700648	23.9119	42.9367	22.1229	53.4552	52.1545	112.003
NA	Sexi_5254	1.01216	0.98323	6.56773	0.0174348	0.970834	2777.77	3656.93	3278.28	8020.65	6151.97	6106.64
NA	Sexi_5255	1.79135	0.187114	7.16284	0.841047	0.0905454	5893.5	5739.81	6895.79	9184.79	6411.6	6569.58
NA	Sexi_5256	-1.8319	0.225498	2.0781	-0.873338	0.115721	50.2151	138.859	115.531	361.119	353.744	440.544
NA	Sexi_5257	-1.41867	0.413247	3.68074	-0.504544	0.261268	358.679	408.355	308.901	1293.62	956.922	980.646
NA	Sexi_5258	-2.09085	0.393717	4.18166	-1.06409	0.24411	164.195	267.669	737.43	3741.86	1360.55	342.231
NA	Sexi_5259	-8.53357	0.000867	0.69824	-3.09315	0.000139	5.57945	24.6658	4.9162	219.76	251.702	124.447
DOWN	Sexi_5261	-9.14577	2.58e-06	2.59961	-3.1931	1.83e-07	58.9828	23.7522	34.4134	761.439	700.685	858.688
NA	Sexi_5262	1.22134	0.744006	-1.5234	0.288465	0.615943	9.56478	15.5303	9.8324	19.0063	15.8731	24.8895
NA	Sexi_5263	-3.64343	0.00348587	2.45384	-1.8653	0.00071	60.5769	121.502	60.6331	498.915	713.156	581.17
NA	Sexi_5264	3.53704	0.00254945	3.51453	1.82254	0.000491	610.552	844.117	376.089	324.295	390.025	348.453
NA	Sexi_5265	1.16101	0.820967	2.88077	0.215374	0.718863	206.44	499.71	123.724	517.921	388.891	555.036
NA	Sexi_5267	-4.01229	0.00151652	1.64106	-2.00443	0.000266	46.2298	53.8992	25.4004	356.368	366.215	324.808
UP	Sexi_5269	16.2673	2.11e-06	2.82802	4.0239	1.46e-07	396.141	325.223	608.789	85.5283	70.2952	18.6671
NA	Sexi_5270	-53.8822	1.76e-09	0.332386	-5.75174	5.66e-11	1.59413	0	2.4581	250.645	136.055	131.914
NA	Sexi_5271	1.65347	0.608571	4.31812	0.725496	0.452959	193.687	697.036	1606.78	2543.28	580.502	270.051
NA	Sexi_5274	-1.11832	0.922369	-2.7677	-0.161333	0.871151	3.98532	0	5.73556	4.75157	7.93656	11.2003
NA	Sexi_5275	-3.4269	0.352353	2.80107	-1.7769	0.209665	184.122	135.205	0	698.481	370.751	1268.12
UP	Sexi_5276	5.37459	8.49e-06	3.30067	2.42615	7.02e-07	480.63	579.188	618.622	245.894	162.133	258.851
NA	Sexi_5277	5.58131	0.000567	1.76337	2.4806	8.52e-05	197.672	100.49	265.475	95.0314	57.8235	68.4461
UP	Sexi_5279	6.0867	5.81e-06	2.66628	2.60566	4.55e-07	326	484.18	303.985	118.789	99.7739	164.271
NA	Sexi_5280	34.5977	1.23e-05	1.67104	5.1126	1.07e-06	408.097	71.2566	118.808	15.4426	3.40138	19.9116
NA	Sexi_5282	1.24515	0.697986	4.21964	0.316316	0.557334	731.706	938.212	449.013	797.076	1376.43	1295.5
DOWN	Sexi_5283	-30.1578	3.08e-12	7.37801	-4.91446	5.75e-14	414.474	277.718	374.45	18822.2	28831.2	19743.6
NA	Sexi_5285	-1.2835	0.620527	3.54468	-0.360083	0.465973	432.009	347.148	249.907	1063.16	663.269	1110.07
NA	Sexi_5286	-1.42569	0.752994	5.0724	-0.511656	0.627489	824.165	2112.12	33.594	2467.25	3322.02	2526.28
NA	Sexi_5288	1.45717	0.723475	-3.29272	0.543174	0.589315	3.98532	0.913546	2.4581	1.18789	2.26759	7.46685
NA	Sexi_5289	1.39646	0.567986	1.50891	0.481771	0.409703	121.154	68.516	135.195	245.894	139.457	124.447
NA	Sexi_5291	2.9058	0.27376	-2.08495	1.53894	0.149156	11.956	13.7032	4.9162	16.6305	5.66897	0
NA	Sexi_5293	-5.7594	0.000849	-0.638071	-2.52592	0.000136	3.18826	5.48128	9.01303	89.092	63.4925	67.2016
NA	Sexi_5298	1.13461	0.842754	2.75131	0.182202	0.750027	175.354	197.326	341.676	538.115	239.231	597.348
UP	Sexi_5299	10.3099	0.000665	3.1442	3.36596	0.000103	294.117	1309.11	132.737	123.541	103.175	107.025
UP	Sexi_5302	11.7379	2.97e-06	2.20391	3.5531	2.15e-07	443.965	250.312	151.583	66.522	29.4786	60.9793
NA	Sexi_5304	2.312	0.0516102	2.31137	1.20914	0.0179364	259.843	290.508	153.221	276.779	184.808	181.693
NA	Sexi_5306	1.34969	0.805348	-2.70501	0.432623	0.696282	5.57945	8.22192	0	13.0668	5.66897	2.48895
NA	Sexi_5308	-1.68853	0.316081	1.85085	-0.755768	0.180935	50.2151	105.058	115.531	302.913	231.294	431.833
NA	Sexi_5310	15.9459	5.1e-07	-0.318567	3.99511	3e-08	27.8973	67.6024	54.0782	7.12736	6.80276	4.9779
NA	Sexi_5319	-2.14362	0.125677	1.38735	-1.10005	0.0541676	51.0122	83.1327	35.2328	223.324	187.076	344.72
NA	Sexi_5320	-1.05692	0.931499	1.99067	-0.0798677	0.885342	139.486	163.525	88.4916	369.435	149.661	369.609
NA	Sexi_5322	1.64888	0.265268	3.45096	0.721488	0.143095	471.862	425.713	469.497	444.272	577.101	721.795
NA	Sexi_5323	3.65329	0.250473	-2.56326	1.8692	0.13291	3.18826	1.82709	15.568	4.75157	6.80276	0
NA	Sexi_5326	-1.95308	0.350581	-0.0231298	-0.965749	0.208245	23.9119	6.39483	31.9553	65.3341	72.5628	128.181
NA	Sexi_5328	-2.278	0.0555199	6.456	-1.18777	0.0196705	1815.71	1683.67	1896.01	9238.24	5998.9	11196.5
UP	Sexi_5338	22.9864	8.92e-05	2.18598	4.52271	1.02e-05	85.286	107.798	659.59	34.4489	28.3448	17.4226
NA	Sexi_5353	-1.50441	0.466713	1.97268	-0.589198	0.30999	98.8361	63.0347	145.847	298.161	263.04	440.544
NA	Sexi_5358	-1.52085	0.431667	1.40873	-0.604883	0.277828	54.9975	67.6024	86.8528	175.808	180.273	318.586
NA	Sexi_5366	1.19877	0.884812	-3.68563	0.261556	0.813322	1.59413	0.913546	1.63873	0	4.53518	2.48895
NA	Sexi_5369	3.44554	0.349164	-3.30434	1.78473	0.207083	7.97065	0	1.63873	2.37579	0	3.73342
NA	Sexi_5372	2.86312	0.156768	-0.501093	1.51759	0.0717856	15.9413	22.8387	60.6331	17.8184	11.3379	46.0456
NA	Sexi_5374	3.6061	0.24511	-3.24634	1.85044	0.129173	7.97065	2.74064	0	1.18789	2.26759	2.48895
NA	Sexi_5382	-2.32049	0.573999	-1.25313	-1.21443	0.41624	12.753	0.913546	8.19366	33.261	73.6966	0
NA	Sexi_5388	1.43803	0.484757	2.45799	0.524096	0.327166	153.036	361.764	157.318	293.41	321.997	336.008
NA	Sexi_5389	-1.30812	0.568122	2.35688	-0.387499	0.409862	144.269	135.205	163.873	449.023	345.807	445.522
NA	Sexi_5390	1.08512	0.899078	-0.311698	0.117852	0.83555	26.3031	28.3199	26.2197	46.3278	36.2814	75.913
NA	Sexi_5391	-3.53821	0.010299	0.574976	-1.82302	0.0025566	14.3472	37.4554	14.7486	178.184	128.119	180.449
NA	Sexi_5412	-1.05342	0.939362	-0.732284	-0.0750781	0.89769	15.9413	22.8387	17.2067	48.7036	22.6759	54.7569
NA	Sexi_5422	1.96233	0.456546	-2.86176	0.97257	0.30048	7.97065	4.56773	0.819366	4.75157	2.26759	7.46685
NA	Sexi_5432	3.43265	0.176295	-1.96896	1.77932	0.083759	5.57945	11.8761	17.2067	9.50314	0	12.4447
NA	Sexi_5440	1.18851	0.889255	-3.8332	0.24915	0.820641	1.59413	0	1.63873	2.37579	2.26759	1.24447
NA	Sexi_5442	2.77991	0.0530166	0.60385	1.47504	0.0185691	112.386	63.0347	43.4264	71.2736	39.6828	59.7348
NA	Sexi_5450	5.5133	0.000299	0.847575	2.46292	4.08e-05	67.7505	114.193	122.905	52.2673	22.6759	43.5566
NA	Sexi_5458	-3.73712	0.122069	-2.03573	-1.90193	0.0522488	3.98532	1.82709	2.4581	4.75157	32.88	27.3784
NA	Sexi_5459	1.51669	0.694299	-2.56585	0.600924	0.553085	8.76771	5.48128	1.63873	1.18789	6.80276	13.6892
NA	Sexi_5462	2.72675	0.116004	-2.4436	1.44718	0.0490512	7.97065	7.30837	6.55493	4.75157	2.26759	9.9558
NA	Sexi_5465	2.78859	0.204527	1.01162	1.47954	0.101816	32.6797	254.879	30.3166	77.213	44.218	105.78
NA	Sexi_5478	1.90864	0.201198	1.30947	0.932547	0.0996737	82.8948	104.144	136.834	144.923	66.8938	155.559
NA	Sexi_5480	1.34085	0.55778	1.44776	0.423143	0.3993	112.386	128.81	73.743	187.687	140.59	166.76
NA	Sexi_5481	-1.35427	0.706115	-2.56919	-0.437521	0.566933	3.98532	3.65419	3.27747	4.75157	11.3379	14.9337
NA	Sexi_5487	4.90191	0.0178087	-2.68551	2.29334	0.00494837	7.97065	4.56773	7.3743	2.37579	1.13379	4.9779
NA	Sexi_5499	-4.89383	0.15036	3.41615	-2.29096	0.0681443	61.374	1.82709	285.139	1462.3	1146.27	1187.23
NA	Sexi_5502	2.19917	0.56445	-3.25652	1.13696	0.406003	3.18826	0	5.73556	0	5.66897	2.48895
NA	Sexi_5503	1.2193	0.868321	-2.44291	0.286054	0.789035	8.76771	0	6.55493	15.4426	7.93656	4.9779
NA	Sexi_5504	-1.68512	0.561557	-2.92774	-0.752855	0.403214	2.39119	1.82709	2.4581	2.37579	9.07035	12.4447
NA	Sexi_5511	-2.18485	0.242866	-0.731444	-1.12753	0.127678	11.1589	8.22192	15.568	52.2673	21.5421	94.5801
NA	Sexi_5513	1.84651	0.345724	-1.16287	0.884799	0.204316	7.17358	22.8387	24.581	22.57	12.4717	27.3784
NA	Sexi_5514	-1.17859	0.889667	-1.47794	-0.237057	0.821252	23.1149	0.913546	4.09683	22.57	18.1407	33.6008
NA	Sexi_5522	3.731	0.291524	-3.10861	1.89956	0.162276	3.98532	0	8.19366	4.75157	0	2.48895
NA	Sexi_5523	-3.91865	0.0300968	-0.637406	-1.97036	0.00928142	3.98532	7.30837	13.1099	43.952	95.2387	58.4903
NA	Sexi_5527	1.35488	0.622581	0.747873	0.438165	0.468551	57.3887	105.971	33.594	90.2799	81.6332	126.936
NA	Sexi_5528	-1.4839	0.657886	-1.14004	-0.569395	0.510103	12.753	12.7897	8.19366	8.31525	61.2249	29.8674
NA	Sexi_5530	-1.65042	0.406599	-0.336252	-0.722831	0.255551	14.3472	20.098	22.9423	57.0189	38.549	107.025
UP	Sexi_5531	4.96293	0.00139955	2.69475	2.31119	0.000243	231.946	475.044	394.935	121.165	83.9007	262.584
NA	Sexi_5533	4.04809	0.0546846	-1.82347	2.01724	0.0192971	20.7237	15.5303	4.09683	3.56368	9.07035	7.46685
NA	Sexi_5536	1.05594	0.947258	-0.225617	0.0785307	0.909892	8.76771	40.196	37.6908	51.0794	55.5559	62.2237
NA	Sexi_5546	-1.36624	0.595993	-0.521171	-0.450212	0.438715	19.1296	27.4064	10.6518	61.7704	51.0207	49.779
NA	Sexi_5547	1.56172	0.715153	-1.67409	0.643134	0.578151	11.956	0.913546	19.6648	15.4426	2.26759	29.8674
NA	Sexi_5555	1.87039	0.182043	1.78985	0.903343	0.0872945	96.4449	226.56	139.292	176.996	136.055	200.36
DOWN	Sexi_5557	-6.52298	2.06e-05	2.60513	-2.70553	1.93e-06	35.8679	85.8734	45.0651	757.876	845.81	614.771
NA	Sexi_5558	-1.28007	0.824535	-2.89451	-0.356224	0.723959	2.39119	6.39483	0	5.93946	4.53518	12.4447
NA	Sexi_5559	-1.44115	0.703871	-1.11668	-0.527223	0.564097	11.956	3.65419	18.0261	43.952	7.93656	58.4903
NA	Sexi_5564	-1.19403	0.839698	-1.38323	-0.255845	0.745616	3.18826	23.7522	6.55493	34.4489	22.6759	23.645
NA	Sexi_5568	-1.48984	0.663315	0.0179896	-0.575162	0.516302	10.3618	15.5303	51.6201	171.057	53.2883	34.8453
NA	Sexi_5578	-1.30083	0.743298	-2.60412	-0.379436	0.615048	3.18826	5.48128	2.4581	17.8184	6.80276	6.22237
NA	Sexi_5582	1.3634	0.709779	-2.91466	0.447208	0.571957	5.57945	2.74064	2.4581	3.56368	6.80276	6.22237
NA	Sexi_5589	5.76245	4.29e-05	1.83765	2.52668	4.43e-06	235.931	187.277	184.357	68.8978	54.4221	102.047
NA	Sexi_5604	1.58644	0.522242	-1.28886	0.665793	0.36374	12.753	21.0116	13.1099	7.12736	27.2111	24.8895
NA	Sexi_5605	3.34257	0.126856	-2.84765	1.74096	0.0548062	5.57945	5.48128	4.9162	0	3.40138	6.22237
NA	Sexi_5613	2.40587	0.0533152	4.2809	1.26656	0.0186924	738.082	741.8	1268.38	909.926	513.609	1056.56
NA	Sexi_5615	-1.9665	0.65022	-2.96909	-0.975629	0.500841	0	4.56773	1.63873	0	7.93656	16.1782
NA	Sexi_5618	3.20865	0.27376	-2.94889	1.68197	0.149155	5.57945	0.913546	7.3743	7.12736	2.26759	0
NA	Sexi_5638	5.54327	0.121975	-1.13436	2.47074	0.0521945	2.39119	6.39483	61.4525	19.0063	3.40138	6.22237
NA	Sexi_5644	1.99334	0.464033	-2.46486	0.995188	0.307357	14.3472	1.82709	2.4581	5.93946	6.80276	7.46685
NA	Sexi_5651	-23.3463	1.41e-05	-1.05601	-4.54512	1.26e-06	1.59413	0	1.63873	74.8372	70.2952	32.3563
NA	Sexi_5655	-2.45817	0.406344	-2.53739	-1.29758	0.255317	0	5.48128	2.4581	5.93946	5.66897	28.6229
NA	Sexi_5659	1.0025	0.996906	1.51559	0.00359785	0.994345	78.1124	109.626	99.9627	244.706	130.386	238.939
NA	Sexi_5660	1.48553	0.788767	-3.29742	0.570975	0.674002	3.18826	0	4.09683	2.37579	0	8.71132
NA	Sexi_5665	-1.00715	0.995166	-2.75482	-0.0102732	0.99096	1.59413	5.48128	4.09683	2.37579	11.3379	8.71132
NA	Sexi_5672	-1.32025	0.799658	-3.49397	-0.40081	0.688245	2.39119	1.82709	0	3.56368	2.26759	6.22237
NA	Sexi_5674	1.96246	0.622876	-3.23841	0.972661	0.469046	2.39119	7.30837	0	3.56368	5.66897	0
NA	Sexi_5675	3.38341	0.302572	-2.3889	1.75848	0.170685	0.797065	14.6167	9.8324	0	4.53518	9.9558
NA	Sexi_5681	3.97619	0.0324252	-2.7412	1.99139	0.0101692	7.17358	7.30837	4.09683	4.75157	3.40138	1.24447
NA	Sexi_5684	-2.1051	0.427921	-2.23145	-1.07389	0.274454	3.18826	0	7.3743	16.6305	10.2041	23.645
NA	Sexi_5704	3.46633	0.0596491	-2.51622	1.79341	0.0214656	11.1589	5.48128	4.9162	5.93946	4.53518	2.48895
NA	Sexi_5708	-1.16574	0.868603	-3.15268	-0.22124	0.789489	0.797065	2.74064	3.27747	4.75157	4.53518	7.46685
NA	Sexi_5709	-2.78802	0.164822	-1.91029	-1.47924	0.0766438	7.17358	1.82709	2.4581	13.0668	29.4786	26.134
NA	Sexi_5715	-2.76261	0.185182	-2.43207	-1.46603	0.0892471	0.797065	3.65419	3.27747	7.12736	20.4083	16.1782
NA	Sexi_5716	-1.4181	0.686652	-2.11129	-0.503956	0.544165	4.78239	8.22192	3.27747	16.6305	24.9435	4.9779
NA	Sexi_5730	19.7741	3.39e-05	-0.541039	4.30554	3.4e-06	54.2004	30.147	40.1489	5.93946	6.80276	0
NA	Sexi_5738	-1.79791	0.636074	-0.993668	-0.846318	0.483943	11.1589	0	20.4842	38.0126	13.6055	78.4019
NA	Sexi_5739	3.3246	0.199662	-2.27026	1.73318	0.0986681	13.5501	12.7897	0.819366	4.75157	2.26759	9.9558
NA	Sexi_5740	25.7932	4.18e-10	1.37845	4.68892	1.18e-11	149.848	233.868	126.182	14.2547	18.1407	7.46685
NA	Sexi_5746	1.60839	0.701276	-2.77551	0.685613	0.561188	7.17358	2.74064	3.27747	0	12.4717	3.73342
UP	Sexi_5747	6.3841	4.87e-05	4.65037	2.67448	5.11e-06	860.83	2484.85	1192.18	687.79	382.089	409.432
NA	Sexi_5750	1.04433	0.967421	-2.62643	0.062571	0.944586	4.78239	2.74064	4.9162	11.8789	1.13379	13.6892
NA	Sexi_5755	4.55746	0.170264	-1.1246	2.18823	0.0799723	13.5501	7.30837	47.5232	20.1942	12.4717	0
NA	Sexi_5756	10.8311	0.00593659	-0.386234	3.43711	0.0013268	58.9828	24.6658	49.162	17.8184	0	9.9558
NA	Sexi_5797	-1.39507	0.713087	-2.93727	-0.480339	0.575997	0.797065	3.65419	3.27747	7.12736	3.40138	12.4447
NA	Sexi_5803	-1.3696	0.824678	-3.4777	-0.453753	0.724243	2.39119	1.82709	0	0	4.53518	7.46685
NA	Sexi_5810	1.02287	0.982935	0.815927	0.0326169	0.970087	54.2004	117.847	12.2905	84.3404	61.2249	222.761
NA	Sexi_5834	5.52668	0.0277127	0.481119	2.46641	0.0084062	60.5769	110.539	67.188	42.7641	2.26759	48.5345
NA	Sexi_5839	-1.418	0.670395	-2.31182	-0.503856	0.524631	5.57945	6.39483	1.63873	11.8789	6.80276	22.4005
NA	Sexi_5847	4.5646	0.0078095	-1.9555	2.19049	0.00184097	9.56478	11.8761	15.568	4.75157	7.93656	3.73342
NA	Sexi_5860	-3.26362	0.118602	-1.32832	-1.70647	0.0504254	6.37652	9.13546	1.63873	14.2547	47.6193	51.0235
NA	Sexi_5864	1.63161	0.262947	1.64262	0.706296	0.141446	107.604	153.476	129.46	176.996	140.59	186.671
NA	Sexi_5865	-1.72757	0.422166	-1.95385	-0.788748	0.269134	6.37652	4.56773	4.9162	13.0668	13.6055	32.3563
NA	Sexi_5868	-1.62282	0.573476	-0.702525	-0.698502	0.415622	8.76771	29.2335	8.19366	34.4489	18.1407	102.047
NA	Sexi_5877	-1.12352	0.929714	-2.6134	-0.168022	0.882709	1.59413	6.39483	4.09683	11.8789	0	17.4226
NA	Sexi_5878	-1.50541	0.652291	-1.63502	-0.590152	0.503336	9.56478	9.13546	4.09683	14.2547	45.3518	8.71132
NA	Sexi_5882	-1.66672	0.534015	-2.70973	-0.737014	0.375038	3.18826	2.74064	2.4581	5.93946	5.66897	18.6671
NA	Sexi_5883	1.92055	0.559625	-2.79138	0.941522	0.401085	8.76771	5.48128	0	4.75157	2.26759	8.71132
NA	Sexi_5885	-1.60389	0.439934	-2.37334	-0.681579	0.285419	3.18826	5.48128	3.27747	15.4426	10.2041	14.9337
NA	Sexi_5889	5.64696	0.00908487	-1.94838	2.49748	0.00219798	5.57945	13.7032	19.6648	7.12736	4.53518	2.48895
NA	Sexi_5891	1.54775	0.760432	-1.46189	0.630168	0.636751	15.9413	0	22.1229	24.9457	2.26759	29.8674
NA	Sexi_5922	1.23915	0.897778	1.13698	0.309348	0.833752	60.5769	71.2566	108.976	0	318.596	54.7569
NA	Sexi_5926	-11.0137	0.00265136	-0.838333	-3.46122	0.000515	2.39119	1.82709	4.09683	26.1336	124.717	38.5787
NA	Sexi_5927	1.84831	0.626357	-1.63451	0.886207	0.472847	4.78239	26.4928	8.19366	0	23.8097	16.1782
NA	Sexi_5929	-3.66369	0.469777	-0.267215	-1.8733	0.313075	23.1149	0	9.01303	210.257	0	75.913
NA	Sexi_5933	1.25859	0.893328	-3.15262	0.331813	0.826552	0	7.30837	1.63873	0	10.2041	2.48895
NA	Sexi_5936	1.90883	0.552238	-2.98207	0.932686	0.393603	8.76771	0.913546	1.63873	7.12736	4.53518	1.24447
DOWN	Sexi_5937	-22.7029	3.79e-08	3.6836	-4.50481	1.64e-09	41.4474	19.1845	45.8845	3172.86	1251.71	994.335
NA	Sexi_5940	2.40082	0.353901	-2.22723	1.26353	0.210923	6.37652	6.39483	12.2905	10.691	0	12.4447
NA	Sexi_5942	-1.04287	0.946071	0.831236	-0.060562	0.908058	47.8239	63.9483	61.4525	159.178	81.6332	146.848
NA	Sexi_5974	-1.22053	0.84673	1.38537	-0.287512	0.755679	33.4767	38.369	157.318	124.729	65.76	425.61
NA	Sexi_5978	-1.22039	0.769522	0.157799	-0.287344	0.648778	37.4621	21.0116	37.6908	53.4552	87.3021	108.269
NA	Sexi_5981	1.3337	0.78188	0.93164	0.415436	0.66476	5.57945	74.9108	136.834	138.983	119.048	84.6243
NA	Sexi_5984	-2.80724	0.0784901	-0.733737	-1.48915	0.0301861	11.956	6.39483	10.6518	36.8247	51.0207	87.1132
NA	Sexi_6009	-4.22729	0.00372059	1.28086	-2.07973	0.000767	35.8679	15.5303	38.5102	279.155	255.104	291.207
NA	Sexi_6010	-3.34283	0.0242068	-1.82887	-1.74107	0.00714914	3.98532	2.74064	4.09683	26.1336	27.2111	24.8895
NA	Sexi_6012	-1.8258	0.260243	-0.332865	-0.868528	0.139575	15.9413	21.0116	17.2067	49.8915	60.0911	97.069
NA	Sexi_6013	-2.16957	0.296171	-1.29039	-1.11741	0.165731	3.18826	17.3574	4.09683	27.3215	47.6193	29.8674
NA	Sexi_6014	-1.12965	0.861397	1.05741	-0.175882	0.778199	87.6771	64.8618	40.9683	268.464	95.2387	115.736
NA	Sexi_6018	-1.87472	0.347645	1.37531	-0.906673	0.205824	42.2444	121.502	24.581	192.439	318.596	182.938
NA	Sexi_6021	1.32557	0.736626	-1.11256	0.406618	0.606301	17.5354	11.8761	18.8454	24.9457	6.80276	48.5345
NA	Sexi_6022	1.0722	0.931815	-2.16234	0.100576	0.885876	2.39119	10.9626	6.55493	13.0668	10.2041	14.9337
NA	Sexi_6024	-2.06464	0.309651	-2.78699	-1.04589	0.176068	1.59413	2.74064	2.4581	7.12736	7.93656	14.9337
NA	Sexi_6026	1.17999	0.878789	-3.31144	0.23877	0.804649	3.98532	1.82709	0.819366	2.37579	2.26759	7.46685
NA	Sexi_6027	2.18447	0.192943	-0.278541	1.12728	0.094291	42.2444	31.0606	35.2328	30.8852	15.8731	60.9793
NA	Sexi_6028	1.21929	0.860843	-3.22451	0.286041	0.776919	4.78239	2.74064	0	4.75157	2.26759	6.22237
DOWN	Sexi_6031	-131.905	8.35e-19	2.6467	-7.04336	4.57e-21	1.59413	5.48128	2.4581	779.258	924.042	910.956
NA	Sexi_6036	-1.71682	0.436003	-1.34205	-0.779741	0.281764	11.956	3.65419	9.8324	21.3821	36.2814	36.0898
NA	Sexi_6039	2.81977	0.280117	-3.42164	1.49558	0.153908	0.797065	4.56773	3.27747	2.37579	3.40138	0
NA	Sexi_6040	-1.66824	0.510844	-2.51606	-0.738328	0.352434	3.98532	3.65419	2.4581	21.3821	10.2041	4.9779
NA	Sexi_6042	-3.4811	0.185232	-2.50388	-1.79954	0.0892853	2.39119	1.82709	1.63873	5.93946	4.53518	34.8453
NA	Sexi_6049	1.10188	0.918411	-0.647556	0.139972	0.864838	9.56478	35.6283	20.4842	11.8789	53.2883	52.2679
NA	Sexi_6051	-1.87016	0.540399	-2.02623	-0.903161	0.381628	10.3618	2.74064	0.819366	8.31525	13.6055	34.8453
NA	Sexi_6052	-3.2957	0.15791	-0.693687	-1.72058	0.0724699	19.9266	4.56773	1.63873	39.2005	64.6263	82.1353
NA	Sexi_6054	-1.45346	0.725376	-3.60988	-0.539492	0.591435	1.59413	0	1.63873	4.75157	3.40138	2.48895
NA	Sexi_6056	2.85557	0.185819	-2.18768	1.51378	0.0896606	7.97065	16.4438	4.09683	9.50314	9.07035	1.24447
NA	Sexi_6059	-1.74342	0.559748	-2.38183	-0.801916	0.401249	3.18826	0.913546	6.55493	28.5094	7.93656	6.22237
NA	Sexi_6064	-1.84768	0.572652	-1.42002	-0.885718	0.414775	0.797065	11.8761	11.4711	17.8184	7.93656	68.4461
NA	Sexi_6068	2.43908	0.24127	-2.45272	1.28634	0.126601	11.1589	7.30837	2.4581	4.75157	3.40138	9.9558
NA	Sexi_6069	1.10871	0.866306	-0.355246	0.148878	0.785935	28.6943	26.4928	23.7616	59.3946	32.88	60.9793
NA	Sexi_6071	-2.63348	0.187063	-0.617	-1.39697	0.0905002	20.7237	3.65419	8.19366	64.1462	82.767	38.5787
NA	Sexi_6079	-1.20508	0.753369	-0.650669	-0.269134	0.628181	21.5208	15.5303	17.2067	51.0794	35.1476	54.7569
NA	Sexi_6080	-2.21454	0.271362	-1.6852	-1.14701	0.147375	2.39119	7.30837	7.3743	14.2547	39.6828	22.4005
NA	Sexi_6085	-1.18766	0.821483	-1.63642	-0.24812	0.719585	3.18826	12.7897	10.6518	30.8852	14.7393	21.1561
NA	Sexi_6091	9.15144	0.00613495	1.27327	3.194	0.00137932	323.608	44.7638	49.9813	36.8247	17.0069	48.5345
NA	Sexi_6093	-1.70302	0.453701	-1.23169	-0.768099	0.297791	6.37652	8.22192	13.9292	20.1942	52.1545	27.3784
NA	Sexi_6095	-1.27742	0.733903	-0.405581	-0.353236	0.602871	13.5501	14.6167	34.4134	43.952	46.4855	80.8909
NA	Sexi_6102	-1.10834	0.87877	0.813229	-0.148404	0.804593	53.4034	35.6283	72.9236	96.2193	124.717	161.782
NA	Sexi_6109	-2.30062	0.103287	7.42949	-1.20203	0.0424207	3199.42	5651.2	2014	23836.3	16654.3	11348.4
NA	Sexi_6110	-1.40797	0.65018	1.26439	-0.493621	0.500754	54.2004	52.0722	90.1303	185.311	60.0911	362.142
NA	Sexi_6113	-1.9763	0.359997	-2.04946	-0.982804	0.215643	6.37652	2.74064	4.09683	9.50314	15.8731	31.1119
DOWN	Sexi_6117	-4.31886	0.00334891	2.72461	-2.11065	0.000678	31.8826	129.724	95.0465	732.93	755.107	782.775
NA	Sexi_6118	1.52153	0.499404	1.98757	0.605523	0.341394	276.582	108.712	85.2141	228.075	197.28	242.673
NA	Sexi_6120	-1.1378	0.808787	4.80409	-0.186247	0.701557	977.999	722.615	914.413	2348.46	1583.91	2493.93
UP	Sexi_6121	8.07785	0.00978377	3.21593	3.01397	0.00240478	627.29	560.004	478.51	39.2005	321.997	38.5787
UP	Sexi_6122	5.90208	0.00243449	4.41477	2.56122	0.000465	1407.62	612.076	1573.18	639.086	513.609	168.004
NA	Sexi_6124	1.75996	0.556299	1.46438	0.815544	0.39779	51.0122	40.196	249.907	165.117	210.886	36.0898
NA	Sexi_6127	57.1235	7.53e-06	1.73171	5.83601	6.12e-07	286.146	270.41	104.06	5.93946	0	18.6671
UP	Sexi_6128	15.8528	8.09e-11	2.15633	3.98667	1.95e-12	284.552	279.545	277.765	39.2005	43.0842	28.6229
NA	Sexi_6130	2.73406	0.14865	3.20345	1.45104	0.0671545	509.325	670.543	208.938	724.615	269.843	95.8246
NA	Sexi_6131	44.6239	0.0665653	4.71511	5.47975	0.02456	0	11.8761	4956.35	102.159	37.4152	113.247
NA	Sexi_6133	1.17058	0.827629	0.269319	0.227218	0.728375	47.8239	32.8877	45.0651	62.9583	38.549	131.914
NA	Sexi_6134	-1.4294	0.63718	6.565	-0.515406	0.485119	4065.03	3245.83	635.009	11191.1	4634.95	8667.77
NA	Sexi_6135	-3.20608	0.329245	4.57717	-1.68081	0.191203	421.647	773.774	4.9162	2253.43	646.263	5098.61
DOWN	Sexi_6136	-13.7441	1.06e-05	4.46692	-3.78074	9e-07	132.313	27.4064	131.918	3018.44	2657.61	3139.81
DOWN	Sexi_6139	-14.1459	0.00568843	2.04457	-3.82231	0.00126174	0	35.6283	21.3035	578.504	465.989	593.615
NA	Sexi_6140	30.0675	2.55e-12	1.02882	4.91013	4.65e-14	113.183	178.142	108.976	10.691	7.93656	8.71132
NA	Sexi_6141	-1.2331	0.678451	4.04464	-0.302287	0.534471	410.488	729.01	385.102	1184.33	1146.27	1556.84
NA	Sexi_6145	2.89417	0.0655148	1.98831	1.53315	0.0240871	351.506	131.551	96.6852	131.856	124.717	175.471
NA	Sexi_6147	3.8545	0.00191748	1.50111	1.94654	0.000351	153.036	203.721	99.9627	106.91	60.0911	83.3798
UP	Sexi_6148	59.911	6.8e-06	2.79076	5.90475	5.44e-07	611.349	512.5	252.365	8.31525	1.13379	39.8232
NA	Sexi_6149	-1.40348	0.632776	6.67918	-0.489009	0.480103	2804.87	983.89	4562.23	10022.3	5637.22	10387.6
NA	Sexi_6152	6.00715	0.0159831	1.12379	2.58668	0.00434416	66.9535	299.643	31.1359	58.2067	21.5421	54.7569
NA	Sexi_6154	1.0517	0.956558	3.43974	0.0727258	0.925665	442.371	169.006	479.329	1598.9	500.003	255.117
NA	Sexi_6155	1.12066	0.888858	4.23387	0.164349	0.819921	799.456	462.255	713.668	2787.98	713.156	481.612
NA	Sexi_6157	-1.79763	0.631497	-2.89482	-0.846095	0.478674	0	4.56773	2.4581	1.18789	9.07035	14.9337
NA	Sexi_6158	1.80242	0.528314	-2.28274	0.849932	0.369692	12.753	4.56773	4.09683	13.0668	1.13379	12.4447
NA	Sexi_6161	-2.27344	0.117268	0.796962	-1.18488	0.0497212	24.709	29.2335	49.9813	203.13	100.908	210.316
NA	Sexi_6162	-1.27334	0.64321	5.71876	-0.348613	0.492351	1406.82	2201.65	1165.14	3582.68	4500.03	4385.53
NA	Sexi_6163	1.81484	0.247459	3.96194	0.859846	0.13086	580.263	590.151	845.586	971.696	964.859	406.943
NA	Sexi_6164	1.14064	0.908544	-1.90191	0.189838	0.849261	9.56478	0.913546	13.1099	29.6973	5.66897	12.4447
NA	Sexi_6167	-2.98386	0.105489	1.91485	-1.57718	0.0435886	124.342	20.098	37.6908	400.32	343.54	454.233
NA	Sexi_6169	7.11127	0.01185	8.25905	2.83011	0.00302692	18374.7	6049.5	28165.7	9383.17	5911.6	1061.54
NA	Sexi_6173	-1.39874	0.470717	4.24844	-0.484124	0.313884	477.442	591.065	539.143	1532.38	1102.05	2145.47
NA	Sexi_6174	-2.47968	0.51962	1.57657	-1.31015	0.361137	145.863	0	15.568	320.731	240.364	342.231
NA	Sexi_6177	1.41534	0.471622	2.98995	0.501145	0.314903	244.699	472.304	243.352	415.762	448.982	528.902
NA	Sexi_6178	-1.48871	0.611994	-0.211531	-0.574063	0.45651	23.9119	11.8761	29.4972	48.7036	31.7462	133.159
NA	Sexi_6179	1.01165	0.992089	-2.22725	0.0167053	0.985877	4.78239	5.48128	7.3743	30.8852	4.53518	3.73342
NA	Sexi_6180	3.0153	0.105976	2.91058	1.5923	0.0438303	264.626	115.107	721.042	427.641	196.146	194.138
NA	Sexi_6181	5.87862	0.030078	2.88984	2.55548	0.00927421	305.276	993.025	58.9944	86.7162	102.041	270.051
NA	Sexi_6186	5.05689	0.00896496	0.318591	2.33825	0.0021636	19.1296	88.614	100.782	32.0731	29.4786	23.645
NA	Sexi_6188	1.42037	0.589911	2.18099	0.506264	0.432364	107.604	335.272	113.892	203.13	360.546	209.072
NA	Sexi_6190	1.12067	0.873993	1.97416	0.16436	0.797923	62.9681	198.24	163.873	198.378	368.483	194.138
NA	Sexi_6191	1.24245	0.762608	0.258338	0.313184	0.63991	27.8973	86.7869	21.3035	80.7767	75.9642	63.4682
NA	Sexi_6192	2.2543	0.169673	8.80583	1.17268	0.0796098	18336.5	9399.48	33347.4	28403.7	16561.3	14835.4
NA	Sexi_6193	3.89504	0.0410091	-0.957408	1.96164	0.0135186	35.0709	19.1845	22.1229	24.9457	13.6055	3.73342
NA	Sexi_6195	1.24262	0.861109	-3.45085	0.313381	0.777376	1.59413	3.65419	0.819366	0	5.66897	3.73342
NA	Sexi_6199	-1.67675	0.306591	3.6324	-0.745665	0.173616	161.007	350.802	429.348	1027.53	1195.02	1057.8
NA	Sexi_6200	-2.07258	0.279895	1.24485	-1.05143	0.153724	17.5354	61.2076	76.2011	186.499	121.316	373.342
NA	Sexi_6205	-2.70057	0.395451	0.368154	-1.43326	0.24558	28.6943	0	36.0521	114.038	62.3587	220.272
NA	Sexi_6206	-2.12689	0.17157	0.0620857	-1.08875	0.0807975	11.1589	27.4064	27.0391	81.9646	75.9642	134.403
NA	Sexi_6207	2.02877	0.555504	-1.89406	1.02061	0.396881	1.59413	3.65419	25.4004	24.9457	2.26759	7.46685
DOWN	Sexi_6211	-4.67724	0.00213318	4.38502	-2.22566	0.000397	232.743	437.589	99.1433	2719.09	2469.4	2152.94
NA	Sexi_6213	1.00123	0.998293	3.54779	0.00176752	0.99685	347.52	411.096	423.612	882.604	785.719	825.087
NA	Sexi_6214	1.61997	0.581488	3.98287	0.695967	0.423874	681.491	443.07	816.908	1654.73	869.62	107.025
NA	Sexi_6215	-2.02761	0.536472	-1.9666	-1.01978	0.377469	2.39119	7.30837	4.9162	1.18789	41.9504	13.6892
NA	Sexi_6219	-1.43804	0.481181	1.89154	-0.524107	0.323932	99.6331	102.317	102.421	216.196	274.378	429.344
NA	Sexi_6224	-2.38199	0.0364413	1.69767	-1.25216	0.011712	65.3593	73.0837	54.0782	364.683	328.8	270.051
NA	Sexi_6225	3.11892	0.282533	-2.892	1.64105	0.155686	0.797065	9.13546	5.73556	0	4.53518	4.9779
NA	Sexi_6227	-6.15932	0.0160821	-0.995434	-2.62277	0.00437741	6.37652	0	5.73556	46.3278	63.4925	56.0014
NA	Sexi_6233	-3.08561	0.131382	-1.65905	-1.62556	0.0573168	3.98532	6.39483	3.27747	19.0063	11.3379	59.7348
NA	Sexi_6248	1.38081	0.653798	-1.71849	0.465511	0.505245	14.3472	6.39483	9.8324	26.1336	12.4717	9.9558
NA	Sexi_6260	-1.46762	0.622262	-2.79328	-0.553481	0.468229	3.98532	1.82709	2.4581	7.12736	11.3379	7.46685
NA	Sexi_6262	-1.42046	0.729836	-3.15985	-0.50636	0.597388	3.98532	0	1.63873	4.75157	6.80276	6.22237
NA	Sexi_6265	2.90204	0.0881403	-2.11147	1.53707	0.0348759	15.1442	6.39483	7.3743	9.50314	4.53518	7.46685
NA	Sexi_6268	1.37096	0.710325	-2.91505	0.455184	0.572639	4.78239	1.82709	4.09683	4.75157	7.93656	3.73342
NA	Sexi_6283	-1.60931	0.366836	1.04298	-0.686441	0.22121	61.374	69.4295	27.8585	196.002	157.597	181.693
NA	Sexi_6284	-1.11307	0.889038	-2.47267	-0.154546	0.820302	3.18826	6.39483	4.09683	14.2547	5.66897	12.4447
NA	Sexi_6285	2.98169	0.0633945	-1.41532	1.57613	0.0231479	20.7237	9.13546	20.4842	17.8184	7.93656	11.2003
NA	Sexi_6294	-1.7016	0.408819	0.3766	-0.766888	0.257618	46.2298	30.147	17.2067	117.601	55.5559	172.982
NA	Sexi_6296	1.20207	0.744193	2.99906	0.265524	0.61613	239.917	442.157	217.951	432.393	385.49	734.24
NA	Sexi_6298	-1.55699	0.417298	-0.200751	-0.638764	0.264787	17.5354	26.4928	22.1229	65.3341	89.5697	57.2458
NA	Sexi_6299	2.61729	0.106771	-0.502503	1.38807	0.0442583	36.665	14.6167	44.2458	22.57	26.0773	29.8674
NA	Sexi_6300	-2.98292	0.205724	-2.1439	-1.57672	0.102596	4.78239	4.56773	0	11.8789	14.7393	32.3563
NA	Sexi_6304	-1.61961	0.534983	-1.48124	-0.695644	0.37604	14.3472	5.48128	4.09683	28.5094	13.6055	43.5566
NA	Sexi_6307	-1.26599	0.749597	-0.343809	-0.340271	0.623428	18.3325	16.4438	31.1359	85.5283	22.6759	77.1574
NA	Sexi_6313	-2.24229	0.504638	-2.59701	-1.16497	0.346429	0	1.82709	5.73556	2.37579	10.2041	23.645
NA	Sexi_6317	1.68422	0.442096	-2.20176	0.752081	0.28739	5.57945	4.56773	12.2905	10.691	9.07035	8.71132
NA	Sexi_6320	-2.5335	0.278504	-1.24489	-1.34113	0.152674	6.37652	15.5303	0.819366	20.1942	37.4152	57.2458
NA	Sexi_6329	-1.47085	0.551355	-1.05397	-0.55665	0.392733	16.7384	14.6167	4.9162	43.952	35.1476	33.6008
NA	Sexi_6337	1.55033	0.662465	-2.47474	0.632575	0.515226	3.18826	13.7032	1.63873	10.691	10.2041	2.48895
NA	Sexi_6338	1.56705	0.353081	2.27089	0.648053	0.210294	154.631	312.433	140.931	294.597	264.174	238.939
NA	Sexi_6344	1.45287	0.691163	-3.20366	0.538905	0.549419	0.797065	5.48128	2.4581	2.37579	4.53518	4.9779
NA	Sexi_6345	4.07427	0.192671	-2.84714	2.02654	0.0941082	11.1589	4.56773	0.819366	3.56368	4.53518	0
NA	Sexi_6346	-1.95778	0.474455	-3.11053	-0.969217	0.317553	0	3.65419	1.63873	7.12736	3.40138	11.2003
NA	Sexi_6357	-2.10237	0.463929	-2.55419	-1.07201	0.307243	1.59413	7.30837	0	9.50314	18.1407	8.71132
[truncated: 43,672 more rows]
