# Supplementary material for: Transcriptome profiling reveals novel insights into the regulation of calcium ion and detoxification genes driving chlorantraniliprole resistance in Spodoptera exigua
Source: Heliyon. 2024 Nov 22;10(23):e40556. doi: 10.1016/j.heliyon.2024.e40556 (PMC11629198; doi:10.1016/j.heliyon.2024.e40556)
Supplement: Multimedia component 1 [file mmc1.zip › HLY e40556_supplementary data/Table S11/Table S11.Differential expression comparison of potential genes that induce chlorantraniliprole resistance.xlsx]

## Sheet: Sheet1
Table S11. Differential expression comparison of primary candidate genes that induce chlorantraniliprole resistance (Related to Figure 5)
Type of genes	Feature	FDR	logFC	Accesssion Number	Description
Cytochrome P450	Sexi_87472	1.49e-25	9.01374	QIC54189	CYP9A40
	Sexi_212	0.000176	8.72281	ASO98005	CYP6AE10
	Sexi_103832	5.34e-08	8.03464	ASO97999	CYP6AB31
	Sexi_87423	7e-11	8.03311	ASO98004	CYP6B68
	Sexi_76270	4.54e-11	7.56193	ASO98016	CYP321A8
	Sexi_103722	3.66e-05	7.54936	ASO98018	CYP321A16
	Sexi_88286	9.94e-05	6.99551	ASO98035	CYP4G75
	Sexi_51178	0.0043254	6.87644	ASO98034	CYP4G74
	Sexi_72451	7.64e-16	6.55199	ASO98011	CYP9A97
	Sexi_106768	0.0035851	5.82317	XP_022827541	CYP4c21-like
	Sexi_111348	0.0013381	5.63326	ASO98047	CYP367A1
	Sexi_116787	9.45e-05	4.86412	XP_050557309	CYP4d2-like
	Sexi_72453	1.17e-06	4.81532	BAG71410	CYP9A9
	Sexi_31656	8.66e-07	4.69138	ASO98022	CYP332A1
	Sexi_90583	8.77e-05	4.4748	ASO98042	CYP4M15
	Sexi_22518	1.88e-05	4.16335	ASO98014	CYP9A27
	Sexi_28816	6.92e-05	4.15333	ASO98010	CYP6AE97
	Sexi_31602	0.0075082	3.75498	ASO97998	CYP6AB14
	Sexi_18299	0.0020315	3.73276	XP_022829501	CYP4g15-like
	Sexi_91777	2.78e-06	3.09429	QIC54191	CYP9A30
	Sexi_90582	0.0015053	2.86942	ASO98041	CYP4M14
	Sexi_94362	0.000859	2.64476	QIC54190	CYP9A187
	Sexi_25988	2.39e-05	2.58722	QIC54195	CYP9G17
	Sexi_95564	0.000115	2.28753	ASO98028	CYP304F1
	Sexi_48153	0.0095679	2.02647	ASO98036	CYP4S8
	Sexi_142535	0.0043536	-2.10075	ASO98037	CYP4S9
	Sexi_142958	0.0060464	-3.16785	ASO98024	CYP338A1
	Sexi_125699	1.91e-07	-3.64012	ASO98026	CYP18A1
	Sexi_162869	0.0091984	-3.8967	AYA28074	CYP9A21v2
	Sexi_165271	0.000417	-4.49638	ASO98029	CYP305B1
	Sexi_132807	0.000203	-4.83139	XP_026333419	CYP3A27-like
	Sexi_158116	4.37e-08	-5.3417	QIC54196	CYP9A10
Glutathione S-transferase	Sexi_116413	1.24e-05	11.0777	UNG44344	GST
	Sexi_92536	5.97e-27	10.7547	ASN63954	GST unclassified
	Sexi_47611	3.45e-11	9.51861	ASN63937	GST epsilon 6
	Sexi_75489	1.46e-23	8.40982	ASN63943	GST epsilon 12
	Sexi_74873	2.18e-12	7.62681	AHB18378	GST epsilon
	Sexi_101134	0.000367	7.24708	ASN63949	GST sigma 3
	Sexi_91024	1.57e-25	7.035	ASN63946	GST omega 1
	Sexi_93062	1.3e-12	6.93263	ASN63945	GST epsilon 14
	Sexi_88850	1.29e-23	6.6604	ASN63944	GST epsilon 13
	Sexi_104123	3.46e-05	6.59511	ASN63933	GST epsilon 1
	Sexi_98202	1.02e-07	6.30083	ASN63931	GST delta 2
	Sexi_74886	5.54e-10	6.00705	ASN63940	GST epsilon 9
	Sexi_74887	6.44e-11	5.80118	ASN63939	GST epsilon 8
	Sexi_102277	3.44e-11	5.58292	ASN63951	GST sigma 5
	Sexi_85901	2.89e-05	5.15522	QGA73325	GST epsilon class
	Sexi_102705	1.02e-11	5.06211	ASN63952	GST sigma 6
	Sexi_37997	4.55e-05	4.62188	AYM01161	GST epsilon class
	Sexi_72630	5.69e-10	4.5346	AYM01151	GST delta class
	Sexi_109148	1.02e-08	4.27049	AHB18379	GST omega
	Sexi_14238	7.11e-05	3.20286	AYM01173	GST omega class
	Sexi_54252	0.000962	2.63242	AFF27579	GST S protein
	Sexi_113717	0.000492	2.35624	ASN63936	GST epsilon 5
	Sexi_168167	0.00012	-2.89277	ASN63953	GST theta 1
	Sexi_123773	2.37e-09	-4.30586	ASN63934	GST epsilon 3
UDP-glycosyltransferase	Sexi_104709	1.5e-07	8.04151	ANI21994	UGT 33T3
	Sexi_99565	1.99e-12	7.79356	AUN86405	UGT 33T2
	Sexi_9514	5.24e-07	7.45964	ANI21993	UGT 33J3
	Sexi_52262	6.17e-05	6.36274	ANI22004	UGT 40F5
	Sexi_107092	8.35e-06	6.27298	ANI22007	UGT 40M3
	Sexi_9513	6.94e-06	5.96201	ANI21986	UGT 33B14
	Sexi_110500	1.4e-16	5.41578	ANI22016	UGT 48D1
	Sexi_73191	2.78e-14	5.32753	ANI22011	UGT 42B5
	Sexi_57981	4.15e-09	4.44494	ANI22009	UGT 40R4
	Sexi_86193	4.62e-07	3.8301	ANI22012	UGT 42C2
	Sexi_29880	0.0014995	3.37547	ANI22008	UGT 40Q2
	Sexi_58467	1.6e-08	3.34475	ANI22005	UGT 40L3
	Sexi_161329	1.87e-07	-3.67345	AHY99690	UGT 46A6
Carboxyl/cholinesterase	Sexi_79752	8.43e-27	9.07511	XP_022826163	carboxylesterase 4A isoform X1
	Sexi_83287	2.53e-09	8.14869	AEJ38205	antennal esterase CXE14
	Sexi_25417	3.31e-07	8.0666	XP_050553598	juvenile hormone esterase-like isoform X2
	Sexi_115517	0.000722	6.73	XP_035430694	esterase FE4-like
	Sexi_73605	8.21e-12	5.77349	ADR64701	antennal esterase CXE13
	Sexi_25509	0.000379	3.51299	ADR64700	antennal esterase CXE17
	Sexi_26057	5.92e-08	3.07073	XP_022826170	esterase OVCA2
	Sexi_7681	2.75e-07	3.05206	XP_022823733	venom carboxylesterase-6-like
	Sexi_111141	0.0021452	2.76514	XP_035449450	esterase FE4-like
	Sexi_171918	0.0021201	2.49534	APD13874	putative carboxylesterase CXE12
	Sexi_75506	0.0032714	2.30209	XP_035435441	juvenile hormone esterase
	Sexi_30656	0.000671	-3.33301	XP_035430182	esterase FE4-like
	Sexi_136992	5.82e-07	-4.66019	AGJ94046	antennal esterase CXE4
	Sexi_22466	2.05e-06	-5.40279	XP_035450696	juvenile hormone esterase-like
ATP-binding cassette transporter	Sexi_48302	3.05e-12	5.81699	XP_022816283	ATP-binding cassette sub-family G member 5
	Sexi_59655	1.13e-10	4.15271	XP_022837972	ATP-binding cassette sub-family B member 6, mitochondrial
	Sexi_179284	0.0014178	-2.06387	XP_022834298	ATP-binding cassette sub-family F member 1
	Sexi_18360	0.00056	-2.09776	XP_022832438	ATP-binding cassette sub-family F member 2
	Sexi_143781	6.96e-09	-3.15335	XP_035439505	ATP-binding cassette sub-family B member 6
	Sexi_68447	2.96e-07	-4.08629	ULR57036	ATP-binding cassette transporter CL2498C7
	Sexi_164275	2.87e-11	-4.23073	XP_026732494	ATP-binding cassette sub-family G member 4 isoform X2
Calcium ion associated genes	Sexi_88796	7.5e-20	7.43732	AAD01425	ryanodine receptor
	Sexi_103092	4.27e-30	12.2161	UMM61350	calreticulin
	Sexi_77225	1.33e-32	9.71658	XP_022819753	bax inhibitor 1
	Sexi_30787	1.55e-21	9.08549	XP_022823035	coiled-coil domain-containing protein 47
	Sexi_94042	1.75e-27	8.77249	XP_035429622	extended synaptotagmin-1 isoform X2
	Sexi_94041	2.63e-21	8.17277	XP_035429624	extended synaptotagmin-1 isoform X4
	Sexi_57631	6.84e-13	4.63281	XP_035444199	PAT complex subunit CCDC47
	Sexi_109090	3.25e-25	11.2604	XP_026678711	heat shock 70 kDa protein cognate 4-like isoform X1
	Sexi_47110	2.6e-19	11.2233	XP_022819996	thioredoxin reductase 1, mitochondrial isoform X1
	Sexi_95920	2.13e-22	6.28258	XP_035440547	thioredoxin domain-containing protein 5 homolog
	Sexi_87368	1.2e-11	5.38325	QGA73359	heat shock protein 90 cognate
	Sexi_66296	3.93e-05	2.69474	ACM78945	heat shock protein 70
	Sexi_149640	0.000316	-2.1928	XP_022833374	thioredoxin domain-containing protein 9
	Sexi_144669	0.000127	-2.31296	XP_022818988	thioredoxin-related transmembrane protein 2 homolog
