# Supplementary material for: Transcriptome profiling reveals novel insights into the regulation of calcium ion and detoxification genes driving chlorantraniliprole resistance in Spodoptera exigua
Source: Heliyon. 2024 Nov 22;10(23):e40556. doi: 10.1016/j.heliyon.2024.e40556 (PMC11629198; doi:10.1016/j.heliyon.2024.e40556)
Supplement: Multimedia component 1 [file mmc1.zip › HLY e40556_supplementary data/Table S12/Table S12. Functional enrichment analysis of genes co-expressed with CRT using STRING.xlsx]

## Sheet: Sheet1
Table S12. Functional enrichment analysis of genes co-expressed with CRT using STRING
Functional enrichments in network	Term ID	term description	strength	FDR
Biological process	GO:0030968	Endoplasmic reticulum unfolded protein response	2.2	0.0276
	GO:0030433	Ubiquitin-dependent ERAD pathway	2.14	2.7e-05
	GO:0034976	Response to endoplasmic reticulum stress	2.04	2.8e-10
	GO:0006457	Protein folding	1.94	2.69e-11
	GO:0033554	Cellular response to stress	1.28	1.28e-06
	GO:0050896	Response to stimulus	0.68	0.0026
Molecular function	GO:0003756	Protein disulfide isomerase activity	2.61	3.2e-05
	GO:0051787	Misfolded protein binding	2.43	0.0061
	GO:0015035	Protein-disulfide reductase activity	2.29	5.34e-06
	GO:0140662	ATP-dependent protein folding chaperone	2.23	0.00023
	GO:0051082	Unfolded protein binding	1.99	2.21e-06
Cellular component	GO:0034663	Endoplasmic reticulum chaperone complex	2.83	0.0019
	GO:0005788	Endoplasmic reticulum lumen	2.46	4.87e-07
	GO:0005783	Endoplasmic reticulum	1.41	4.17e-11
	GO:0005615	Extracellular space	1.13	0.0315
	GO:0005576	Extracellular region	0.93	0.0315
KEGG pathway	map04141	Protein processing in endoplasmic reticulum	1.79	1.14e-15
Protein domains and feature (InterPro)	IPR017937	Thioredoxin, conserved site	2.66	1.08e-06
	IPR036249	Thioredoxin-like superfamily	1.91	5.65e-06
	IPR005788	Disulphide isomerase	3.13	7.45e-06
	IPR013766	Thioredoxin domain	2.27	7.45e-06
	IPR001580	Calreticulin/calnexin	3.13	0.0022
	IPR005792	Protein disulphide isomerase	3.13	0.0022
	IPR009033	Calreticulin/calnexin, P domain superfamily	3.13	0.0022
	IPR018124	Calreticulin/calnexin, conserved site	3.13	0.0022
	IPR029047	Heat shock protein 70kD, peptide-binding domain superfamily	2.48	0.0113
	IPR029048	Heat shock protein 70kD, C-terminal domain superfamily	2.43	0.0122
	IPR013126	Heat shock protein 70 family	2.36	0.0153
