# Supplementary material for: Transcriptome profiling reveals novel insights into the regulation of calcium ion and detoxification genes driving chlorantraniliprole resistance in Spodoptera exigua
Source: Heliyon. 2024 Nov 22;10(23):e40556. doi: 10.1016/j.heliyon.2024.e40556 (PMC11629198; doi:10.1016/j.heliyon.2024.e40556)
Supplement: Multimedia component 1 [file mmc1.zip › HLY e40556_supplementary data/Table S13/Table S13. qPCR Primers used for gene expression validation.xlsx]

## Sheet: Sheet1
Table S13. qPCR Primers used for gene expression validation
Genes	Primers	Sequence (5' > 3')
Reference gene	BAW_GAPDH_qF	GCTACGACGCTATCAAGCAGAA
	BAW_GAPDH_qR	GGTTGGAGTAGCCAAACTCGTT
CYP9A40	BAW_CYP9A40_qF5	CAGCGTATGACCTCCATCGTAA
	BAW_CYP9A40_qR5	GCGAAGCAGCAAGTACAGCATT
TrxR1	BAW_thioredoxin_qF1	GAAGTACCGAGCCACCAAGATA
	BAW_thioredoxin_qR1	GACCCATTCTTCATCGTCGCTA
	BAW_thioredoxin_qF2	TCGTCGTAGGAGCTGGATACAT
	BAW_thioredoxin_qR2	GGGACACACTTATGCTGGAACT
	BAW_thioredoxin_qF3	TCCGTTGAGAAACTCGAGTCAG
	BAW_thioredoxin_qR3	GTCTCCGCTGCTATTTTACCGT
GST1	BAW_GST1_qF1	CGAGCTCGTCAACGTTAGCTTT
	BAW_GST1_qR1	GATCAGTCGGGTACAACGAGTT
	BAW_GST1_qF2	GGGCCATTGTCAACCAACGTTT
	BAW_GST1_qR2	TCCAGGTACGTCTCGAACAAGT
	BAW_GST1_qF3	CGCCACTATGGCTATGGAAGTT
	BAW_GST1_qR3	GTAAGGGGTGGTTCAAGTGTGA
GSTe13	BAW_GSTe13_qF1	GGTCGGTGTTCATGGTACTTGA
	BAW_GSTe13_qR1	CGTGGCTATCCCAAATGACGAA
	BAW_GSTe13_qF2	CTCGCAGGGGAGTCAATAACAT
	BAW_GSTe13_qR2	GGAATTCTTGCACACCAGGCAA
BI-1	BAW_bax inhibitor_qF1	CCAGTCCGCCAGCATTTGAAAA
	BAW_bax inhibitor_qR1	CCAAGAGGTATCCAAGACGCAA
	BAW_bax inhibitor_qF2	TGGGCAGTACATTGGTGTTCGT
	BAW_bax inhibitor_qR2	CCACACATCAGCATGAGTCCAA
	BAW_bax inhibitor_qF3	CCTTGGACTCATGCTGATGTGT
	BAW_bax inhibitor_qR3	CGGCGATTCTGTTCTTCCTTCT
CCDC47	BAW_CCdcp_F1	GTGCTGCTGTGCAGTACATTTG
	BAW_CCdcp_R1	GGCCTCAAACTGTTCCTGAGAT
	BAW_CCdcp_F2	GCGCATCTGCAGTACATACACA
	BAW_CCdcp_R2	GCCTGAACCTCTTGATCTTGTC
E-syt1	BAW_synaptotagmin_F1	GGGCCAAGCGTTGGAAATAGAA
	BAW_synaptotagmin_R1	CCAAGAAAGACGCAGTTCGACT
	BAW_synaptotagmin_F2	CAGTGGGCAAGAAAACTGAGAC
	BAW_synaptotagmin_R2	CGAATATGTCAGCTGACCAAGC
HSP70	BAW_HSP70_F1	CCAAAGCACCAGCTGTAGGTAT
	BAW_HSP70_R1	ATGAGACGCTCGGTGTCTGTAA
	BAW_HSP70_F2	CCAGCATGGTAAGGTGGAAATC
	BAW_HSP70_R2	AACCTCGGAGTGACTGAACGAA
HSP90	BAW_HSP90_F1	CCAGACGGAAGTTAACCGAATG
	BAW_HSP90_R1	GTTTCTCTGGCTCAGCCTTGAT
	BAW_HSP90_F2	CTACGAGAGTTGATCTCGAACG
	BAW_HSP90_R2	CGATGGTGCCGAGATTGTTGAT
RyR	Se_RyR_qPCR_F	GAGACCAACCAGGTGCATAAC
	Se_RyR_qPCR_R	ACGTCTTCGTCGCGCATCAT
CRT	BAW_calreticulin_qF1	ACCCGGAGGAAGATAAAGGTCT
	BAW_calreticulin_qR1	CACAGATGTCAGGGCCAAACAT
	BAW_calreticulin_qF2	GGGCAAGAACCACTTGATCAAG
	BAW_calreticulin_qR2	CTTCGGGGTCCTTGATCTTCTT
	BAW_calreticulin_qF3	GAGTTTGGGCACCTAAGCAGAT
	BAW_calreticulin_qR3	CTCCTCAATGCTGTCACCGATT
