# Supplementary material for: Transcriptome profiling reveals novel insights into the regulation of calcium ion and detoxification genes driving chlorantraniliprole resistance in Spodoptera exigua
Source: Heliyon. 2024 Nov 22;10(23):e40556. doi: 10.1016/j.heliyon.2024.e40556 (PMC11629198; doi:10.1016/j.heliyon.2024.e40556)
Supplement: Multimedia component 1 [file mmc1.zip › HLY e40556_supplementary data/Table S2/Table S2. Summary of de novo transcriptome assembly statistics in different samples.xlsx]

## Sheet: Sheet1
Table S2. Summary of de novo transcriptome assembly statistics in different samples
Assembly stats	BAW-S1	BAW-S2	BAW-S3	BAW-RS1	BAW-RS2	BAW-RS3	BAW-R2	BAW-R3	BAW-R4
Contigs number	67865	75126	72044	94149	90357	81024	83105	86344	81955
Contigs length	72402400	70901127	75986191	119766033	113390389	102464292	74942718	73953476	74648725
Min length	179	188	182	177	188	182	178	174	181
Max length	21961	27898	54262	27912	22027	20993	18552	13950	18272
Average length	1067	944	1055	1272	1255	1265	902	867	911
N50	1865	1686	1980	2379	2272	2242	1448	1363	1488
N90	410	348	382	492	494	509	366	349	366
GC Ratio (%)	41.53	41.17	41.56	40.29	40.07	39.51	41.41	41.29	41.83
