# Supplementary material for: Transcriptome profiling reveals novel insights into the regulation of calcium ion and detoxification genes driving chlorantraniliprole resistance in Spodoptera exigua
Source: Heliyon. 2024 Nov 22;10(23):e40556. doi: 10.1016/j.heliyon.2024.e40556 (PMC11629198; doi:10.1016/j.heliyon.2024.e40556)
Supplement: Multimedia component 1 [file mmc1.zip › HLY e40556_supplementary data/Table S3/Table S3. Length distribution of the reference unigene.xlsx]

## Sheet: number_of_sequences_with_length
Table S3. Length distribution of the reference unigene (Related to Figure 1)
Length	#Seqs
0	0
5	0
10	0
15	0
20	0
25	0
30	0
35	0
40	0
45	0
50	0
55	0
60	0
65	0
70	0
75	0
80	0
85	0
90	0
95	0
100	0
105	0
110	0
115	0
120	0
125	0
130	0
135	0
140	0
145	0
150	0
155	0
160	0
165	0
170	0
175	0
180	1
185	1
190	0
195	4
200	2939
205	3719
210	3674
215	3639
220	3668
225	3580
230	3525
235	3584
240	3439
245	3318
250	3023
255	2909
260	2783
265	2669
270	2644
275	2633
280	2560
285	2356
290	2234
295	2225
300	2002
305	1965
310	1840
315	1746
320	1725
325	1660
330	1563
335	1542
340	1495
345	1450
350	1359
355	1378
360	1341
365	1316
370	1191
375	1182
380	1183
385	1135
390	1107
395	1067
400	984
405	1005
410	958
415	953
420	895
425	923
430	890
435	865
440	808
445	887
450	788
455	806
460	739
465	746
470	769
475	670
480	695
485	684
490	634
495	615
500	673
505	622
510	648
515	568
520	607
525	577
530	582
535	613
540	534
545	523
550	535
555	520
560	503
565	494
570	531
575	479
580	485
585	430
590	465
595	454
600	506
605	428
610	429
615	476
620	399
625	420
630	386
635	389
640	413
645	363
650	389
655	383
660	384
665	364
670	358
675	345
680	327
685	373
690	352
695	351
700	341
705	301
710	326
715	342
720	282
725	317
730	296
735	320
740	304
745	312
750	278
755	277
760	297
765	282
770	274
775	266
780	324
785	303
790	246
795	260
800	267
805	232
810	237
815	240
820	263
825	249
830	226
835	232
840	196
845	235
850	216
855	239
860	243
865	228
870	230
875	217
880	218
885	187
890	237
895	216
900	192
905	238
910	233
915	222
920	219
925	220
930	248
935	205
940	225
945	201
950	190
955	174
960	187
965	166
970	207
975	185
980	190
985	188
990	166
995	165
1000	171
1005	184
1010	150
1015	189
1020	164
1025	166
1030	209
1035	166
1040	161
1045	152
1050	162
1055	154
1060	173
1065	155
1070	170
1075	169
1080	152
1085	169
1090	155
1095	182
1100	127
1105	145
1110	131
1115	132
1120	142
1125	166
1130	150
1135	145
1140	164
1145	142
1150	131
1155	132
1160	138
1165	159
1170	151
1175	116
1180	127
1185	130
1190	124
1195	130
1200	145
1205	128
1210	132
1215	118
1220	130
1225	125
1230	126
1235	148
1240	128
1245	131
1250	134
1255	139
1260	134
1265	122
1270	119
1275	121
1280	131
1285	125
1290	123
1295	122
1300	121
1305	120
1310	117
1315	116
1320	114
1325	125
1330	137
1335	106
1340	121
1345	132
1350	117
1355	125
1360	99
1365	99
1370	101
1375	107
1380	105
1385	109
1390	121
1395	118
1400	101
1405	121
1410	104
1415	92
1420	115
1425	114
1430	101
1435	108
1440	97
1445	118
1450	104
1455	103
1460	98
1465	102
1470	103
1475	95
1480	96
1485	100
1490	98
1495	94
1500	95
1505	102
1510	105
1515	90
1520	97
1525	95
1530	88
1535	101
1540	89
1545	100
1550	73
1555	99
1560	106
1565	104
1570	93
1575	86
1580	87
1585	108
1590	82
1595	87
1600	84
1605	97
1610	98
1615	97
1620	84
1625	84
1630	86
1635	101
1640	101
1645	83
1650	69
1655	94
1660	72
1665	93
1670	87
1675	97
1680	93
1685	96
1690	81
1695	78
1700	84
1705	74
1710	81
1715	84
1720	75
1725	82
1730	83
1735	74
1740	67
1745	77
1750	78
1755	78
1760	78
1765	70
1770	85
1775	93
1780	73
1785	79
1790	91
1795	77
1800	78
1805	90
1810	76
1815	82
1820	83
1825	78
1830	83
1835	73
1840	77
1845	86
1850	89
1855	86
1860	73
1865	63
1870	72
1875	70
1880	81
1885	65
1890	88
1895	95
1900	62
1905	84
1910	69
1915	78
1920	72
1925	66
1930	73
1935	66
1940	70
1945	72
1950	65
1955	60
1960	76
1965	77
1970	70
1975	67
1980	70
1985	66
1990	84
1995	60
2000	64
2005	62
2010	53
2015	64
2020	70
2025	71
2030	77
2035	72
2040	53
2045	62
2050	65
2055	62
2060	68
2065	64
2070	69
2075	59
2080	77
2085	52
2090	61
2095	68
2100	63
2105	58
2110	55
2115	56
2120	74
2125	50
2130	58
2135	67
2140	73
2145	54
2150	55
2155	50
2160	42
2165	41
2170	64
2175	65
2180	56
2185	52
2190	55
2195	54
2200	55
2205	62
2210	48
2215	56
2220	70
2225	57
2230	66
2235	67
2240	47
2245	73
2250	64
2255	53
2260	58
2265	59
2270	54
2275	48
2280	55
2285	61
2290	42
2295	50
2300	52
2305	52
2310	62
2315	44
2320	58
2325	42
2330	49
2335	53
2340	54
2345	51
2350	61
2355	40
2360	40
2365	50
2370	43
2375	42
2380	49
2385	42
2390	52
2395	39
2400	43
2405	36
2410	43
2415	41
2420	33
2425	48
2430	51
2435	51
2440	47
2445	46
2450	37
2455	54
2460	57
2465	50
2470	58
2475	54
2480	34
2485	46
2490	43
2495	46
2500	47
2505	33
2510	45
2515	43
2520	46
2525	49
2530	40
2535	45
2540	41
2545	47
2550	52
2555	34
2560	49
2565	34
2570	32
2575	40
2580	46
2585	36
2590	44
2595	32
2600	46
2605	55
2610	40
2615	40
2620	36
2625	51
2630	35
2635	42
2640	46
2645	50
2650	46
2655	42
2660	39
2665	45
2670	37
2675	36
2680	43
2685	38
2690	45
2695	45
2700	37
2705	39
2710	27
2715	33
2720	42
2725	29
2730	42
2735	42
2740	36
2745	38
2750	32
2755	35
2760	42
2765	25
2770	37
2775	29
2780	43
2785	32
2790	36
2795	40
2800	41
2805	47
2810	37
2815	34
2820	39
2825	37
2830	34
2835	38
2840	27
2845	41
2850	32
2855	28
2860	34
2865	30
2870	38
2875	28
2880	25
2885	38
2890	49
2895	29
2900	35
2905	32
2910	41
2915	35
2920	33
2925	30
2930	32
2935	39
2940	34
2945	33
2950	36
2955	40
2960	36
2965	30
2970	40
2975	28
2980	26
2985	32
2990	41
2995	29
3000	42
3005	39
3010	34
3015	33
3020	41
3025	32
3030	39
3035	30
3040	23
3045	26
3050	26
3055	36
3060	23
3065	20
3070	33
3075	18
3080	25
3085	33
3090	23
3095	25
3100	35
3105	33
3110	30
3115	32
3120	26
3125	33
3130	30
3135	27
3140	38
3145	31
3150	25
3155	30
3160	27
3165	33
3170	29
3175	24
3180	22
3185	30
3190	30
3195	26
3200	20
3205	29
3210	26
3215	30
3220	27
3225	21
3230	17
3235	22
3240	31
3245	24
3250	29
3255	26
3260	32
3265	14
3270	20
3275	23
3280	19
3285	24
3290	31
3295	31
3300	29
3305	23
3310	20
3315	28
3320	22
3325	27
3330	29
3335	16
3340	24
3345	26
3350	28
3355	26
3360	25
3365	22
3370	14
3375	23
3380	21
3385	26
3390	20
3395	20
3400	21
3405	20
3410	27
3415	27
3420	25
3425	23
3430	21
3435	32
3440	19
3445	30
3450	31
3455	30
3460	29
3465	24
3470	22
3475	22
3480	20
3485	19
3490	21
3495	21
3500	20
3505	22
3510	36
3515	26
3520	24
3525	19
3530	19
3535	23
3540	27
3545	23
3550	27
3555	27
3560	17
3565	23
3570	26
3575	25
3580	13
3585	24
3590	23
3595	30
3600	18
3605	21
3610	23
3615	21
3620	28
3625	17
3630	25
3635	18
3640	19
3645	16
3650	24
3655	24
3660	23
3665	17
3670	23
3675	22
3680	16
3685	24
3690	25
3695	20
3700	15
3705	20
3710	25
3715	16
3720	22
3725	18
3730	16
3735	22
3740	27
3745	14
3750	25
3755	19
3760	25
3765	22
3770	19
3775	23
3780	26
3785	28
3790	23
3795	11
3800	22
3805	25
3810	26
3815	30
3820	18
3825	14
3830	21
3835	17
3840	27
3845	20
3850	22
3855	16
3860	16
3865	11
3870	23
3875	12
3880	21
3885	13
3890	18
3895	18
3900	18
3905	23
3910	20
3915	20
3920	18
3925	25
3930	14
3935	14
3940	13
3945	15
3950	19
3955	19
3960	14
3965	11
3970	12
3975	20
3980	12
3985	22
3990	17
3995	16
4000	13
4005	12
4010	14
4015	24
4020	12
4025	20
4030	20
4035	17
4040	19
4045	10
4050	19
4055	18
4060	25
4065	18
4070	17
4075	10
4080	18
4085	13
4090	17
4095	15
4100	16
4105	16
4110	18
4115	16
4120	12
4125	11
4130	16
4135	15
4140	10
4145	16
4150	19
4155	14
4160	18
4165	13
4170	7
4175	20
4180	14
4185	10
4190	11
4195	8
4200	9
4205	14
4210	15
4215	18
4220	13
4225	19
4230	16
4235	10
4240	19
4245	19
4250	14
4255	15
4260	12
4265	11
4270	21
4275	7
4280	11
4285	16
4290	13
4295	19
4300	19
4305	14
4310	14
4315	22
4320	9
4325	11
4330	12
4335	13
4340	18
4345	10
4350	10
4355	16
4360	5
4365	14
4370	20
4375	10
4380	11
4385	13
4390	17
4395	11
4400	12
4405	11
4410	17
4415	11
4420	13
4425	13
4430	10
4435	16
4440	15
4445	18
4450	13
4455	14
4460	11
4465	12
4470	12
4475	16
4480	13
4485	16
4490	11
4495	10
4500	9
4505	10
4510	12
4515	11
4520	11
4525	10
4530	14
4535	14
4540	13
4545	14
4550	12
4555	9
4560	7
4565	10
4570	11
4575	11
4580	9
4585	8
4590	7
4595	6
4600	10
4605	12
4610	12
4615	8
4620	9
4625	4
4630	10
4635	17
4640	14
4645	9
4650	12
4655	8
4660	12
4665	11
4670	11
4675	14
4680	15
4685	11
4690	11
4695	14
4700	4
4705	9
4710	10
4715	7
4720	6
4725	11
4730	5
4735	14
4740	14
4745	10
4750	9
4755	16
4760	16
4765	14
4770	6
4775	8
4780	13
4785	14
4790	10
4795	9
4800	10
4805	8
4810	13
4815	15
4820	14
4825	7
4830	8
4835	9
4840	7
4845	12
4850	4
4855	6
4860	13
4865	7
4870	8
4875	8
4880	11
4885	14
4890	6
4895	9
4900	11
4905	6
4910	8
4915	9
4920	4
4925	10
4930	11
4935	7
4940	7
4945	7
4950	10
4955	8
4960	5
4965	4
4970	6
4975	6
4980	4
4985	12
4990	6
4995	10
5000	7
5005	8
5010	7
5015	8
5020	11
5025	7
5030	6
5035	12
5040	5
5045	7
5050	9
5055	6
5060	9
5065	10
5070	11
5075	3
5080	10
5085	5
5090	5
5095	3
5100	5
5105	10
5110	4
5115	7
5120	9
5125	7
5130	10
5135	7
5140	11
5145	5
5150	6
5155	12
5160	5
5165	7
5170	5
5175	7
5180	12
5185	7
5190	5
5195	15
5200	8
5205	6
5210	7
5215	10
5220	14
5225	8
5230	6
5235	9
5240	13
5245	11
5250	6
5255	6
5260	6
5265	9
5270	12
5275	5
5280	11
5285	8
5290	7
5295	15
5300	9
5305	7
5310	2
5315	8
5320	5
5325	7
5330	6
5335	2
5340	8
5345	6
5350	3
5355	7
5360	5
5365	4
5370	4
5375	6
5380	5
5385	7
5390	6
5395	12
5400	11
5405	2
5410	10
5415	7
5420	8
5425	5
5430	7
5435	8
5440	6
5445	5
5450	14
5455	9
5460	3
5465	5
5470	7
5475	10
5480	8
5485	6
5490	10
5495	3
5500	2
5505	5
5510	8
5515	4
5520	7
5525	4
5530	5
5535	5
5540	4
5545	3
5550	8
5555	9
5560	6
5565	3
5570	4
5575	4
5580	6
5585	7
5590	5
5595	4
5600	5
5605	9
5610	5
5615	4
5620	1
5625	5
5630	6
5635	3
5640	7
5645	4
5650	1
5655	6
5660	3
5665	11
5670	12
5675	8
5680	6
5685	3
5690	10
5695	8
5700	10
5705	3
5710	5
5715	5
5720	2
5725	3
5730	4
5735	2
5740	5
5745	8
5750	2
5755	6
5760	6
5765	7
5770	5
5775	4
5780	6
5785	7
5790	4
5795	4
5800	3
5805	3
5810	4
5815	5
5820	6
5825	3
5830	4
5835	2
5840	4
5845	8
5850	3
5855	8
5860	2
5865	3
5870	7
5875	6
5880	5
5885	4
5890	1
5895	4
5900	4
5905	4
5910	2
5915	1
5920	6
5925	8
5930	5
5935	4
5940	2
5945	6
5950	1
5955	9
5960	2
5965	4
5970	7
5975	2
5980	4
5985	7
5990	4
5995	5
6000	7
6005	7
6010	2
6015	4
6020	5
6025	2
6030	5
6035	1
6040	3
6045	2
6050	6
6055	7
6060	3
6065	2
6070	6
6075	2
6080	3
6085	4
6090	3
6095	2
6100	6
6105	2
6110	2
6115	5
6120	5
6125	2
6130	4
6135	5
6140	2
6145	3
6150	9
6155	2
6160	5
6165	1
6170	4
6175	4
6180	5
6185	3
6190	2
6195	4
6200	5
6205	2
6210	5
6215	7
6220	4
6225	5
6230	4
6235	5
6240	5
6245	5
6250	4
6255	7
6260	3
6265	1
6270	5
6275	6
6280	6
6285	4
6290	5
6295	5
6300	6
6305	3
6310	3
6315	3
6320	3
6325	1
6330	3
6335	2
6340	4
6345	3
6350	1
6355	4
6360	4
6365	1
6370	6
6375	4
6380	5
6385	5
6390	3
6395	3
6400	4
6405	4
6410	1
6415	2
6420	2
6425	5
6430	6
6435	6
6440	2
6445	2
6450	3
6455	3
6460	5
6465	3
6470	4
6475	3
6480	7
6485	3
6490	2
6495	3
6500	7
6505	0
6510	5
6515	1
6520	2
6525	6
6530	6
6535	2
6540	2
6545	5
6550	4
6555	1
6560	6
6565	2
6570	1
6575	2
6580	5
6585	3
6590	1
6595	4
6600	3
6605	3
6610	7
6615	9
6620	0
6625	4
6630	4
6635	2
6640	5
6645	1
6650	3
6655	7
6660	5
6665	5
6670	4
6675	1
6680	7
6685	4
6690	1
6695	3
6700	9
6705	5
6710	4
6715	0
6720	2
6725	2
6730	5
6735	1
6740	3
6745	1
6750	2
6755	1
6760	2
6765	1
6770	2
6775	4
6780	4
6785	0
6790	6
6795	4
6800	5
6805	2
6810	3
6815	3
6820	2
6825	1
6830	3
6835	3
6840	2
6845	2
6850	2
6855	2
6860	2
6865	5
6870	0
6875	3
6880	3
6885	1
6890	3
6895	2
6900	2
6905	2
6910	1
6915	3
6920	4
6925	0
6930	3
6935	3
6940	3
6945	2
6950	2
6955	1
6960	3
6965	1
6970	2
6975	3
6980	3
6985	5
6990	2
6995	2
7000	4
7005	2
7010	3
7015	0
7020	1
7025	2
7030	4
7035	3
7040	1
7045	2
7050	3
7055	2
7060	3
7065	1
7070	5
7075	1
7080	2
7085	0
7090	4
7095	2
7100	1
7105	1
7110	4
7115	2
7120	4
7125	2
7130	3
7135	5
7140	1
7145	3
7150	3
7155	4
7160	2
7165	3
7170	1
7175	3
7180	0
7185	3
7190	1
7195	0
7200	1
7205	1
7210	0
7215	2
7220	1
7225	6
7230	2
7235	1
7240	4
7245	2
7250	2
7255	4
7260	2
7265	1
7270	2
7275	1
7280	1
7285	3
7290	1
7295	1
7300	2
7305	6
7310	0
7315	0
7320	0
7325	1
7330	0
7335	1
7340	3
7345	3
7350	4
7355	2
7360	1
7365	1
7370	1
7375	8
7380	1
7385	4
7390	1
7395	3
7400	2
7405	2
7410	1
7415	6
7420	2
7425	1
7430	3
7435	0
7440	2
7445	2
7450	1
7455	0
7460	1
7465	1
7470	2
7475	1
7480	2
7485	1
7490	0
7495	1
7500	2
7505	0
7510	2
7515	3
7520	1
7525	1
7530	3
7535	1
7540	2
7545	4
7550	3
7555	1
7560	2
7565	1
7570	3
7575	1
7580	1
7585	1
7590	4
7595	3
7600	0
7605	2
7610	1
7615	1
7620	2
7625	0
7630	1
7635	2
7640	1
7645	0
7650	2
7655	2
7660	1
7665	1
7670	1
7675	4
7680	2
7685	1
7690	1
7695	1
7700	2
7705	1
7710	2
7715	0
7720	5
7725	1
7730	1
7735	0
7740	1
7745	2
7750	4
7755	2
7760	0
7765	2
7770	3
7775	1
7780	2
7785	1
7790	1
7795	1
7800	1
7805	1
7810	1
7815	4
7820	1
7825	1
7830	3
7835	0
7840	3
7845	0
7850	3
7855	1
7860	1
7865	0
7870	1
7875	1
7880	2
7885	0
7890	0
7895	0
7900	0
7905	1
7910	2
7915	2
7920	2
7925	3
7930	2
7935	1
7940	2
7945	0
7950	4
7955	0
7960	3
7965	0
7970	1
7975	0
7980	0
7985	3
7990	4
7995	4
8000	4
8005	2
8010	1
8015	0
8020	0
8025	0
8030	3
8035	1
8040	0
8045	1
8050	1
8055	2
8060	0
8065	1
8070	2
8075	0
8080	0
8085	0
8090	1
8095	1
8100	2
8105	2
8110	0
8115	3
8120	1
8125	0
8130	2
8135	0
8140	0
8145	1
8150	1
8155	0
8160	0
8165	1
8170	1
8175	0
8180	5
8185	2
8190	0
8195	1
8200	1
8205	0
8210	0
8215	1
8220	0
8225	0
8230	1
8235	2
8240	1
8245	0
8250	1
8255	2
8260	0
8265	1
8270	2
8275	0
8280	0
8285	0
8290	1
8295	0
8300	0
8305	3
8310	1
8315	1
8320	2
8325	2
8330	0
8335	2
8340	2
8345	1
8350	3
8355	1
8360	0
8365	1
8370	2
8375	2
8380	2
8385	0
8390	1
8395	0
8400	2
8405	0
8410	0
8415	1
8420	0
8425	0
8430	0
8435	0
8440	0
8445	1
8450	1
8455	0
8460	2
8465	1
8470	1
8475	0
8480	0
8485	0
8490	2
8495	1
8500	1
8505	0
8510	1
8515	0
8520	1
8525	1
8530	2
8535	1
8540	1
8545	1
8550	0
8555	2
8560	1
8565	0
8570	0
8575	1
8580	0
8585	1
8590	0
8595	1
8600	1
8605	1
8610	1
8615	0
8620	1
8625	1
8630	0
8635	0
8640	0
8645	1
8650	0
8655	0
8660	2
8665	0
8670	1
8675	0
8680	0
8685	2
8690	1
8695	1
8700	0
8705	0
8710	0
8715	0
8720	1
8725	0
8730	0
8735	3
8740	1
8745	0
8750	0
8755	0
8760	0
8765	3
8770	1
8775	2
8780	0
8785	1
8790	0
8795	0
8800	1
8805	0
8810	1
8815	2
8820	1
8825	1
8830	2
8835	2
8840	0
8845	2
8850	0
8855	0
8860	1
8865	0
8870	1
8875	1
8880	2
8885	0
8890	2
8895	0
8900	4
8905	0
8910	0
8915	0
8920	0
8925	1
8930	0
8935	0
8940	0
8945	1
8950	1
8955	0
8960	1
8965	0
8970	0
8975	4
8980	2
8985	1
8990	1
8995	0
9000	0
9005	0
9010	0
9015	1
9020	0
9025	1
9030	1
9035	2
9040	0
9045	1
9050	0
9055	0
9060	0
9065	0
9070	0
9075	0
9080	1
9085	0
9090	1
9095	0
9100	0
9105	1
9110	1
9115	1
9120	2
9125	1
9130	2
9135	0
9140	1
9145	1
9150	2
9155	1
9160	2
9165	1
9170	1
9175	0
9180	0
9185	0
9190	0
9195	1
9200	0
9205	0
9210	1
9215	2
9220	1
9225	0
9230	0
9235	0
9240	0
9245	0
9250	0
9255	1
9260	0
9265	0
9270	2
9275	1
9280	1
9285	0
9290	1
9295	0
9300	0
9305	0
9310	1
9315	0
9320	0
9325	0
9330	0
9335	1
9340	0
9345	0
9350	0
9355	0
9360	0
9365	1
9370	0
9375	0
9380	0
9385	0
9390	0
9395	0
9400	1
9405	1
9410	1
9415	0
9420	1
9425	2
9430	0
9435	0
9440	1
9445	1
9450	1
9455	0
9460	1
9465	0
9470	0
9475	1
9480	0
9485	1
9490	1
9495	2
9500	1
9505	1
9510	1
9515	2
9520	0
9525	0
9530	0
9535	2
9540	0
9545	1
9550	0
9555	1
9560	0
9565	0
9570	0
9575	1
9580	0
9585	0
9590	1
9595	0
9600	0
9605	0
9610	0
9615	2
9620	1
9625	1
9630	0
9635	0
9640	1
9645	0
9650	1
9655	0
9660	0
9665	0
9670	1
9675	0
9680	1
9685	1
9690	1
9695	1
9700	0
9705	0
9710	1
9715	0
9720	0
9725	0
9730	0
9735	1
9740	1
9745	0
9750	0
9755	0
9760	0
9765	1
9770	0
9775	1
9780	1
9785	1
9790	1
9795	0
9800	1
9805	0
9810	0
9815	0
9820	0
9825	2
9830	0
9835	0
9840	0
9845	0
9850	1
9855	0
9860	0
9865	0
9870	0
9875	0
9880	1
9885	1
9890	0
9895	1
9900	0
9905	0
9910	1
9915	0
9920	0
9925	0
9930	0
9935	0
9940	1
9945	1
9950	0
9955	2
9960	0
9965	0
9970	2
9975	0
9980	0
9985	0
[truncated: 8,855 more rows]
