# Supplementary material for: Transcriptome profiling reveals novel insights into the regulation of calcium ion and detoxification genes driving chlorantraniliprole resistance in Spodoptera exigua
Source: Heliyon. 2024 Nov 22;10(23):e40556. doi: 10.1016/j.heliyon.2024.e40556 (PMC11629198; doi:10.1016/j.heliyon.2024.e40556)
Supplement: Multimedia component 1 [file mmc1.zip › HLY e40556_supplementary data/Table S4/Table S4. BUSCO assessment result of reference unigene.xlsx]

## Sheet: Sheet1
Table S4. BUSCO assessment result of reference unigene
C:98.1%[S:44.6%,D:53.5%],F:1.2%,M:0.7%,n:1367
1340	Complete BUSCOs (C)
609	Complete and single-copy BUSCOs (S)
731	Complete and duplicated BUSCOs (D)
17	Fragmented BUSCOs (F)
10	Missing BUSCOs (M)
1367	Total BUSCO groups searched
