# Supplementary material for: Transcriptome profiling reveals novel insights into the regulation of calcium ion and detoxification genes driving chlorantraniliprole resistance in Spodoptera exigua
Source: Heliyon. 2024 Nov 22;10(23):e40556. doi: 10.1016/j.heliyon.2024.e40556 (PMC11629198; doi:10.1016/j.heliyon.2024.e40556)
Supplement: Multimedia component 1 [file mmc1.zip › HLY e40556_supplementary data/Table S5/Table S5. Summary statistics of unigenes in different strains after transcriptome assembly and protein prediction.xlsx]

## Sheet: Sheet1
Table S5. Summary statistics of unigenes in different strains after transcriptome assembly and protein prediction
	Assembly Sequences				Predicted Coding Sequences				Predicted Proteins
Strains	Unigene	BAW-S	BAW-RS	BAW-R	Unigene	BAW-S	BAW-RS	BAW-R	Unigene	BAW-S	BAW-RS	BAW-R
Contigs number	180355	100626	94324	99399	45888	31464	27730	31035	45888	31464	27730	31035
Contigs length	154106538	84122809	92538038	73008613	49652481	32663505	33014949	28100280	16550827	10887835	11004983	9366760
Min length	183	181	183	179	258	255	264	258	86	85	88	86
Max length	54263	54263	27913	18533	53655	53655	27288	16437	17885	17885	9096	5479
Average length	854	836	981	735	1082	1038	1191	905	361	346	397	302
N50	1684	1607	1991	1186	1476	1398	1596	1179	492	466	532	393
N90	304	299	344	291	477	459	540	417	159	153	180	139
GC Ratio (%)	39.95	40.93	39.38	41.14	47.85	47.68	47.37	48.07
