# Supplementary material for: Transcriptome profiling reveals novel insights into the regulation of calcium ion and detoxification genes driving chlorantraniliprole resistance in Spodoptera exigua
Source: Heliyon. 2024 Nov 22;10(23):e40556. doi: 10.1016/j.heliyon.2024.e40556 (PMC11629198; doi:10.1016/j.heliyon.2024.e40556)
Supplement: Multimedia component 1 [file mmc1.zip › HLY e40556_supplementary data/Table S6/Table S6. Information of functional annotated reference unigene.xlsx]

## Sheet: Sheet1
Table S6. Information of functional annotated reference unigene (Related to Figure 1)
SeqName	Description	Length	e-Value	sim mean	GO ID
Sexi_1	XP_022831971.1epididymal secretory protein E1-like	1189	4.09e-204	89.23	F:GO:0008289
Sexi_2	WAK99419.1aminopeptidase N 9	1281	4.97e-274	89.58	F:GO:0016787; F:GO:0140096
Sexi_3	XP_022825007.1aminopeptidase N-like isoform X1	3487	0	84.98	F:GO:0016787; F:GO:0140096
Sexi_4	XP_022819757.1estrogen sulfotransferase-like	1630	2.31e-257	89.57	F:GO:0016740
Sexi_5	XP_022819759.1sulfotransferase 1C4-like	1221	6.1e-229	84.94	F:GO:0016740
Sexi_6	---NA---	3674
Sexi_7	CAH0699287.1unnamed protein product	271	1.65e-12	80.62
Sexi_8	XP_021195347.1trypsin-1 isoform X2	3938	2.14e-235	95.72	F:GO:0016787; F:GO:0140096
Sexi_9	XP_022829800.1chromosome transmission fidelity protein 8 homolog	673	2.01e-69	90.61	P:GO:0006281; P:GO:0006351; F:GO:0003677; F:GO:0016787; F:GO:0140097; F:GO:0140657; C:GO:0005634; C:GO:0005694
Sexi_10	XP_026325276.1general transcription and DNA repair factor IIH helicase subunit XPB-like isoform X4	3140	0	93.57	P:GO:0006281; P:GO:0006351; F:GO:0003677; F:GO:0016787; F:GO:0140097; F:GO:0140657; C:GO:0005634; C:GO:0005694
Sexi_11	XP_026325276.1general transcription and DNA repair factor IIH helicase subunit XPB-like isoform X4	4549	0	94.84	P:GO:0006281; P:GO:0006351; F:GO:0003677; F:GO:0016787; F:GO:0140097; F:GO:0140657; C:GO:0005634; C:GO:0005694
Sexi_12	---NA---	1776
Sexi_13	---NA---	1781
Sexi_14	---NA---	397
Sexi_15	---NA---	275
Sexi_16	XP_022835360.1lipase member I-like	1475	3.54e-206	69.37	F:GO:0016787; C:GO:0005576
Sexi_17	XP_050561119.1zinc-type alcohol dehydrogenase-like protein SE_1777	2536	6.27e-217	92.2	F:GO:0016491
Sexi_18	ARD71233.1acyl-CoA binding protein	2020	3.48e-177	96.55	F:GO:0008289; F:GO:0016740
Sexi_19	XP_022819794.1cGMP-dependent protein kinase, isozyme 1-like	3419	0	86.79	F:GO:0016740; F:GO:0140096
Sexi_20	KAI5638092.1reverse transcriptase (RNA-dependent DNA polymerase) domain-containing protein	3953	7.16e-255	58.87	P:GO:0071897; F:GO:0003824
Sexi_21	---NA---	573
Sexi_22	---NA---	759
Sexi_23	---NA---	284
Sexi_24	XP_035430923.1periodic tryptophan protein 1 homolog	491	1.06e-39	86.97	P:GO:0042254
Sexi_25	---NA---	242
Sexi_26	XP_035440364.1myosin heavy chain, muscle isoform X20	8589	1.94e-261	99.56	F:GO:0003774; F:GO:0008092; C:GO:0005856
Sexi_27	XP_021194471.1myosin heavy chain, muscle isoform X13	8036	0	68.89	F:GO:0005488
Sexi_28	XP_021194473.1myosin heavy chain, muscle isoform X16	2552	0	99.59
Sexi_29	---NA---	732
Sexi_30	CAH0687744.1unnamed protein product	750	2.84e-12	95.24
Sexi_31	XP_035441005.1FK506-binding protein 59 isoform X1	2743	0	93.31	F:GO:0016853; F:GO:0140096
Sexi_32	XP_022814095.1acyl carrier protein, mitochondrial isoform X1	1427	1.37e-58	92.15	P:GO:0006629
Sexi_33	---NA---	2386
Sexi_34	---NA---	397
Sexi_35	---NA---	231
Sexi_36	XP_035435474.2hemolymph lipopolysaccharide-binding protein	686	1.23e-106	81.58
Sexi_37	---NA---	307
Sexi_38	AVC68643.1arylphorin subunit b	2437	0	94.4	C:GO:0016020
Sexi_39	XP_022820763.1ATP-dependent RNA helicase DBP2-A-like	5068	0	63.86	F:GO:0003824; F:GO:0140657
Sexi_40	XP_050561415.1protein groucho isoform X1	7134	0	94.26	P:GO:0006355; C:GO:0005634
Sexi_41	XP_046684849.1protein ALP1-like	3148	1.01e-211	73.99	F:GO:0046872
Sexi_42	XP_022815224.1 jupiter microtubule associated homolog 1-like	2021	5.36e-60	84.03	C:GO:0005634; C:GO:0005856
Sexi_43	XP_035446676.1chitin deacetylase 1 isoform X2	5692	0	98.58	P:GO:0005975; C:GO:0005576
Sexi_44	QAU09253.1chitin deacetylase 2a	2161	0	97.85	P:GO:0005975; C:GO:0005576
Sexi_45	XP_047041866.1chitin deacetylase 1 isoform X3	4758	5.74e-284	99.71	P:GO:0005975; C:GO:0005576
Sexi_46	XP_035430709.1aquaporin AQPAe.a isoform X5	1944	7.43e-166	95.3	P:GO:0055085; F:GO:0005215
Sexi_47	AGT50942.1aquaporin-1 transcript variant A	2164	2.34e-188	93.95	P:GO:0055085; F:GO:0005215
Sexi_48	---NA---	1925
Sexi_49	CAH0686086.1unnamed protein product	1993	4.32e-06	93.94
Sexi_50	ALO61085.1serine protease	1086	2.51e-231	87.3	F:GO:0016787; F:GO:0140096
Sexi_51	---NA---	1375
Sexi_52	XP_022822414.1acanthoscurrin-2-like isoform X1	688	2.83e-53	80.61	C:GO:0016020
Sexi_53	XP_022822415.1acanthoscurrin-1-like isoform X2	1552	3.41e-42	82.75	C:GO:0016020
Sexi_54	KAF9421451.1hypothetical protein HW555_002666	806	2.38e-17	100	C:GO:0016020
Sexi_55	KAF9408092.1hypothetical protein HW555_012114, partial	1206	3.52e-33	80.72
Sexi_56	XP_035457491.2protein anon-37Cs isoform X4	2347	1.86E-312	89.06	F:GO:0016491
Sexi_57	---NA---	388
Sexi_58	XP_049705646.1LINE-1 retrotransposable element ORF2 protein	548	1.03e-77	91.15	P:GO:0071897
Sexi_59	XP_049700951.1probable RNA-directed DNA polymerase from transposon BS	2690	2.38e-124	73.78	F:GO:0016740; F:GO:0016787; F:GO:0140097; F:GO:0140098
Sexi_60	XP_022832487.1ankyrin repeat domain-containing protein SOWAHB isoform X3	2653	0	83.43
Sexi_61	KAF9424878.1hypothetical protein HW555_000179	1025	2.4e-32	96.88
Sexi_62	---NA---	507
Sexi_63	---NA---	374
Sexi_64	---NA---	1551
Sexi_65	XP_022816655.1proton-coupled folate transporter-like	2818	0	91.4	P:GO:0055085; F:GO:0005215
Sexi_66	---NA---	1236
Sexi_67	CAH2093189.1unnamed protein product	245	1.98e-08	70.45
Sexi_68	XP_022830718.1probable low-specificity L-threonine aldolase 2 isoform X1	2676	8.43e-258	89.89	P:GO:0006520; F:GO:0016829
Sexi_69	XP_022830719.1probable low-specificity L-threonine aldolase 2 isoform X2	2644	4.83e-249	93.16	P:GO:0006520; F:GO:0016829
Sexi_70	XP_022830719.1probable low-specificity L-threonine aldolase 2 isoform X2	3023	3.06e-247	93.16	P:GO:0006520; F:GO:0016829
Sexi_71	XP_021193226.1ras-like GTP-binding protein Rho1 isoform X1	3285	9.31e-129	98.87	P:GO:0002376; P:GO:0022414; P:GO:0023052; P:GO:0030154; P:GO:0048856; P:GO:0048870; P:GO:0098542; F:GO:0003924
Sexi_72	XP_022816748.1polynucleotide 5'-hydroxyl-kinase NOL9 isoform X1	4845	0	76.38	P:GO:0055086; P:GO:1901135; F:GO:0016740
Sexi_73	XP_021193226.1ras-like GTP-binding protein Rho1 isoform X1	2681	9.32e-131	98.87	P:GO:0002376; P:GO:0022414; P:GO:0023052; P:GO:0030154; P:GO:0048856; P:GO:0048870; P:GO:0098542; F:GO:0003924
Sexi_74	XP_004933453.1ras-like GTP-binding protein Rho1 isoform X1	3129	2.59e-125	99.84	P:GO:0002376; P:GO:0022414; P:GO:0023052; P:GO:0030154; P:GO:0048856; P:GO:0048870; P:GO:0098542; F:GO:0003924
Sexi_75	XP_035431859.2N-acetylglucosamine-6-phosphate deacetylase	1474	4.35e-292	94.75	P:GO:0005975; P:GO:1901135; F:GO:0016787
Sexi_76	KAI5640474.1single domain von willebrand factor type C domain-containing protein	1404	5.65e-101	95.65
Sexi_77	XP_022821110.1venom dipeptidyl peptidase 4-like	4249	0	92.51	F:GO:0016787; F:GO:0140096
Sexi_78	---NA---	1148
Sexi_79	CAH2083729.1unnamed protein product	4599	0	65.4	P:GO:0071897
Sexi_80	KPJ17754.1Maternal protein pumilio	309	6.63e-08	79.52
Sexi_81	XP_022836703.1trypsin, alkaline C-like	2056	3.44e-210	78.57	F:GO:0016787; F:GO:0140096
Sexi_82	---NA---	505
Sexi_83	---NA---	792
Sexi_84	XP_022825596.140S ribosomal protein S14	793	2.4e-98	98.25	F:GO:0005198; C:GO:0005840
Sexi_85	XP_022819215.1ferritin, lower subunit isoform X3	1483	1.95e-154	96.16	F:GO:0016491
Sexi_86	KAF9414864.1hypothetical protein HW555_007333	720	9.8e-56	92.31
Sexi_87	CAH0701104.1unnamed protein product	896	4.18e-158	83.42
Sexi_88	KAH9640737.1hypothetical protein HF086_007308	253	2.26e-30	80.49
Sexi_89	XP_021196892.2ATP-dependent Clp protease ATP-binding subunit clpX-like, mitochondrial isoform X4	3339	0	94.84	F:GO:0016787; F:GO:0044183; F:GO:0140096; F:GO:0140657
Sexi_90	---NA---	1422
Sexi_91	ASO76365.1kinase beta II Casein subunit	883	7.35e-147	71.39	P:GO:0016310; F:GO:0016301; F:GO:0019887; C:GO:0005956
Sexi_92	XP_022835137.1multidrug resistance-associated protein 1 isoform X2	5956	0	97.37	P:GO:0055085; F:GO:0005215; F:GO:0016787; F:GO:0140657; C:GO:0005886
Sexi_93	ACL77781.1cytochrome P450	3344	0	92.89	F:GO:0016491
Sexi_94	---NA---	385
Sexi_95	XP_035443970.1protein bunched, class 2/F/G isoform	6699	0	87.72	P:GO:0006355
Sexi_96	XP_035443970.1protein bunched, class 2/F/G isoform	6834	0	87.54	P:GO:0006355
Sexi_97	XP_035436562.2macrophage mannose receptor 1	2188	1.12e-244	86.47	F:GO:0030246
Sexi_98	XP_035436562.2macrophage mannose receptor 1	2325	2.53e-230	86.96	F:GO:0030246
Sexi_99	CAH0695774.1unnamed protein product	215	2.94e-07	68.63
Sexi_100	KAF9810856.1hypothetical protein SFRURICE_005282	275	1.13e-14	87.49
Sexi_101	XP_022825120.1myosin heavy chain 95F isoform X1	5588	0	94.15	F:GO:0003774; F:GO:0008092; C:GO:0005856
Sexi_102	XP_022825124.1myosin heavy chain 95F isoform X2	5551	0	94.23	F:GO:0003774; F:GO:0008092; C:GO:0005856
Sexi_103	XP_022823840.1carboxypeptidase B-like	353	6.93e-51	96.57	F:GO:0016787; F:GO:0140096; C:GO:0005576
Sexi_104	XP_022823840.1carboxypeptidase B-like	586	1.18e-108	91.34	F:GO:0016787; F:GO:0140096; C:GO:0005576
Sexi_105	KAH9637432.1hypothetical protein HF086_012045	603	4.65e-91	69.8	F:GO:0003677
Sexi_106	XP_050551422.1 L-threonine ammonia-lyase	2677	1.32E-313	96.95	P:GO:0006520; P:GO:0006790; F:GO:0016829
Sexi_107	---NA---	1761
Sexi_108	---NA---	506
Sexi_109	ASV48992.1flavin-dependent monooxygenase 2	2388	0	91.72	F:GO:0016491
Sexi_110	ASV48992.1flavin-dependent monooxygenase 2	2273	0	91.72	F:GO:0016491
Sexi_111	CAH0703446.1unnamed protein product	804	4.37e-12	80.25
Sexi_112	CAH0703446.1unnamed protein product	582	6.41e-13	95.44
Sexi_113	XP_022819707.1actin cytoskeleton-regulatory complex protein PAN1-like	859	1.34e-38	83.13
Sexi_114	XP_050562902.1splicing factor 1 isoform X5	921	3.38e-17	99.2	P:GO:0016071; F:GO:0003723; C:GO:0005634
Sexi_115	XP_035441377.1splicing factor 1 isoform X2	3727	3.67e-197	83.81	P:GO:0016071; F:GO:0003723; C:GO:0005634
Sexi_116	---NA---	214
Sexi_117	---NA---	240
Sexi_118	XP_022814109.1neurofilament heavy polypeptide-like isoform X1	2923	5.34e-108	68.22
Sexi_119	XP_022821670.1trypsin, alkaline C-like	2412	1.19e-164	92.2	F:GO:0016787; F:GO:0140096
Sexi_120	XP_022821671.1trypsin, alkaline C-like	1153	1.33e-180	93.04	F:GO:0016787; F:GO:0140096
Sexi_121	XP_022815738.1trypsin, alkaline C-like	852	3.3e-186	90.03	F:GO:0016787; F:GO:0140096
Sexi_122	XP_035448450.2trypsin, alkaline B	934	3.06e-185	85.67	F:GO:0016787; F:GO:0140096
Sexi_123	AFK75934.1IMD-like protein	2449	2.08e-134	79.68	P:GO:0023052
Sexi_124	XP_022819767.1CAD protein isoform X2	2399	0	84.8	P:GO:0005975; P:GO:0006520; P:GO:0055086; P:GO:1901135; F:GO:0016740; F:GO:0016787; F:GO:0016874; C:GO:0005764
Sexi_125	XP_050550765.1uncharacterized protein LOC118273031 isoform X1	1263	1.58e-161	91.1	C:GO:0016020
Sexi_126	CAH0700921.1unnamed protein product	1546	3.4e-101	81.78	C:GO:0016020
Sexi_127	XP_050550776.1uncharacterized protein LOC118273031 isoform X2	1326	7.12e-147	97.54	C:GO:0016020
Sexi_128	---NA---	1091
Sexi_129	---NA---	253
Sexi_130	KAF9418023.1hypothetical protein HW555_005007	1375	1.13e-208	95.29
Sexi_131	---NA---	1079
Sexi_132	XP_022833920.1 cullin-3	5600	0	98.2	P:GO:0030163
Sexi_133	XP_035450120.2arp2/3 complex-activating protein rickA-like	1230	5.95e-58	79.74
Sexi_134	XP_050563170.1solute carrier family 22 member 1 isoform X2	2428	0	92.78	P:GO:0055085; F:GO:0005215
Sexi_135	XP_050563170.1solute carrier family 22 member 1 isoform X2	2747	0	92.38	P:GO:0055085; F:GO:0005215
Sexi_136	XP_050553205.1b(0,+)-type amino acid transporter 1 isoform X5	2755	2.89e-132	99	P:GO:0055085; F:GO:0005215
Sexi_137	XP_022818750.1b(0,+)-type amino acid transporter 1-like isoform X1	4119	0	97.11	P:GO:0055085; F:GO:0005215
Sexi_138	XP_035458398.2inositol hexakisphosphate kinase 2 isoform X3	5760	4.43e-220	94.1	F:GO:0016740
Sexi_139	XP_035458398.2inositol hexakisphosphate kinase 2 isoform X3	5928	6.46e-220	94.44	F:GO:0016740
Sexi_140	XP_035458397.2inositol hexakisphosphate kinase 2 isoform X2	576	5.55e-92	84.57	F:GO:0016740
Sexi_141	XP_035458398.2inositol hexakisphosphate kinase 2 isoform X3	5804	5.78e-220	94.1	F:GO:0016740
Sexi_142	---NA---	834
Sexi_143	---NA---	377
Sexi_144	CAR92522.1putative dsRNase	2942	0	95.87	F:GO:0016787
Sexi_145	XP_022824641.1aldehyde dehydrogenase, mitochondrial-like	2649	0	94.09	F:GO:0016491
Sexi_146	XP_022824641.1aldehyde dehydrogenase, mitochondrial-like	2683	0	94.09	F:GO:0016491
Sexi_147	XP_022829834.1diphosphoinositol polyphosphate phosphohydrolase 2	1358	7.92e-105	99.26	F:GO:0016787
Sexi_148	---NA---	649
Sexi_149	---NA---	479
Sexi_150	---NA---	616
Sexi_151	---NA---	967
Sexi_152	---NA---	922
Sexi_153	XP_022817939.1adhesive plaque matrix protein-like	1465	2.5e-174	72.16	C:GO:0016020
Sexi_154	XP_022817939.1adhesive plaque matrix protein-like	1351	1.04e-161	83.58	C:GO:0016020
Sexi_155	XP_022817939.1adhesive plaque matrix protein-like	1251	2.12e-169	70.1	C:GO:0016020
Sexi_156	CAH0697007.1unnamed protein product	203	8.98e-07	90
Sexi_157	CAH0697007.1unnamed protein product	432	1.02e-10	81.91
Sexi_158	XP_035450580.2 regucalcin	1758	7.65e-219	93.62	F:GO:0016787; F:GO:0098772
Sexi_159	AFH57144.1REPAT24	1603	9.78e-95	83.41
Sexi_160	KAJ8736893.1hypothetical protein PYW07_000164	2430	3.06e-227	76.02	F:GO:0003824
Sexi_161	---NA---	268
Sexi_162	XP_022814412.1cAMP-dependent protein kinase type II regulatory subunit	2409	2.77e-264	96.47	F:GO:0016740; F:GO:0098772
Sexi_163	---NA---	5805
Sexi_164	XP_022820411.1inter-alpha-trypsin inhibitor heavy chain H4-like isoform X2	4379	0	92.56
Sexi_165	XP_022820395.1inter-alpha-trypsin inhibitor heavy chain H4-like isoform X1	4505	0	91.95
Sexi_166	XP_022820395.1inter-alpha-trypsin inhibitor heavy chain H4-like isoform X1	4821	0	94.92
Sexi_167	XP_022820411.1inter-alpha-trypsin inhibitor heavy chain H4-like isoform X2	4943	0	80.29
Sexi_168	XP_022820411.1inter-alpha-trypsin inhibitor heavy chain H4-like isoform X2	4454	0	92.82
Sexi_169	XP_022835421.1lipoyltransferase 1, mitochondrial isoform X1	4549	7.2e-124	96.85	P:GO:0036211
Sexi_170	XP_022835421.1lipoyltransferase 1, mitochondrial isoform X1	4529	1.49e-211	51.62	P:GO:0036211
Sexi_171	XP_022835424.1lipoyltransferase 1, mitochondrial isoform X2	3504	2.95e-286	96.84	P:GO:0036211
Sexi_172	XP_050558890.1serine-rich adhesin for platelets	2893	1.19e-239	70.73
Sexi_173	XP_050558890.1serine-rich adhesin for platelets	2658	5.88e-207	69.65
Sexi_174	XP_022819985.1rac guanine nucleotide exchange factor JJ-like	2824	7.72e-253	71.64
Sexi_175	XP_050558890.1serine-rich adhesin for platelets	2474	5.33e-180	72.6
Sexi_176	XP_022819985.1rac guanine nucleotide exchange factor JJ-like	3016	2.02e-222	71.12
Sexi_177	XP_050558890.1serine-rich adhesin for platelets	2382	6.75e-249	70
Sexi_178	XP_035445845.1 clavesin-1	2464	1.39e-196	97.23
Sexi_179	XP_021201504.1alpha-actinin, sarcomeric isoform X2	6496	0	99.27	F:GO:0008092
Sexi_180	XP_021201503.1alpha-actinin, sarcomeric isoform X1	5514	0	98.93	F:GO:0008092
Sexi_181	XP_021201504.1alpha-actinin, sarcomeric isoform X2	6723	0	89.41	F:GO:0008092
Sexi_182	XP_021201503.1alpha-actinin, sarcomeric isoform X1	5276	0	98.93	F:GO:0008092
Sexi_183	QIC54197.1NADPH cytochrome P450 reductase	2253	0	98.59	F:GO:0016491; C:GO:0005783
Sexi_184	XP_035442099.2enolase-phosphatase E1 isoform X2	699	1.31e-98	90.78
Sexi_185	XP_022827277.1hepatoma-derived growth factor-related protein 2-like isoform X4	1015	7.99e-107	76.03
Sexi_186	XP_022827275.1triadin-like isoform X2	3709	1.71e-255	82.29
Sexi_187	CAH2268748.1 jg23771	1220	5.12e-48	80.81	C:GO:0016020
Sexi_188	BAC79440.1 moricin	1711	1.44e-31	87.37	P:GO:0002376; P:GO:0098542; C:GO:0005576
Sexi_189	BAC79440.1 moricin	2231	2.4e-13	90.05	P:GO:0098542; C:GO:0005576
Sexi_190	---NA---	397
Sexi_191	---NA---	381
Sexi_192	ASO98018.1cytochrome p450 CYP321A16	2672	0	91.85	F:GO:0016491
Sexi_193	AKJ54505.1cecropin D	677	6.69e-27	97.71	P:GO:0002376; P:GO:0098542; C:GO:0005576
Sexi_194	XP_022826033.1MOB kinase activator-like 1	5172	5.4e-143	99.2	F:GO:0016740
Sexi_195	XP_014365870.2protein ALP1-like	1123	7.26e-30	67.6
Sexi_196	---NA---	333
Sexi_197	---NA---	342
Sexi_198	---NA---	394
Sexi_199	---NA---	1826
Sexi_200	---NA---	1050
Sexi_201	XP_050555850.1puff-specific protein Bx42	1903	1.24e-164	95.67	P:GO:0016071; C:GO:0005634
Sexi_202	---NA---	291
Sexi_203	---NA---	329
Sexi_204	---NA---	433
Sexi_205	---NA---	227
Sexi_206	XP_045774921.1hybrid signal transduction histidine kinase M-like	986	3.95e-54	78.22
Sexi_207	XP_035444220.1 sedoheptulokinase	2926	0	95.26	P:GO:0005975; F:GO:0016740
Sexi_208	KAJ8721092.1hypothetical protein PYW08_006557	2599	2.2e-184	79.88	P:GO:0015074
Sexi_209	QIC54189.1cytochrome P450 9A40	5220	0	90.96	F:GO:0016491; C:GO:0005783
Sexi_210	QIC54189.1cytochrome P450 9A40	4382	6.94e-284	91.25	F:GO:0016491; C:GO:0005783
Sexi_211	QIC54189.1cytochrome P450 9A40	3786	0	90.96	F:GO:0016491; C:GO:0005783
Sexi_212	ASO98005.1cytochrome p450 CYP6AE10	2479	0	92.43	F:GO:0016491; C:GO:0005783
Sexi_213	---NA---	296
Sexi_214	XP_035452361.1transmembrane protein 14C	1167	3.21e-45	91.78	C:GO:0016020
Sexi_215	XP_022836137.1protein stunted isoform X1	491	4.56e-45	96.37	P:GO:0055086; P:GO:1901135; F:GO:0005215; F:GO:0016874; C:GO:0005739
Sexi_216	XP_021189021.1protein stunted isoform X2	523	1.62e-40	97.93	P:GO:0055086; P:GO:1901135; F:GO:0005215; F:GO:0016874; C:GO:0005739
Sexi_217	XP_022829236.1transcriptional regulator ovo-like isoform X2	4381	0	96.54	C:GO:0005634
Sexi_218	XP_022829235.1transcriptional regulator ovo-like isoform X1	4435	0	97.26	C:GO:0005634
Sexi_219	KAF9404941.1hypothetical protein HW555_014091	3304	0	68.7
Sexi_220	CAH0691645.1unnamed protein product	1105	8.22e-199	88.85
Sexi_221	AFF27579.1glutathione S-transferase S protein	2765	2.18e-135	92.49	F:GO:0016740
Sexi_222	XP_050549797.1glutathione S-transferase 2 isoform X1	822	3.67e-139	91.65	F:GO:0016740
Sexi_223	XP_050549797.1glutathione S-transferase 2 isoform X1	1144	2.04e-136	92.63	F:GO:0016740
Sexi_224	XP_035428765.2poly [ADP-ribose] polymerase-like isoform X1	1966	7.82e-182	60.03	F:GO:0003677; F:GO:0016740; C:GO:0005634
Sexi_225	XP_035428765.2poly [ADP-ribose] polymerase-like isoform X1	2471	1.8e-179	60.03	F:GO:0003677; F:GO:0016740; C:GO:0005634
Sexi_226	---NA---	941
Sexi_227	---NA---	342
Sexi_228	XP_050561199.1WD repeat-containing protein 19	868	2.37e-140	98.07	P:GO:0007018; P:GO:0044782; C:GO:0005929
Sexi_229	XP_050561199.1WD repeat-containing protein 19	771	1.38e-97	91.7	P:GO:0007018; P:GO:0044782; C:GO:0005929
Sexi_230	XP_035441606.1protein Skeletor, isoforms B/C isoform X4	6321	0	96.76
Sexi_231	KAF9804874.1hypothetical protein SFRURICE_007777	1769	8.96e-24	79.79
Sexi_232	---NA---	656
Sexi_233	---NA---	272
Sexi_234	---NA---	215
Sexi_235	---NA---	967
Sexi_236	CAH0702880.1unnamed protein product	505	1.18e-06	75.61
Sexi_237	XP_035436351.1calcium-transporting ATPase sarcoplasmic/endoplasmic reticulum type isoform X1	7186	0	99.1	P:GO:0055085; F:GO:0005215; F:GO:0016787; F:GO:0140657; C:GO:0005783
Sexi_238	---NA---	1103
Sexi_239	XP_022829450.1osteocalcin 2-like isoform X2	2579	2.45e-14	98.53
Sexi_240	XP_022829450.1osteocalcin 2-like isoform X2	1953	5.43e-27	95.26
Sexi_241	XP_022829450.1osteocalcin 2-like isoform X2	2029	1.78e-50	97.51
Sexi_242	XP_022829450.1osteocalcin 2-like isoform X2	1818	7.53e-27	97.42
Sexi_243	XP_022829450.1osteocalcin 2-like isoform X2	2247	4.2e-50	84.98
Sexi_244	XP_022829450.1osteocalcin 2-like isoform X2	2455	2.33e-14	98.53
Sexi_245	XP_022829450.1osteocalcin 2-like isoform X2	2183	6.67e-27	82.91
Sexi_246	---NA---	999
Sexi_247	---NA---	509
Sexi_248	---NA---	285
Sexi_249	---NA---	257
Sexi_250	---NA---	293
Sexi_251	XP_035453584.1tumor protein D52 isoform X5	2545	1.54e-45	99.73	C:GO:0110165
Sexi_252	XP_022821696.1tumor protein D54 isoform X3	773	1.82e-66	95.67	C:GO:0110165
Sexi_253	XP_022821695.1tumor protein D53 homolog isoform X2	2540	3.99e-202	93.93	C:GO:0110165
Sexi_254	XP_022834413.1uncharacterized protein LOC111362112	703	5.05e-24	66.42
Sexi_255	XP_022834413.1uncharacterized protein LOC111362112	1169	8.12e-23	66.42
Sexi_256	XP_022834413.1uncharacterized protein LOC111362112	781	5.26e-34	63.6
Sexi_257	---NA---	282
Sexi_258	XP_047031903.1probable 3-hydroxyacyl-CoA dehydrogenase B0272.3 isoform X2	1431	2.57e-196	90.14	P:GO:0006629; F:GO:0016491
Sexi_259	CAH0699287.1unnamed protein product	1134	3.69e-12	88.46
Sexi_260	CAH0699287.1unnamed protein product	1189	4.09e-12	88.46
Sexi_261	CAH0694540.1unnamed protein product	418	3.25e-19	86.39
Sexi_262	XP_022820036.1tissue alpha-L-fucosidase-like	3284	0	87.2	P:GO:0005975; F:GO:0016787
Sexi_263	XP_022820036.1tissue alpha-L-fucosidase-like	2602	0	83.14	P:GO:0005975; F:GO:0016787
Sexi_264	XP_022820036.1tissue alpha-L-fucosidase-like	2914	0	87.2	P:GO:0005975; F:GO:0016787
Sexi_265	KAF9798696.1hypothetical protein SFRURICE_007026	646	1.63e-13	82.37
Sexi_266	---NA---	597
Sexi_267	CAH0674178.1unnamed protein product	228	3.34e-26	87.46
Sexi_268	CAG5052526.1unnamed protein product	665	2.23e-15	69.04	F:GO:0000166
Sexi_269	---NA---	462
Sexi_270	CAH0699602.1unnamed protein product	445	7.53e-06	81.08
Sexi_271	XP_026735607.1gloverin-like isoform X1	1461	1.82e-95	66.8
Sexi_272	---NA---	377
Sexi_273	---NA---	692
Sexi_274	---NA---	265
Sexi_275	---NA---	245
Sexi_276	XP_022830536.1ras-related protein Rac1	4069	3.26e-124	98.12	P:GO:0002376; P:GO:0022414; P:GO:0023052; P:GO:0030154; P:GO:0048856; P:GO:0048870; P:GO:0098542; F:GO:0003924
Sexi_277	XP_022815421.1phosphatidylinositol-binding clathrin assembly protein LAP isoform X7	5776	0	92.1	P:GO:0016192; P:GO:0065003; F:GO:0008289; C:GO:0031410
Sexi_278	XP_022815422.1phosphatidylinositol-binding clathrin assembly protein LAP isoform X8	5719	0	92	P:GO:0016192; P:GO:0065003; F:GO:0008289; C:GO:0031410
Sexi_279	XP_050556192.1phosphatidylinositol-binding clathrin assembly protein LAP isoform X9	590	1.57e-66	99.07	P:GO:0016192; P:GO:0065003; F:GO:0008289; C:GO:0031410
Sexi_280	XP_022817944.1sodium/potassium-transporting ATPase subunit alpha isoform X2	3761	0	99.87	P:GO:0055085; F:GO:0005215; F:GO:0016787; F:GO:0140657; C:GO:0005886
Sexi_281	XP_022817949.1sodium/potassium-transporting ATPase subunit alpha isoform X6	6791	0	99.92	P:GO:0055085; F:GO:0005215; F:GO:0016787; F:GO:0140657; C:GO:0005886
Sexi_282	KAF9799854.1hypothetical protein SFRURICE_017088	465	8.85e-06	52.46
Sexi_283	XP_035450633.1syntaxin-binding protein 5 isoform X2	3509	0	98.21	P:GO:0016192; C:GO:0005886
Sexi_284	XP_035450633.1syntaxin-binding protein 5 isoform X2	3443	0	98.21	P:GO:0016192; C:GO:0005886
Sexi_285	---NA---	333
Sexi_286	XP_050555046.1 titin	16765	0	76.87
Sexi_287	XP_050555046.1 titin	16796	0	77.29
Sexi_288	---NA---	1099
Sexi_289	---NA---	836
Sexi_290	---NA---	950
Sexi_291	---NA---	234
Sexi_292	---NA---	239
Sexi_293	XP_022830121.1cytochrome c1-2, heme protein, mitochondrial	1563	2.78e-236	96.91	P:GO:0006091; C:GO:0005739
Sexi_294	XP_022816068.1putative phosphatidate phosphatase	1967	6.24e-209	85.28	P:GO:0006629
Sexi_295	XP_022816068.1putative phosphatidate phosphatase	2020	1.17e-208	85.28	P:GO:0006629
Sexi_296	XP_050552309.1probable salivary secreted peptide	1097	4.38e-66	69.47
Sexi_297	KAF9411565.1hypothetical protein HW555_009637	2635	6.5e-69	80.93
Sexi_298	---NA---	212
Sexi_299	---NA---	227
Sexi_300	XP_049699993.1epsin-2 isoform X4	2672	1.58e-12	93.85	F:GO:0008289
Sexi_301	ASN63935.1glutathione S-transferase epsilon 4	1629	1.4e-158	87.67	F:GO:0016740
Sexi_302	XP_035436804.2glutathione S-transferase 1-like	1229	8.82e-136	90.62	F:GO:0016740
Sexi_303	AHB18378.1glutathione S-transferase epsilon	1140	1.33e-155	90.7	F:GO:0016740
Sexi_304	KAH9632550.1hypothetical protein HF086_012357	1423	2e-08	88.64
Sexi_305	KAH9632550.1hypothetical protein HF086_012357	1540	2.17e-08	88.64
Sexi_306	CAB3505908.1unnamed protein product	956	3.92e-10	78.22
Sexi_307	CAB3505908.1unnamed protein product	1950	6.8e-11	75
Sexi_308	KAF9417256.1hypothetical protein HW555_005570, partial	485	1.49e-14	77.78	C:GO:0016020
Sexi_309	XP_037303295.1 gelsolin	1630	1.52e-281	90.68	F:GO:0008092
Sexi_310	XP_022833045.1glycine-rich cell wall structural protein-like	3263	2.82e-102	82.67	F:GO:0005198; C:GO:0031012
Sexi_311	XP_022833045.1glycine-rich cell wall structural protein-like	1219	8.47e-87	81.64	F:GO:0005198; C:GO:0031012
Sexi_312	XP_035455001.2UDP-glycosyltransferase UGT5	1716	0	86.55	F:GO:0016740
Sexi_313	ANI21994.1UDP-glycosyltransferase 33T3	2339	0	90.31	F:GO:0016740
Sexi_314	XP_022819686.1serine/threonine-protein phosphatase 2B catalytic subunit 3-like	3130	0	99.59	P:GO:0023052; F:GO:0016787; F:GO:0140096
Sexi_315	XP_022828435.1transcription factor MafK isoform X2	1565	3.84e-79	98.43	P:GO:0006355; F:GO:0003677; F:GO:0140110
Sexi_316	XP_021183430.1transcription factor MafK isoform X1	1574	1.68e-83	96.19	P:GO:0006355; F:GO:0003677; F:GO:0140110
Sexi_317	XP_021183430.1transcription factor MafK isoform X1	1605	2.21e-83	96.19	P:GO:0006355; F:GO:0003677; F:GO:0140110
Sexi_318	XP_022824664.1cell wall protein DAN4-like	590	6.8e-102	64.49	C:GO:0016020
Sexi_319	XP_035438475.23-oxoacyl-[acyl-carrier-protein] reductase FabG-like	3128	6.73e-166	96.17	F:GO:0016491
Sexi_320	KAH9639410.1hypothetical protein HF086_002099	1462	5.7e-81	70.67	C:GO:0016020
Sexi_321	XP_050561044.1epsin-2 isoform X2	2311	5.64e-299	88.73	F:GO:0008289
Sexi_322	XP_050561044.1epsin-2 isoform X2	2645	4.72e-294	87.29	F:GO:0008289
Sexi_323	P10394.1RecName: Full=Retrovirus-related Pol polyprotein from transposon 412; Includes: RecName: Full=Protease; Includes: RecName: Full=Reverse transcriptase; Includes: RecName: Full=Endonuclease	6302	0	72.69	F:GO:0016740; F:GO:0016787; F:GO:0140097
Sexi_324	XP_050561044.1epsin-2 isoform X2	1997	2.8e-301	88.81	F:GO:0008289
Sexi_325	KAH9644757.1hypothetical protein HF086_015516	1344	8.1e-42	98.86
Sexi_326	XP_050561044.1epsin-2 isoform X2	2235	1.53e-299	88.72	F:GO:0008289
Sexi_327	XP_050561044.1epsin-2 isoform X2	2960	1.82e-292	87.29	F:GO:0008289
Sexi_328	---NA---	512
Sexi_329	---NA---	1040
Sexi_330	XP_035432470.2suppressor of cytokine signaling 2 isoform X2	2798	9.53e-183	96.09	P:GO:0023052
Sexi_331	XP_050553344.1choline transporter-like 2 isoform X4	3633	0	69.5	C:GO:0016020
Sexi_332	XP_050553344.1choline transporter-like 2 isoform X4	4552	0	93.55	P:GO:0055085; F:GO:0005215; C:GO:0005886
Sexi_333	XP_035459053.1elongation of very long chain fatty acids protein AAEL008004	2797	7.5e-177	98.07	P:GO:0006629; F:GO:0016740
Sexi_334	KAH9636804.1hypothetical protein HF086_011000	3649	0	79.38	P:GO:0006355; F:GO:0140110; C:GO:0005634
Sexi_335	KAH9636804.1hypothetical protein HF086_011000	6618	0	79.81	P:GO:0006355; F:GO:0140110; C:GO:0005634
Sexi_336	KAH9636804.1hypothetical protein HF086_011000	4373	0	84.39	P:GO:0006355; F:GO:0140110; C:GO:0005634
Sexi_337	XP_022821471.1ornithine aminotransferase, mitochondrial-like isoform X1	4185	3.72e-125	93.82	P:GO:0006520; F:GO:0016740
Sexi_338	XP_022821472.1ornithine aminotransferase, mitochondrial-like isoform X2	4074	4.19e-288	95.89	P:GO:0006520; F:GO:0016740
Sexi_339	XP_035454859.1transportin-1 isoform X2	2645	1.58e-237	98.6	P:GO:0006886; P:GO:0006913; C:GO:0005634
Sexi_340	XP_022821471.1ornithine aminotransferase, mitochondrial-like isoform X1	4318	3.36e-287	95.98	P:GO:0006520; F:GO:0016740
Sexi_341	XP_022821473.1ornithine aminotransferase, mitochondrial-like isoform X3	4401	7.13e-293	95.94	P:GO:0006520; F:GO:0016740
Sexi_342	XP_035448960.2cell cycle checkpoint control protein RAD9A	4126	3.79e-264	94.29	P:GO:0023052; C:GO:0000228
Sexi_343	XP_022824778.1pancreatic triacylglycerol lipase-like	1515	2.02e-220	90.68	P:GO:0006629; F:GO:0016787; C:GO:0005576
Sexi_344	XP_022824778.1pancreatic triacylglycerol lipase-like	1165	4.59e-208	86.19	P:GO:0006629; F:GO:0016787; C:GO:0005576
Sexi_345	XP_022824512.1pancreatic triacylglycerol lipase-like	1248	6.09e-166	74.31	P:GO:0006629; F:GO:0016787; C:GO:0005576
Sexi_346	XP_022824519.1pancreatic lipase-related protein 2-like	1147	2.29e-212	84.88	P:GO:0006629; F:GO:0016787; C:GO:0005576
Sexi_347	XP_041978028.1THAP domain-containing protein 3-like	2075	5.46e-108	87.1
Sexi_348	XP_041978028.1THAP domain-containing protein 3-like	2269	5.44e-54	87.73
Sexi_349	XP_035456371.2cystinosin homolog isoform X5	2121	1.65e-286	95.62	C:GO:0016020
Sexi_350	KAF9413137.1hypothetical protein HW555_008579	1257	5.19e-118	80.17
Sexi_351	XP_035449355.2pre-mRNA-processing factor 39 isoform X1	3667	0	78.78	P:GO:0006396
Sexi_352	XP_035449355.2pre-mRNA-processing factor 39 isoform X1	3740	0	88.26	P:GO:0006396
Sexi_353	XP_022819060.1extended synaptotagmin-2-A isoform X3	1071	1.2e-194	99.3	F:GO:0008289; C:GO:0005783
Sexi_354	KAF9413389.1hypothetical protein HW555_008371	3963	2.35e-211	83.19	P:GO:0002376; F:GO:0048018; C:GO:0005615
Sexi_355	XP_047029757.1double-stranded RNA-specific editase 1-like isoform X3	2147	4.16e-241	90.78	F:GO:0003723
Sexi_356	XP_047029758.1double-stranded RNA-specific editase 1-like isoform X4	2848	3.8e-215	91.73	F:GO:0003723
Sexi_357	XP_022833647.1DNA ligase 1-like	1481	4.65e-171	83.76	F:GO:0016874
Sexi_358	XP_035449299.1viral IAP-associated factor homolog	1273	1.79e-156	98.25
Sexi_359	XP_035448949.2fatty acid-binding protein 1-like	683	9.56e-92	86.73	F:GO:0008289
Sexi_360	---NA---	1588
Sexi_361	CAH0697564.1unnamed protein product	5052	0	85.81	F:GO:0003723; F:GO:0016740; F:GO:0140096
Sexi_362	CAH0697564.1unnamed protein product	4873	0	85.91	F:GO:0003723; F:GO:0016740; F:GO:0140096
Sexi_363	AIA56827.1insulin-like peptide 2	957	8.15e-55	59.66	F:GO:0048018; C:GO:0005576
Sexi_364	CAH2097401.1unnamed protein product	231	4.21e-19	86.3
Sexi_365	---NA---	472
Sexi_366	---NA---	866
Sexi_367	XP_035446191.2maltase A1	2286	0	95	P:GO:0005975; F:GO:0016787
Sexi_368	XP_022818436.1protein NDUFAF4 homolog	1477	6.53e-145	87.13	P:GO:0007005; P:GO:0065003; F:GO:0016787; F:GO:0140096; C:GO:0043226
Sexi_369	XP_022822410.1uncharacterized protein LOC111353540 isoform X3	984	1.05e-104	87.85
Sexi_370	---NA---	1286
Sexi_371	XP_022816379.1larval cuticle protein 16/17-like	1146	7.43e-67	87.28	F:GO:0005198
Sexi_372	CAH0691699.1unnamed protein product	444	1.97e-06	55.51
Sexi_373	---NA---	282
Sexi_374	---NA---	1021
Sexi_375	KAF9824920.1hypothetical protein SFRURICE_012802	1475	6.97e-19	78.41
Sexi_376	---NA---	1107
Sexi_377	---NA---	1484
Sexi_378	XP_035436799.1fungal protease inhibitor-1	969	1.64e-37	90.51	F:GO:0098772
Sexi_379	---NA---	1029
Sexi_380	XP_022821711.1adenylate kinase	1271	1.35e-171	94.15	P:GO:0055086; P:GO:1901135; F:GO:0016740; C:GO:0005739; C:GO:0005829
Sexi_381	XP_022821711.1adenylate kinase	1387	5.71e-171	94.15	P:GO:0055086; P:GO:1901135; F:GO:0016740; C:GO:0005739; C:GO:0005829
Sexi_382	XP_035449411.1zinc transporter ZIP1	3126	1.35e-223	90.23	P:GO:0055085; F:GO:0005215
Sexi_383	XP_035449411.1zinc transporter ZIP1	3146	1.67e-223	90.23	P:GO:0055085; F:GO:0005215
Sexi_384	XP_022823597.1protein YIPF1 isoform X2	923	3.44e-23	94.59	P:GO:0016192; C:GO:0005768; C:GO:0005794
Sexi_385	XP_035442640.2protein YIPF2 isoform X1	1890	4.75e-209	97.38	P:GO:0016192; C:GO:0005768; C:GO:0005794
Sexi_386	---NA---	390
Sexi_387	---NA---	1129
Sexi_388	---NA---	723
Sexi_389	XP_021198241.1eukaryotic translation initiation factor 5A	3464	5.27e-105	97.97	F:GO:0003723; F:GO:0045182
Sexi_390	XP_035430046.1probable serine incorporator isoform X3	2068	5.13E-315	94.7	C:GO:0016020
Sexi_391	XP_050553141.1probable serine incorporator isoform X5	2026	1.5e-305	95.51	C:GO:0016020
Sexi_392	XP_050553141.1probable serine incorporator isoform X5	3219	1.5e-225	95.9	C:GO:0016020
Sexi_393	XP_035430046.1probable serine incorporator isoform X3	2461	8.14e-293	73.43	C:GO:0016020
Sexi_394	---NA---	1877
Sexi_395	XP_022825384.1protein fem-1 homolog B isoform X1	2033	3e-304	94.65
Sexi_396	XP_050560862.1 myosin heavy chain, non-muscle	8625	0	93.12	F:GO:0003774; F:GO:0008092; C:GO:0005856
Sexi_397	XP_050560862.1 myosin heavy chain, non-muscle	8547	0	93.41	F:GO:0003774; F:GO:0008092; C:GO:0005856
Sexi_398	QLH02041.1 serine protease inhibitor serpin	1468	1.43e-287	88.77	F:GO:0098772; C:GO:0005615
Sexi_399	KAH9636363.1hypothetical protein HF086_002597	2049	3.33e-220	81.03
Sexi_400	---NA---	222
Sexi_401	XP_035428858.1transcription factor cwo isoform X10	4900	9.86e-219	98.05	P:GO:0006355; F:GO:0003677
Sexi_402	XP_022834238.1transcription factor cwo isoform X5	2334	5.58e-67	96.73	P:GO:0006355; F:GO:0003677
Sexi_403	XP_026484797.1serine/arginine-rich splicing factor 7-like isoform X2	1833	5.49e-99	97.54	F:GO:0003723; F:GO:0016740
Sexi_404	XP_026484797.1serine/arginine-rich splicing factor 7-like isoform X2	1397	7.27e-101	97.54	F:GO:0003723; F:GO:0016740
Sexi_405	XP_026484797.1serine/arginine-rich splicing factor 7-like isoform X2	2052	5.54e-83	99.48	F:GO:0003723
Sexi_406	XP_026484797.1serine/arginine-rich splicing factor 7-like isoform X2	1155	7.62e-87	99.62	F:GO:0003723
Sexi_407	---NA---	3243
Sexi_408	XP_022819977.1serine/arginine repetitive matrix protein 2 isoform X10	7377	1.23e-269	79.47	C:GO:0005634
Sexi_409	XP_022819977.1serine/arginine repetitive matrix protein 2 isoform X10	6313	6.89e-278	66.64	C:GO:0005634
Sexi_410	CAH0700549.1unnamed protein product	7187	0	77.33
Sexi_411	XP_030032188.1cytosolic endo-beta-N-acetylglucosaminidase	3232	0	78.86	F:GO:0016787; C:GO:0005829
Sexi_412	---NA---	1879
Sexi_413	---NA---	466
Sexi_414	---NA---	866
Sexi_415	XP_022824212.1ribosomal RNA processing protein 1 homolog	1368	8.48e-180	62.18	P:GO:0042254; C:GO:0005634
Sexi_416	---NA---	923
Sexi_417	CAH0702593.1unnamed protein product	452	2.4e-08	61.9
Sexi_418	CAH0702593.1unnamed protein product	453	2.86e-09	61.81
Sexi_419	---NA---	237
Sexi_420	XP_035440824.1myosin light chain 1 isoform X3	3687	2.06e-89	97.76	F:GO:0005509
Sexi_421	XP_035440824.1myosin light chain 1 isoform X3	3323	5.7e-90	97.76	F:GO:0005509
Sexi_422	---NA---	1416
Sexi_423	---NA---	735
Sexi_424	CAH0694294.1unnamed protein product	274	4.06e-06	67.24
Sexi_425	XP_022832713.1nostrin isoform X3	353	2.64e-27	91.69
Sexi_426	XP_022829517.1lipopolysaccharide-induced tumor necrosis factor-alpha factor homolog	1796	1.29e-81	71.13	C:GO:0005764
Sexi_427	XP_022829517.1lipopolysaccharide-induced tumor necrosis factor-alpha factor homolog	1476	7.38e-83	71.13	C:GO:0005764
Sexi_428	AKJ54493.1attacin 3	1241	2.22e-158	83.38	P:GO:0098542; C:GO:0005576
Sexi_429	---NA---	1083
Sexi_430	XP_022823461.1adiponectin receptor protein	3490	3.77e-279	99.39	C:GO:0016020
Sexi_431	XP_035429854.2peptidyl-prolyl cis-trans isomerase-like isoform X1	1078	4.73e-178	93.03	P:GO:0006457; F:GO:0003677; F:GO:0003723; F:GO:0016853; F:GO:0140096
Sexi_432	KAH9633952.1hypothetical protein HF086_015156	1928	1.5e-191	69	P:GO:0006457; F:GO:0003677; F:GO:0016853; F:GO:0140096
Sexi_433	XP_035429854.2peptidyl-prolyl cis-trans isomerase-like isoform X1	2156	5.49e-169	94.35	P:GO:0006457; F:GO:0003677; F:GO:0003723; F:GO:0016853; F:GO:0140096
Sexi_434	CAH0695311.1unnamed protein product	247	6.42e-08	89.79
Sexi_435	---NA---	248
Sexi_436	QDP42285.1juvenile hormone epoxide hydrolase	328	7.09e-20	93.59	P:GO:0055085; F:GO:0005215; F:GO:0016787; C:GO:0005783
Sexi_437	XP_022822939.1cytosolic non-specific dipeptidase	1963	0	94.53	F:GO:0016787; F:GO:0140096
Sexi_438	KAI8419982.1hypothetical protein MSG28_008585	21837	0	69.96	F:GO:0016740; F:GO:0140097
Sexi_439	KAI8419982.1hypothetical protein MSG28_008585	21728	0	69.96	F:GO:0016740; F:GO:0140097
Sexi_440	---NA---	389
Sexi_441	---NA---	231
Sexi_442	XP_050561727.1muscle-specific protein 300 kDa isoform X6	21293	0	97.4	F:GO:0008092; C:GO:0005635
Sexi_443	XP_022837715.1protein spinster isoform X3	5304	9.84e-190	95.27	P:GO:0055085; F:GO:0005215
Sexi_444	XP_022837715.1protein spinster isoform X3	3125	0	93.67	P:GO:0055085; F:GO:0005215
Sexi_445	XP_050558639.1protein spinster-like isoform X2	4934	5.16e-260	69.35	P:GO:0055085; F:GO:0005215
Sexi_446	XP_022838029.1uncharacterized protein LOC111365070 isoform X3	4434	1.03e-262	94.64	C:GO:0005694
Sexi_447	XP_022813883.1annexin B10 isoform X4	2189	3.24e-216	97.39	F:GO:0008289
Sexi_448	CAH0699287.1unnamed protein product	278	3.72e-07	92.27
Sexi_449	XP_022822499.1very long-chain specific acyl-CoA dehydrogenase, mitochondrial isoform X1	2771	0	94.81	F:GO:0016491
Sexi_450	XP_022830055.1protein extra-macrochaetae	1706	8.85e-89	94.78	P:GO:0006355; C:GO:0005634
Sexi_451	XP_022824941.1heat shock 70 kDa protein cognate 4	2595	0	99.87	F:GO:0044183; F:GO:0140657; C:GO:0005634
Sexi_452	---NA---	300
Sexi_453	XP_022814588.1cadherin-86C isoform X1	6310	0	92.97	P:GO:0007155; C:GO:0005886
Sexi_454	XP_022814589.1cadherin-86C isoform X2	6350	0	97.55	P:GO:0007155; C:GO:0005886
Sexi_455	---NA---	438
Sexi_456	XP_022829256.1gem-associated protein 5-like	4285	0	74.63
Sexi_457	XP_022819006.1zinc finger protein 287-like isoform X1	915	1.06e-133	66.74	C:GO:0005634
Sexi_458	---NA---	416
Sexi_459	OWR48976.1putative Copia protein	1591	1.02e-228	77.53	P:GO:0006259; F:GO:0005488
Sexi_460	XP_022824330.1tumor necrosis factor, alpha-induced protein 8-like protein 2 A	2269	6.08e-116	99.55	P:GO:0012501
Sexi_461	XP_022824330.1tumor necrosis factor, alpha-induced protein 8-like protein 2 A	2299	7.88e-116	99.55	P:GO:0012501
Sexi_462	XP_022827319.1lateral signaling target protein 2 homolog	5326	0	89.44	F:GO:0046872
Sexi_463	CAB3509292.1unnamed protein product	213	2.21e-08	54.06
Sexi_464	XP_022837596.1calponin homology domain-containing protein DDB_G0272472 isoform X4	8810	0	84.94
Sexi_465	XP_022834429.1nuclear receptor subfamily 2 group C member 2-like isoform X1	1078	4.19e-205	95.01	P:GO:0006355; F:GO:0003677; F:GO:0140110; C:GO:0005634
Sexi_466	---NA---	390
Sexi_467	---NA---	378
Sexi_468	---NA---	203
Sexi_469	CAH0695756.1unnamed protein product	313	4.9e-06	81.25
Sexi_470	---NA---	305
Sexi_471	XP_050554376.1maternal protein exuperantia	4153	2.46e-270	95.93	P:GO:0022414; P:GO:0030154; P:GO:0048856; F:GO:0003723
Sexi_472	XP_021185745.2ankyrin repeat and sterile alpha motif domain-containing protein 1B isoform X7	4089	0	98.06	P:GO:0051179; C:GO:0005737
Sexi_473	XP_035434502.2cytochrome c oxidase subunit 7A2, mitochondrial	601	2.82e-87	91.85	P:GO:0006091; C:GO:0005739
Sexi_474	XP_035437540.2beta-hexosaminidase subunit beta isoform X1	2054	0	87.99	P:GO:0005975; F:GO:0016787
Sexi_475	O02467.1RecName: Full=N(4)-(Beta-N-acetylglucosaminyl)-L-asparaginase; AltName: Full=Aspartylglucosaminidase; Short=AGA; AltName: Full=Glycosylasparaginase; AltName: Full=N4-(N-acetyl-beta-glucosaminyl)-L-asparagine amidase; Contains: RecName: Full=Glycosylasparaginase alpha chain; Contains: RecName: Full=Glycosylasparaginase beta chain	1444	7.67e-244	87.96	F:GO:0016787; F:GO:0140096; C:GO:0005764
Sexi_476	---NA---	3066
Sexi_477	---NA---	342
Sexi_478	---NA---	370
Sexi_479	XP_026326060.1uncharacterized protein LOC113234789	2076	2.34e-49	65.32
Sexi_480	---NA---	690
Sexi_481	KAF9803816.1hypothetical protein SFRURICE_013093	664	5.56e-07	83.33
Sexi_482	---NA---	266
Sexi_483	KAF9822514.1hypothetical protein SFRURICE_012610	345	7.24e-20	70.44
Sexi_484	XP_026742360.1homeotic protein distal-less	2854	1.06e-272	93.21	P:GO:0006355; F:GO:0003677; F:GO:0140110; C:GO:0005634
Sexi_485	XP_026742360.1homeotic protein distal-less	2764	1.88e-250	94.57	P:GO:0006355; F:GO:0003677; F:GO:0140110; C:GO:0005634
Sexi_486	---NA---	1127
Sexi_487	---NA---	752
Sexi_488	---NA---	569
Sexi_489	---NA---	257
Sexi_490	---NA---	824
Sexi_491	CAH0698706.1unnamed protein product	1394	3.75e-165	88.13
Sexi_492	---NA---	215
Sexi_493	---NA---	2964
Sexi_494	ANI21991.1UDP-glycosyltransferase 33F7	369	3.78e-29	96.75	F:GO:0016740
Sexi_495	---NA---	344
Sexi_496	XP_035436612.2speract receptor isoform X1	4178	0	95.33	P:GO:0023052; P:GO:0055086; P:GO:1901135; F:GO:0009975; F:GO:0016740; F:GO:0016829; F:GO:0140096
Sexi_497	---NA---	437
Sexi_498	---NA---	627
Sexi_499	---NA---	215
Sexi_500	---NA---	680
Sexi_501	---NA---	771
Sexi_502	---NA---	387
Sexi_503	---NA---	300
Sexi_504	---NA---	316
Sexi_505	---NA---	378
Sexi_506	---NA---	356
Sexi_507	---NA---	1182
Sexi_508	---NA---	1356
Sexi_509	---NA---	1307
Sexi_510	---NA---	631
Sexi_511	---NA---	313
Sexi_512	XP_021182629.1LIM/homeobox protein Lhx1 isoform X3	1935	6.16e-288	98.77	P:GO:0006355; F:GO:0003677; F:GO:0140110; C:GO:0005634
Sexi_513	XP_022813913.1cationic amino acid transporter 2 isoform X1	3871	0	92.75	P:GO:0055085; F:GO:0005215
Sexi_514	XP_022824462.1ubiquitin-like protein 7 isoform X1	1816	1.43e-235	88.94	P:GO:0008152
Sexi_515	---NA---	264
Sexi_516	---NA---	1596
Sexi_517	CAH0696028.1unnamed protein product	236	9.18e-10	87.34
Sexi_518	---NA---	286
Sexi_519	XP_050557763.1probable multidrug resistance-associated protein lethal(2)03659 isoform X1	4100	0	94.43	P:GO:0055085; F:GO:0005215; F:GO:0016787; F:GO:0140657
Sexi_520	---NA---	269
Sexi_521	XP_022821980.1peptidylglycine alpha-hydroxylating monooxygenase	1700	2.44e-253	93.75	F:GO:0016491
Sexi_522	XP_050559519.1zinc finger protein 354C isoform X8	1746	6.35e-233	90.67	C:GO:0005634
Sexi_523	CAH0701063.1unnamed protein product	272	2.07e-08	76.52
Sexi_524	XP_050553515.1serine/arginine repetitive matrix protein 2 isoform X3	2247	0	98.95	P:GO:0034330
Sexi_525	CAH0695611.1unnamed protein product	568	1.11e-31	97.16
Sexi_526	XP_047041297.1G-protein coupled receptor Mth-like	1786	0	66.65	P:GO:0023052; F:GO:0060089
Sexi_527	XP_053620974.1bromodomain-containing protein 4-like isoform X1	484	2.61e-57	91.44	P:GO:0006355; F:GO:0003677; C:GO:0005634
Sexi_528	KAH9641482.1hypothetical protein HF086_006098	1355	0	78.85
Sexi_529	---NA---	291
Sexi_530	---NA---	266
Sexi_531	---NA---	377
Sexi_532	KAF9424742.1hypothetical protein HW555_000043	1083	2.35e-117	93.07	C:GO:0016020
Sexi_533	---NA---	369
Sexi_534	CAH0695769.1unnamed protein product	777	3.47e-11	92.5
Sexi_535	CAH0695769.1unnamed protein product	1326	1.37e-139	95.58	C:GO:0016020
Sexi_536	---NA---	1054
Sexi_537	---NA---	204
Sexi_538	XP_050561389.1tyrosine-protein phosphatase 10D isoform X2	5318	0	76.75	P:GO:0048856; F:GO:0016787; F:GO:0140096
Sexi_539	XP_050561389.1tyrosine-protein phosphatase 10D isoform X2	4928	0	84.38	P:GO:0030154; P:GO:0048856; F:GO:0016787; F:GO:0140096
Sexi_540	XP_022829301.1tyrosine-protein phosphatase 10D-like	2061	7.32e-157	92.05	P:GO:0030154; P:GO:0048856; F:GO:0016787; F:GO:0140096
Sexi_541	XP_022829301.1tyrosine-protein phosphatase 10D-like	1582	3.22e-159	92.05	P:GO:0030154; P:GO:0048856; F:GO:0016787; F:GO:0140096
Sexi_542	XP_049701648.1KH domain-containing, RNA-binding, signal transduction-associated protein 2 isoform X5	2076	1.49e-198	97.39	F:GO:0003723
Sexi_543	KAH9631859.1hypothetical protein HF086_014331	3813	0	71.53
Sexi_544	XP_050562019.1WASH complex subunit 4	3761	0	94.89	C:GO:0071203
Sexi_545	XP_022833184.1nuclear pore complex protein Nup153 isoform X1	5419	0	70	F:GO:0046872
Sexi_546	XP_022830877.1cilia- and flagella-associated protein 52	1137	1.96e-109	85.42	C:GO:0005929
Sexi_547	XP_035430390.2UDP-N-acetylglucosamine--peptide N-acetylglucosaminyltransferase 110 kDa subunit	639	7.5e-47	91.54	F:GO:0016740; F:GO:0140096
Sexi_548	XP_022832898.1UDP-N-acetylglucosamine--peptide N-acetylglucosaminyltransferase 110 kDa subunit-like isoform X2	3013	2.04e-300	92.29	F:GO:0016740; F:GO:0140096
Sexi_549	---NA---	203
Sexi_550	XP_022820747.1actin-related protein 2/3 complex subunit 5	609	5.62e-47	97.58	P:GO:0007010; P:GO:0065003; C:GO:0005856
Sexi_551	XP_022820747.1actin-related protein 2/3 complex subunit 5	1285	1.93e-62	95.19	P:GO:0007010; P:GO:0065003; C:GO:0005856
Sexi_552	XP_022837712.1ovarian-specific serine/threonine-protein kinase Lok	2518	0	88.98	F:GO:0016740; F:GO:0140096
Sexi_553	XP_022828356.1uncharacterized protein LOC111357781	634	7.84e-62	77.63	F:GO:0003824
Sexi_554	---NA---	1652
Sexi_555	---NA---	303
Sexi_556	---NA---	216
Sexi_557	XP_022832726.1major facilitator superfamily domain-containing protein 6	3021	0	89.24	P:GO:0055085; F:GO:0005215
Sexi_558	---NA---	2200
Sexi_559	---NA---	211
Sexi_560	---NA---	848
Sexi_561	XP_022817467.1serine/threonine-protein phosphatase 5	1933	0	97.53	F:GO:0016787; F:GO:0140096
Sexi_562	XP_035446232.1integrator complex subunit 6 isoform X2	2349	0	96.33
Sexi_563	---NA---	218
Sexi_564	CAB3514060.1unnamed protein product	300	1.86e-16	75.43
Sexi_565	---NA---	390
Sexi_566	KAJ8719806.1hypothetical protein PYW08_011981	7307	0	77.51	P:GO:0006259
Sexi_567	---NA---	1794
Sexi_568	---NA---	520
Sexi_569	---NA---	225
Sexi_570	---NA---	366
Sexi_571	KAF9411592.1hypothetical protein HW555_009664	530	1.83e-89	60.51
Sexi_572	CAH0696045.1unnamed protein product	238	1.19e-07	63.83
Sexi_573	---NA---	781
Sexi_574	CAH0691634.1unnamed protein product	1025	1.69e-89	74.04
Sexi_575	UVJ64570.1toll 4	4283	0	96.14	P:GO:0023052
Sexi_576	---NA---	1189
Sexi_577	---NA---	675
Sexi_578	---NA---	408
Sexi_579	---NA---	415
Sexi_580	---NA---	435
Sexi_581	---NA---	464
Sexi_582	---NA---	456
Sexi_583	CAH0698529.1unnamed protein product	273	1.49e-12	67.15
Sexi_584	KAF9822784.1hypothetical protein SFRURICE_019474	373	5.7e-12	82.42
Sexi_585	KAF9413178.1hypothetical protein HW555_008532	1708	2.05e-15	97.62
Sexi_586	KAF9413178.1hypothetical protein HW555_008532	1723	2.09e-15	97.62
Sexi_587	XP_052741505.1striated muscle-specific serine/threonine-protein kinase-like	255	1.67e-23	91.4	F:GO:0003824
Sexi_588	---NA---	1009
Sexi_589	---NA---	631
Sexi_590	---NA---	508
Sexi_591	XP_035439493.2fibrosin-1-like protein isoform X10	3787	0	92.08
Sexi_592	XP_050557151.1proline-rich protein 36 isoform X8	3979	0	88.37
Sexi_593	CAG9136106.1unnamed protein product	7042	0	77.31	P:GO:0015074; F:GO:0003676
Sexi_594	XP_050563772.1gonadotropin-releasing hormone receptor	2204	3.21e-289	94.19	P:GO:0023052; F:GO:0060089
Sexi_595	XP_022821355.1protein vav isoform X1	4634	0	94.88	P:GO:0030154; P:GO:0048856; F:GO:0098772
Sexi_596	XP_035435758.2uncharacterized protein LOC118266414	1086	7.26e-69	84.49	F:GO:0016740; F:GO:0140097
Sexi_597	XP_035435758.2uncharacterized protein LOC118266414	2784	0	78.98	F:GO:0016740; F:GO:0140097
Sexi_598	XP_035435758.2uncharacterized protein LOC118266414	3079	0	77.2	F:GO:0016740; F:GO:0140097
Sexi_599	KAF9424324.1hypothetical protein HW555_000463	982	7.01e-92	89.07	F:GO:0046872
Sexi_600	XP_032519500.1G1/S-specific cyclin-D2-like	653	1.86e-42	88.52	P:GO:0007049
Sexi_601	---NA---	485
Sexi_602	---NA---	473
Sexi_603	---NA---	230
Sexi_604	---NA---	942
Sexi_605	---NA---	406
Sexi_606	CAH0698714.1unnamed protein product	255	3.6e-12	86.36
Sexi_607	---NA---	598
Sexi_608	XP_022832543.1mitogen-activated protein kinase kinase kinase 12	3177	0	85.38	F:GO:0016740; F:GO:0140096
Sexi_609	---NA---	2558
Sexi_610	---NA---	270
Sexi_611	---NA---	243
Sexi_612	---NA---	353
Sexi_613	---NA---	329
Sexi_614	---NA---	1533
Sexi_615	---NA---	290
Sexi_616	---NA---	216
Sexi_617	XP_022815267.1coiled-coil domain-containing protein R3HCC1L isoform X1	3589	0	92.87	F:GO:0003723; F:GO:0016787
Sexi_618	BAW32728.1IAP-binding motif 1	1247	1.9e-55	96.11	F:GO:0005515; C:GO:0016020
Sexi_619	CAH0663806.1unnamed protein product	2502	4.8e-103	67.24	P:GO:0051726; P:GO:0060255; F:GO:0004860; F:GO:0004861; C:GO:0005634
Sexi_620	---NA---	300
Sexi_621	---NA---	2173
Sexi_622	---NA---	249
Sexi_623	---NA---	540
Sexi_624	---NA---	397
Sexi_625	---NA---	236
Sexi_626	XP_035451482.2toll-like receptor 3	1310	8.65e-257	60.85	C:GO:0016020
Sexi_627	---NA---	320
Sexi_628	---NA---	863
Sexi_629	XP_022832477.1zinc finger and BTB domain-containing protein 17-like isoform X4	1118	2.7e-241	95.17	F:GO:0003677; C:GO:0005634
Sexi_630	XP_035442574.1facilitated trehalose transporter Tret1-2 homolog isoform X2	2498	0	98.04	P:GO:0055085; F:GO:0005215
Sexi_631	XP_035442574.1facilitated trehalose transporter Tret1-2 homolog isoform X2	2351	0	98.54	P:GO:0055085; F:GO:0005215
Sexi_632	XP_050563517.1syntaxin-binding protein 5 isoform X8	1086	3.89e-88	73.06	P:GO:0016192
Sexi_633	---NA---	432
Sexi_634	---NA---	342
Sexi_635	---NA---	202
Sexi_636	CAH0699602.1unnamed protein product	222	2.42e-10	83.66
Sexi_637	CAB3506379.1unnamed protein product	218	7.69e-08	85.73
Sexi_638	CAH0698387.1unnamed protein product	203	7.72e-06	72.73
Sexi_639	KPJ18814.1RING finger protein 38	615	1.01e-32	98.62	F:GO:0046872; C:GO:0005737
Sexi_640	CAD0195446.1unnamed protein product	393	1.97e-06	60.54
Sexi_641	---NA---	368
Sexi_642	---NA---	483
Sexi_643	---NA---	975
Sexi_644	XP_050551598.1 nuclear pore complex protein Nup133	2398	9.65e-112	64.32	C:GO:0005635
Sexi_645	XP_050551598.1 nuclear pore complex protein Nup133	2432	1.32e-111	64.32	C:GO:0005635
Sexi_646	---NA---	907
Sexi_647	---NA---	1315
Sexi_648	XP_050550187.1pecanex-like protein 1 isoform X2	1289	4.28e-195	92.28	C:GO:0016020
Sexi_649	XP_022827054.1protein pecanex	1310	1.7e-203	93.5	C:GO:0016020
Sexi_650	---NA---	902
Sexi_651	---NA---	880
Sexi_652	XP_035451572.2valine--tRNA ligase	3365	0	88.34	P:GO:0006399; P:GO:0006520; F:GO:0016787; F:GO:0016874; F:GO:0140098
Sexi_653	---NA---	348
Sexi_654	---NA---	699
Sexi_655	KAG6438736.1hypothetical protein O3G_MSEX000179	441	7.89e-15	66.05	F:GO:0003676; F:GO:0004523
Sexi_656	---NA---	233
Sexi_657	KAG6438736.1hypothetical protein O3G_MSEX000179	479	2.35e-10	67.75
Sexi_658	---NA---	585
Sexi_659	XP_050551426.1DNA damage-binding protein 1	3643	0	96.28	P:GO:0030163; C:GO:0005634
Sexi_660	---NA---	439
Sexi_661	---NA---	420
Sexi_662	---NA---	278
Sexi_663	---NA---	262
Sexi_664	XP_022823577.1hemicentin-2-like isoform X2	770	1.2e-94	75.9	F:GO:0016787
Sexi_665	XP_022823577.1hemicentin-2-like isoform X2	1000	4.6e-209	79.95	P:GO:0007155; P:GO:0030154; P:GO:0048856; F:GO:0016787; C:GO:0005886
Sexi_666	KAF9419485.1hypothetical protein HW555_003985	971	9.93e-108	83.84	F:GO:0016787; C:GO:0005576; C:GO:0005634
Sexi_667	---NA---	523
Sexi_668	---NA---	596
Sexi_669	---NA---	619
Sexi_670	XP_050559577.1F-box/WD repeat-containing protein 11	2236	2.43e-211	96.02	F:GO:0046983
Sexi_671	CAH0683295.1unnamed protein product	938	5.98e-169	94.92
Sexi_672	---NA---	400
Sexi_673	---NA---	239
Sexi_674	---NA---	657
Sexi_675	---NA---	213
Sexi_676	KAI5638092.1reverse transcriptase (RNA-dependent DNA polymerase) domain-containing protein	4303	2.82e-269	63.87	P:GO:0071897; F:GO:0003824
Sexi_677	XP_022820493.1uncharacterized protein LOC111352289 isoform X1	2133	1.84e-255	78.55	F:GO:0016740; F:GO:0140097
Sexi_678	KAI5638173.1reverse transcriptase (RNA-dependent DNA polymerase) domain-containing protein	249	1.23e-24	70.11	P:GO:0071897; C:GO:0016020
Sexi_679	---NA---	437
Sexi_680	---NA---	401
Sexi_681	---NA---	765
Sexi_682	---NA---	459
Sexi_683	---NA---	223
Sexi_684	---NA---	503
Sexi_685	---NA---	835
Sexi_686	---NA---	897
Sexi_687	---NA---	200
Sexi_688	---NA---	410
Sexi_689	---NA---	224
Sexi_690	---NA---	702
Sexi_691	---NA---	1277
Sexi_692	---NA---	231
Sexi_693	XP_021198535.1enhancer of rudimentary homolog	1053	1.29e-68	98.89	P:GO:0007049
Sexi_694	---NA---	617
Sexi_695	---NA---	362
Sexi_696	---NA---	755
Sexi_697	---NA---	692
Sexi_698	KAI5638092.1reverse transcriptase (RNA-dependent DNA polymerase) domain-containing protein	3030	1.35e-282	62.87	P:GO:0071897
Sexi_699	---NA---	515
Sexi_700	---NA---	262
Sexi_701	---NA---	273
Sexi_702	---NA---	229
Sexi_703	---NA---	255
Sexi_704	---NA---	530
Sexi_705	---NA---	628
Sexi_706	---NA---	274
Sexi_707	---NA---	419
Sexi_708	---NA---	444
Sexi_709	---NA---	236
Sexi_710	CAH0697327.1unnamed protein product	234	2.77e-14	83.24
Sexi_711	---NA---	235
Sexi_712	---NA---	211
Sexi_713	---NA---	213
Sexi_714	---NA---	207
Sexi_715	---NA---	875
Sexi_716	---NA---	329
Sexi_717	CAB3514060.1unnamed protein product	1377	1.21e-12	68.84
Sexi_718	---NA---	1210
Sexi_719	---NA---	352
Sexi_720	---NA---	341
Sexi_721	CAH0702312.1unnamed protein product	241	4.42e-11	58.96
Sexi_722	XP_047021986.1NECAP-like protein CG9132	2263	9.78e-124	92.47	P:GO:0016192
Sexi_723	---NA---	363
Sexi_724	---NA---	344
Sexi_725	KAI8439847.1hypothetical protein MSG28_001316	217	2.84e-13	74.63
Sexi_726	---NA---	448
Sexi_727	---NA---	493
Sexi_728	---NA---	1056
Sexi_729	XP_052755877.1focadhesin isoform X2	3859	0	84.9	P:GO:0060147
Sexi_730	---NA---	351
Sexi_731	---NA---	637
Sexi_732	---NA---	394
Sexi_733	---NA---	275
Sexi_734	---NA---	226
Sexi_735	XP_022828049.1kinesin-like protein KIF20B isoform X2	1446	7.89e-226	72.89	P:GO:0007018; F:GO:0003774; F:GO:0008092; F:GO:0140657; C:GO:0005856
Sexi_736	XP_050549644.1putative leucine-rich repeat-containing protein DDB_G0290503	6548	2.13E-315	84.16
Sexi_737	XP_013148176.1 UPF0047 protein YjbQ	5882	6.73e-109	98.61
Sexi_738	XP_022824481.1cytochrome P450 6B2-like	556	1.06e-26	93.28	F:GO:0016491
Sexi_739	XP_022824481.1cytochrome P450 6B2-like	490	1.49e-37	94.59	F:GO:0016491
Sexi_740	---NA---	1286
Sexi_741	---NA---	1616
Sexi_742	XP_022823506.1endoplasmic reticulum-Golgi intermediate compartment protein 2	1592	2.25e-276	95.01	C:GO:0043226
Sexi_743	CAH0697847.1unnamed protein product	631	3.35e-13	84.1
Sexi_744	---NA---	402
Sexi_745	---NA---	379
Sexi_746	---NA---	2285
Sexi_747	CAH0701062.1unnamed protein product	5957	0	97.14	P:GO:0023052
Sexi_748	---NA---	264
Sexi_749	KAF9813601.1hypothetical protein SFRURICE_014979	237	1.16e-10	78.72
Sexi_750	---NA---	2376
Sexi_751	CAH0702312.1unnamed protein product	1416	1.18e-09	68.18
Sexi_752	---NA---	1030
Sexi_753	CAH0668745.1unnamed protein product	227	1.26e-22	65.18
Sexi_754	CAH0664140.1unnamed protein product	533	1.62e-09	86.3
Sexi_755	---NA---	229
Sexi_756	---NA---	1136
Sexi_757	XP_022815584.1biotin--protein ligase isoform X1	662	6.43e-85	97.28	F:GO:0016874; F:GO:0140096
Sexi_758	---NA---	332
Sexi_759	KAF9424239.1hypothetical protein HW555_000632	425	1.39e-11	100
Sexi_760	---NA---	992
Sexi_761	---NA---	971
Sexi_762	XP_035438708.1coiled-coil domain-containing protein 12	1091	1.14e-96	95.24
Sexi_763	KAF9808013.1hypothetical protein SFRURICE_017185	820	1.47e-09	86.99
Sexi_764	OWR48069.1disintegrin and metalloproteinase domain-containing protein 12	1310	7.66e-19	92.6	P:GO:0023052; F:GO:0016787; F:GO:0140096; C:GO:0005886
Sexi_765	XP_026330158.1protein tramtrack, beta isoform isoform X46	1655	7.48e-44	67.49
Sexi_766	XP_035436100.2sterol regulatory element-binding protein cleavage-activating protein	5865	0	94.13	P:GO:0006629; P:GO:0023052; F:GO:0008289; C:GO:0005783; C:GO:0005794; C:GO:0031410
Sexi_767	---NA---	217
Sexi_768	---NA---	731
Sexi_769	---NA---	309
Sexi_770	---NA---	240
Sexi_771	XP_026318038.1protein kinase C and casein kinase II substrate protein 3 isoform X3	2736	2.52e-70	81.64
Sexi_772	---NA---	1737
Sexi_773	---NA---	781
Sexi_774	CAH0668745.1unnamed protein product	304	2.88e-16	67.71
Sexi_775	KAF9409188.1hypothetical protein HW555_011373	698	1.15e-20	95.93
Sexi_776	---NA---	4402
Sexi_777	---NA---	303
Sexi_778	---NA---	2575
Sexi_779	---NA---	658
Sexi_780	---NA---	612
Sexi_781	XP_035430780.1ras-related protein Rab-9B	1214	4.79e-163	97.84	F:GO:0003924
Sexi_782	---NA---	1152
Sexi_783	XP_022838038.1CUE domain-containing protein 1	2988	1.42e-150	96.57	F:GO:0043130
Sexi_784	---NA---	1023
Sexi_785	XP_022826633.1titin homolog isoform X1	735	1.05e-64	92.26	P:GO:0006355; F:GO:0060090; F:GO:0140110; C:GO:0005634
Sexi_786	XP_047021290.1 exostosin-1	2607	0	94.99	P:GO:0006790; P:GO:1901135; F:GO:0016740; C:GO:0005783
Sexi_787	XP_047021290.1 exostosin-1	2818	0	94.35	P:GO:0006790; P:GO:1901135; F:GO:0016740; C:GO:0005783
Sexi_788	---NA---	421
Sexi_789	---NA---	611
Sexi_790	---NA---	368
Sexi_791	---NA---	1094
Sexi_792	---NA---	954
Sexi_793	---NA---	1002
Sexi_794	---NA---	315
Sexi_795	XP_035448776.1hsp70-binding protein 1	2129	2.32e-263	81.28
Sexi_796	CAH0698605.1unnamed protein product	2003	8.15e-239	90.42	P:GO:0048856; C:GO:0005856; C:GO:0005886
Sexi_797	---NA---	242
Sexi_798	---NA---	399
Sexi_799	---NA---	478
Sexi_800	---NA---	493
Sexi_801	---NA---	867
Sexi_802	---NA---	215
Sexi_803	---NA---	491
Sexi_804	XP_035444440.2FK506-binding protein 5-like	2807	0	57.4	P:GO:0055085; F:GO:0003677; F:GO:0005215
Sexi_805	XP_035444440.2FK506-binding protein 5-like	2777	3.7E-312	57.12	P:GO:0055085; F:GO:0003677; F:GO:0005215
Sexi_806	---NA---	713
Sexi_807	CAH0577762.1unnamed protein product	210	2.13e-06	83.19
Sexi_808	---NA---	1265
Sexi_809	XP_035443726.2protein bowel	3307	0	94.55
Sexi_810	KAF9411296.1hypothetical protein HW555_009861	542	8.3e-109	74.71
Sexi_811	---NA---	294
Sexi_812	---NA---	294
Sexi_813	---NA---	353
Sexi_814	KAF9807280.1hypothetical protein SFRURICE_001712	444	2.54e-26	78.16
Sexi_815	---NA---	346
Sexi_816	---NA---	563
Sexi_817	---NA---	414
Sexi_818	---NA---	1125
Sexi_819	---NA---	661
Sexi_820	---NA---	381
Sexi_821	---NA---	418
Sexi_822	---NA---	1427
Sexi_823	---NA---	1926
Sexi_824	---NA---	263
Sexi_825	XP_035433740.2dnaJ homolog subfamily C member 10	2538	0	79.98	F:GO:0016491; F:GO:0140657
Sexi_826	KAH9634085.1hypothetical protein HF086_001287	2873	0	81.29	F:GO:0016740; C:GO:0005783
Sexi_827	---NA---	632
Sexi_828	XP_050561714.1pancreatic lipase-related protein 2-like	955	1.2e-200	88.58	F:GO:0016787; C:GO:0005576
Sexi_829	XP_022816998.1zinc transporter foi	2779	0	92.37	P:GO:0055085; F:GO:0005215
Sexi_830	---NA---	233
Sexi_831	CAH0697612.1unnamed protein product	324	2.09e-06	90
Sexi_832	---NA---	1225
Sexi_833	---NA---	252
Sexi_834	---NA---	540
Sexi_835	---NA---	799
Sexi_836	---NA---	667
Sexi_837	CAH0691699.1unnamed protein product	538	2.43e-08	76.05
Sexi_838	---NA---	406
Sexi_839	---NA---	445
Sexi_840	XP_022817676.1probable ATP-dependent RNA helicase spindle-E	4588	0	88.59	P:GO:0022414; P:GO:0030154; P:GO:0031047; F:GO:0003824; F:GO:0140657
Sexi_841	XP_022829404.1protein takeout-like	2311	1.94e-175	95.82
Sexi_842	XP_050559439.1zinc finger protein 62 isoform X5	1968	0	79.48	C:GO:0005634
Sexi_843	XP_050559437.1zinc finger protein 62 isoform X2	688	6.61e-106	79.61	C:GO:0005634
Sexi_844	---NA---	825
Sexi_845	QRM12809.1apolipoprotein D 2	3785	3.68e-179	95.23	P:GO:0048856; F:GO:0008289
Sexi_846	QRM12809.1apolipoprotein D 2	3713	2.06e-179	95.23	P:GO:0048856; F:GO:0008289
Sexi_847	---NA---	437
Sexi_848	---NA---	535
Sexi_849	---NA---	203
Sexi_850	---NA---	269
Sexi_851	---NA---	412
Sexi_852	---NA---	525
Sexi_853	---NA---	570
Sexi_854	---NA---	531
Sexi_855	---NA---	411
Sexi_856	---NA---	413
Sexi_857	---NA---	389
Sexi_858	---NA---	500
Sexi_859	---NA---	488
Sexi_860	---NA---	545
Sexi_861	---NA---	379
Sexi_862	XP_050557849.1zinc finger protein 286A-like	2791	0	82.26
Sexi_863	---NA---	222
Sexi_864	---NA---	1277
Sexi_865	---NA---	1308
Sexi_866	CAH0694343.1unnamed protein product	479	4.49e-15	78.25
Sexi_867	CAH0694343.1unnamed protein product	597	1.35e-14	78.25
Sexi_868	---NA---	315
Sexi_869	---NA---	206
Sexi_870	---NA---	332
Sexi_871	---NA---	252
Sexi_872	---NA---	524
Sexi_873	XP_022830046.1programmed cell death protein 5	739	4.41e-80	96.15	F:GO:0003677
Sexi_874	---NA---	474
Sexi_875	KAI5640191.1reverse transcriptase (RNA-dependent DNA polymerase) domain-containing protein	2431	6.07e-232	62.31	P:GO:0071897; F:GO:0005198; F:GO:0042302
Sexi_876	CAH0699246.1unnamed protein product	3320	0	84.16
Sexi_877	---NA---	680
Sexi_878	---NA---	882
Sexi_879	XP_035435003.2dnaJ homolog subfamily C member 13 isoform X1	4756	0	96.67	P:GO:0016192
Sexi_880	CAH0691955.1unnamed protein product	2364	7.89e-268	94.36
Sexi_881	XP_050556357.1chromatin-remodeling ATPase INO80 isoform X1	4334	0	93.56	P:GO:0006281; P:GO:0006325; F:GO:0003677; F:GO:0016787; F:GO:0140097; F:GO:0140657; C:GO:0000228
Sexi_882	BAC06464.1reverse transcriptase	269	3.9e-11	68.11	P:GO:0006278; P:GO:0071897; F:GO:0003824; F:GO:0003964
Sexi_883	XP_047537825.1uncharacterized protein LOC125071548	1150	4.19e-206	74.79	P:GO:0071897; F:GO:0005488
Sexi_884	XP_035444608.2nucleoporin Nup188	5680	0	94.94	P:GO:0006913; F:GO:0003723; F:GO:0005198; C:GO:0005635
Sexi_885	KAH9632922.1hypothetical protein HF086_002744	394	4.01e-06	100	F:GO:0003723
Sexi_886	---NA---	573
Sexi_887	---NA---	402
Sexi_888	---NA---	337
Sexi_889	XP_022831612.1bromodomain-containing protein 1	255	5.34e-25	94.25	F:GO:0003677; C:GO:0005634
Sexi_890	---NA---	580
Sexi_891	---NA---	211
Sexi_892	---NA---	419
Sexi_893	---NA---	386
Sexi_894	---NA---	327
Sexi_895	---NA---	241
Sexi_896	---NA---	350
Sexi_897	---NA---	243
Sexi_898	---NA---	553
Sexi_899	CAH0682978.1unnamed protein product	1653	1.92e-290	91.64	P:GO:0006520; F:GO:0016787
Sexi_900	---NA---	747
Sexi_901	---NA---	431
Sexi_902	XP_022837799.1arf-GAP with coiled-coil, ANK repeat and PH domain-containing protein 2 isoform X2	5376	0	94.88	F:GO:0098772
Sexi_903	XP_035445412.1protein FAM166B	1537	1.75e-181	96.81
Sexi_904	AFH57133.1REPAT13	762	2.04e-81	70.57
Sexi_905	XP_045515801.1protein tramtrack, beta isoform-like isoform X24	705	4.66e-44	65.02
Sexi_906	XP_022819911.1mucin-5AC isoform X2	3216	0	73.04
Sexi_907	---NA---	716
Sexi_908	---NA---	207
Sexi_909	---NA---	757
Sexi_910	XP_032510972.1peripherin-2-like	604	7.66e-07	96.3	C:GO:0016020
Sexi_911	CAH0700852.1unnamed protein product	1756	2.19e-293	84.4
Sexi_912	---NA---	237
Sexi_913	---NA---	399
Sexi_914	---NA---	211
Sexi_915	XP_022817551.1zinc finger protein 260-like isoform X3	894	7.5e-54	84.57
Sexi_916	---NA---	295
Sexi_917	---NA---	791
Sexi_918	---NA---	300
Sexi_919	---NA---	411
Sexi_920	---NA---	1580
Sexi_921	CAH0697007.1unnamed protein product	357	1.09e-15	78.75
Sexi_922	XP_035444755.2TBC1 domain family member 12	2792	0	92.04
Sexi_923	---NA---	315
Sexi_924	XP_035430538.1FERM, ARHGEF and pleckstrin domain-containing protein 1 isoform X3	1831	0	97.91	P:GO:0030154; P:GO:0048856; F:GO:0008092; F:GO:0098772; C:GO:0005856
Sexi_925	---NA---	613
Sexi_926	---NA---	229
Sexi_927	---NA---	304
Sexi_928	---NA---	719
Sexi_929	---NA---	435
Sexi_930	---NA---	397
Sexi_931	---NA---	721
Sexi_932	---NA---	312
Sexi_933	---NA---	573
Sexi_934	XP_049703792.1LINE-1 retrotransposable element ORF2 protein	220	1.67e-22	85.71	P:GO:0071897
Sexi_935	XP_035440612.2pyrroline-5-carboxylate reductase 3	2506	9.72e-183	83.61	P:GO:0006520; F:GO:0016491
Sexi_936	KAF9801949.1hypothetical protein SFRURICE_016199, partial	864	1.1e-62	64.63	C:GO:0016020
Sexi_937	KAF9823711.1hypothetical protein SFRURICE_009468, partial	644	1.41e-15	73.79
Sexi_938	CAB3506366.1unnamed protein product	5530	7.68e-07	94.29
Sexi_939	XP_049707494.1seipin isoform X2	2187	9.55e-232	94.03	P:GO:0006629; C:GO:0005783
Sexi_940	---NA---	354
Sexi_941	---NA---	576
Sexi_942	XP_022833138.1G-protein coupled receptor 52 isoform X1	2349	3.68e-239	97.63	P:GO:0023052; F:GO:0060089
Sexi_943	---NA---	281
Sexi_944	---NA---	1100
Sexi_945	---NA---	492
Sexi_946	XP_035429628.1nuclear cap-binding protein subunit 2	1696	1.61e-111	96.74	P:GO:0016071; P:GO:0031047; F:GO:0003723; C:GO:0005634
Sexi_947	---NA---	706
Sexi_948	---NA---	1239
Sexi_949	KAF9824035.1hypothetical protein SFRURICE_020301	885	3.59e-09	100
Sexi_950	KAF9824035.1hypothetical protein SFRURICE_020301	959	4.35e-09	100
Sexi_951	---NA---	4268
Sexi_952	CAB3514060.1unnamed protein product	523	1.24e-09	76.84
Sexi_953	XP_022821795.1peptidyl-alpha-hydroxyglycine alpha-amidating lyase 1-like isoform X2	374	3.51e-40	77.91	F:GO:0016829; F:GO:0140096
Sexi_954	---NA---	890
Sexi_955	---NA---	550
Sexi_956	---NA---	1382
Sexi_957	---NA---	277
Sexi_958	---NA---	633
Sexi_959	KAJ8709706.1hypothetical protein PYW08_009710	286	1.17e-15	70.33
Sexi_960	XP_050551784.1T-complex protein 11-like protein 1	1813	0	94.17
Sexi_961	---NA---	350
Sexi_962	---NA---	1179
Sexi_963	XP_035448795.2CCR4-NOT transcription complex subunit 10	1875	0	96.2	P:GO:0031047; F:GO:0016740; C:GO:0005634
Sexi_964	KAH9644767.1hypothetical protein HF086_016261	840	6.99e-69	67.54	P:GO:0071897
Sexi_965	KAH9644767.1hypothetical protein HF086_016261	587	8.87e-63	76.25	P:GO:0071897
Sexi_966	---NA---	308
Sexi_967	---NA---	256
Sexi_968	---NA---	1455
Sexi_969	---NA---	1471
Sexi_970	XP_035446497.1MPN domain-containing protein CG4751	3426	0	94.59	F:GO:0016787; F:GO:0140096
Sexi_971	XP_035449870.1uridine diphosphate glucose pyrophosphatase NUDT14 isoform X1	1234	3.56e-154	93.35	F:GO:0016787
Sexi_972	---NA---	742
Sexi_973	---NA---	573
Sexi_974	---NA---	714
Sexi_975	---NA---	254
Sexi_976	---NA---	495
Sexi_977	XP_050563506.1molybdenum cofactor biosynthesis protein 1	1746	2.38e-118	81.41	F:GO:0016829
Sexi_978	---NA---	536
Sexi_979	---NA---	386
Sexi_980	XP_035429771.1serine/threonine-protein phosphatase 1 regulatory subunit 10 isoform X1	1969	3.21e-174	74.64
Sexi_981	---NA---	235
Sexi_982	---NA---	286
Sexi_983	---NA---	724
Sexi_984	---NA---	486
Sexi_985	---NA---	458
Sexi_986	---NA---	204
Sexi_987	---NA---	770
Sexi_988	XP_030030709.1cell adhesion molecule 3	3900	2.55e-186	89.21
Sexi_989	XP_022828800.1zinc finger protein 41-like	2262	1.09e-270	77.35	F:GO:0008270; C:GO:0005634
Sexi_990	---NA---	453
Sexi_991	---NA---	2640
Sexi_992	---NA---	298
Sexi_993	---NA---	2663
Sexi_994	XP_047038502.1piggyBac transposable element-derived protein 4-like isoform X1	2944	0	74.15
Sexi_995	XP_047038502.1piggyBac transposable element-derived protein 4-like isoform X1	2922	0	74.15
Sexi_996	---NA---	453
Sexi_997	CAH0694540.1unnamed protein product	1112	5.06e-09	80.89
Sexi_998	---NA---	881
Sexi_999	CAH0694540.1unnamed protein product	893	2.95e-09	83.9
Sexi_1000	---NA---	209
Sexi_1001	---NA---	327
Sexi_1002	XP_022830696.1nuclear pore complex protein Nup214-like	275	4.69e-22	87.72
Sexi_1003	XP_022836062.1uncharacterized protein LOC111363452 isoform X2	1393	1.38e-278	94.97	P:GO:0007010; F:GO:0008092; C:GO:0005634; C:GO:0005815
Sexi_1004	XP_035456688.1uncharacterized protein LOC118280602 isoform X6	2804	0	66.44	C:GO:0005856
Sexi_1005	CAH0697516.1unnamed protein product	651	3.99e-100	100	P:GO:0007010; F:GO:0008092; C:GO:0005634; C:GO:0005815
Sexi_1006	---NA---	681
Sexi_1007	XP_035454591.2larval cuticle protein A3A-like	1647	1.6e-117	88.64	F:GO:0005198
Sexi_1008	XP_035454591.2larval cuticle protein A3A-like	1495	3.12e-118	88.64	F:GO:0005198
Sexi_1009	XP_021194918.2transcription factor 21	1145	6.26e-159	94.8	P:GO:0006355; F:GO:0140110; C:GO:0005634
Sexi_1010	XP_035438759.1ELMO domain-containing protein 2	1410	3.44e-228	94.62	C:GO:0016020
Sexi_1011	---NA---	247
Sexi_1012	---NA---	288
Sexi_1013	XP_050562380.1tachykinin-like peptides receptor 99D isoform X3	1962	9.05e-298	98.02	P:GO:0023052; F:GO:0060089; C:GO:0005886
Sexi_1014	XP_022825588.1tachykinin-like peptides receptor 99D isoform X1	2041	1.78e-306	97.81	P:GO:0023052; F:GO:0060089; C:GO:0005886
Sexi_1015	---NA---	296
Sexi_1016	---NA---	241
Sexi_1017	XP_047038503.1piggyBac transposable element-derived protein 4-like isoform X2	416	1.17e-16	91.2
Sexi_1018	XP_050559845.1serine protease snake-like	1333	1.19e-300	77.56	F:GO:0016787; F:GO:0140096
Sexi_1019	XP_022829467.1translation initiation factor eIF-2B subunit epsilon	671	1.42e-106	97.63	F:GO:0045182; F:GO:0098772
Sexi_1020	XP_035445620.1general transcription factor IIF subunit 2	986	5.45e-58	94.32	P:GO:0006351; F:GO:0003677; C:GO:0005654
Sexi_1021	XP_022820391.1general transcription factor IIF subunit 2	1517	2.03e-188	96.64	P:GO:0006351; F:GO:0003677; C:GO:0005654
Sexi_1022	XP_026727454.1N-glycosylase/DNA lyase	234	5.71e-31	90.54	P:GO:0006281; F:GO:0003677; F:GO:0016787; F:GO:0016829; F:GO:0140097
Sexi_1023	XP_022828776.1irregular chiasm C-roughest protein-like	1354	0	97.11	C:GO:0016020
Sexi_1024	XP_050555739.1irregular chiasm C-roughest protein	1276	6.49e-172	93.74	C:GO:0016020
Sexi_1025	---NA---	309
Sexi_1026	---NA---	2840
Sexi_1027	---NA---	416
Sexi_1028	KAF9803834.1hypothetical protein SFRURICE_013111	537	9.85e-06	63.46
Sexi_1029	---NA---	230
Sexi_1030	---NA---	252
Sexi_1031	---NA---	240
Sexi_1032	---NA---	547
Sexi_1033	---NA---	315
Sexi_1034	---NA---	245
Sexi_1035	XP_022829277.1transcription factor SPT20 homolog	2107	0	92.52	P:GO:0006355; F:GO:0060090; F:GO:0140110; C:GO:0005694
Sexi_1036	XP_035431897.1transcription factor SPT20 homolog isoform X5	1951	0	90.88	P:GO:0006355; F:GO:0060090; F:GO:0140110; C:GO:0005694
Sexi_1037	XP_035431897.1transcription factor SPT20 homolog isoform X5	756	3.73e-170	99.04	P:GO:0006355; F:GO:0060090; F:GO:0140110; C:GO:0005694
Sexi_1038	XP_022818616.1coiled-coil domain-containing protein 102A	2961	1.22e-245	95.7
Sexi_1039	XP_022821310.1probable leucine--tRNA ligase, mitochondrial	3987	0	89.33	P:GO:0006399; P:GO:0006520; F:GO:0016787; F:GO:0016874; F:GO:0140098
Sexi_1040	---NA---	796
Sexi_1041	CAH0698274.1unnamed protein product	339	6.29e-18	93.16
Sexi_1042	XP_049695682.1WASH complex subunit 2	2105	0	81.44	F:GO:0046983
Sexi_1043	XP_049695682.1WASH complex subunit 2	490	1.15e-97	91.64
Sexi_1044	XP_047038382.1toll-like receptor Tollo	3849	0	83.62	C:GO:0016020
Sexi_1045	KAF9822945.1hypothetical protein SFRURICE_018119	3018	1.44e-296	78.19
Sexi_1046	KAF9822945.1hypothetical protein SFRURICE_018119	3045	2.24e-295	78.11
Sexi_1047	---NA---	268
Sexi_1048	---NA---	885
Sexi_1049	---NA---	357
Sexi_1050	---NA---	275
Sexi_1051	---NA---	245
Sexi_1052	---NA---	513
Sexi_1053	---NA---	502
Sexi_1054	---NA---	353
Sexi_1055	---NA---	719
Sexi_1056	KAH9638425.1hypothetical protein HF086_007732	267	1.09e-22	90.59	F:GO:0003676
Sexi_1057	---NA---	304
Sexi_1058	XP_022826020.1roundabout homolog 2-like	3965	0	97.87	P:GO:0007155; P:GO:0030154; P:GO:0048856; C:GO:0005886
Sexi_1059	CAH0699311.1unnamed protein product	704	4.6e-08	84.62
Sexi_1060	---NA---	207
Sexi_1061	XP_021199089.1trypsin, alkaline B	672	1.07e-48	83.11	F:GO:0016787; F:GO:0140096
Sexi_1062	---NA---	269
Sexi_1063	XP_035456936.2zinc finger protein 76-like	1666	3.54e-184	91.8	P:GO:0006355; F:GO:0003677; F:GO:0005215; C:GO:0005634
Sexi_1064	XP_035456936.2zinc finger protein 76-like	760	1.22e-90	84.89	P:GO:0006355; F:GO:0003677; F:GO:0005215; C:GO:0005634
Sexi_1065	XP_038212533.1open rectifier potassium channel protein 1	3997	0	92.79	P:GO:0055085; F:GO:0005215
Sexi_1066	XP_050552869.1ubiquitin carboxyl-terminal hydrolase 32 isoform X5	1809	0	93.82	F:GO:0016787; F:GO:0140096
Sexi_1067	---NA---	598
Sexi_1068	XP_035446327.2EGF domain-specific O-linked N-acetylglucosamine transferase	4615	0	93.44	F:GO:0016740
Sexi_1069	XP_022834032.1solute carrier family 22 member 5-like isoform X2	552	1.07e-56	89.21	P:GO:0055085; F:GO:0005215
Sexi_1070	XP_035441262.2synaptic vesicle glycoprotein 2C	1899	2.89e-202	93.57	P:GO:0055085; F:GO:0005215
Sexi_1071	XP_022829563.1synaptic vesicle 2-related protein-like	1356	2.53e-217	85.93	P:GO:0055085; F:GO:0005215
Sexi_1072	CAH0696527.1unnamed protein product	1476	2.82e-146	79.07	C:GO:0016020
Sexi_1073	---NA---	346
Sexi_1074	---NA---	229
Sexi_1075	---NA---	365
Sexi_1076	---NA---	656
Sexi_1077	XP_035449783.25-hydroxytryptamine receptor 1A isoform X1	1972	0	86.27	P:GO:0023052; F:GO:0060089
Sexi_1078	XP_022832121.1peptidoglycan-recognition protein LB-like	748	2.33e-19	97.66	P:GO:0002376; P:GO:0098542; P:GO:1901135; F:GO:0016787
Sexi_1079	---NA---	467
Sexi_1080	---NA---	712
Sexi_1081	---NA---	759
Sexi_1082	---NA---	273
Sexi_1083	---NA---	504
Sexi_1084	XP_035454083.1protein neuralized isoform X2	2802	0	96.13	F:GO:0046872
Sexi_1085	---NA---	508
Sexi_1086	XP_035446957.139S ribosomal protein L2, mitochondrial	1188	3.57e-216	93.87	F:GO:0005198; C:GO:0005840
Sexi_1087	XP_035446957.139S ribosomal protein L2, mitochondrial	1274	9.42e-105	96	F:GO:0005198; C:GO:0005840
Sexi_1088	---NA---	1046
Sexi_1089	XP_050549766.1uncharacterized protein LOC126910698	246	1.68e-27	71.83
Sexi_1090	XP_050549766.1uncharacterized protein LOC126910698	278	8.1e-12	78.59
Sexi_1091	CAH0691936.1unnamed protein product	281	4.21e-24	84.34	P:GO:0071897
Sexi_1092	KAF9421627.1hypothetical protein HW555_002560	204	1.92e-29	89.5
Sexi_1093	---NA---	396
Sexi_1094	---NA---	292
Sexi_1095	XP_035450584.1rho GTPase-activating protein 19 isoform X2	4004	0	93.96	P:GO:0023052
Sexi_1096	---NA---	289
Sexi_1097	---NA---	349
Sexi_1098	---NA---	1122
Sexi_1099	---NA---	508
Sexi_1100	XP_022832975.1protein diaphanous homolog 2-like	3217	3.02e-199	80.17	F:GO:0046872
Sexi_1101	KAF9798347.1hypothetical protein SFRURICE_010764, partial	202	4.61e-07	95.87
Sexi_1102	---NA---	1340
Sexi_1103	CAH2091941.1unnamed protein product	1254	4.06e-80	62.66
Sexi_1104	XP_035455678.1endoplasmic reticulum junction formation protein lunapark-B isoform X1	3925	1.92e-222	93.02	C:GO:0005783
Sexi_1105	CAH0695515.1unnamed protein product	924	6.05e-06	83.87
Sexi_1106	---NA---	261
Sexi_1107	---NA---	542
Sexi_1108	---NA---	402
Sexi_1109	XP_035449226.2transcription termination factor 2 isoform X1	1102	3.41e-128	67.8	F:GO:0000166
Sexi_1110	XP_050559307.1helicase domino	608	5.45e-110	61.26	P:GO:0006325; P:GO:0006338; F:GO:0000166; F:GO:0004386; F:GO:0005524; F:GO:0140658; C:GO:0043229
Sexi_1111	---NA---	258
Sexi_1112	ASO98048.1cytochrome p450 CYP367B1	1830	0	91.25	F:GO:0016491
Sexi_1113	XP_022818224.1TLD domain-containing protein 1 isoform X1	1840	0	94.07
Sexi_1114	XP_035451699.1MTOR-associated protein MEAK7 isoform X1	546	1.02e-26	98.43	C:GO:0016020
Sexi_1115	---NA---	201
Sexi_1116	---NA---	265
Sexi_1117	XP_035456350.2arginine-hydroxylase NDUFAF5, mitochondrial	1186	3.06e-183	82.7	F:GO:0016740
Sexi_1118	XP_022824267.1arginine-hydroxylase NDUFAF5, mitochondrial	1447	1.21e-258	92.77	F:GO:0016740
Sexi_1119	---NA---	552
Sexi_1120	---NA---	380
Sexi_1121	---NA---	211
Sexi_1122	XP_035450721.2regucalcin-like isoform X4	1195	2.99e-227	94.61	F:GO:0016787; F:GO:0098772
Sexi_1123	---NA---	825
Sexi_1124	---NA---	801
Sexi_1125	XP_050557399.1protein qui-1 isoform X2	1363	5.66e-260	99.1
Sexi_1126	XP_035458968.1tetratricopeptide repeat protein 7B	1199	1.52e-233	95.23
Sexi_1127	---NA---	1525
Sexi_1128	CAG9790597.1unnamed protein product	345	1.82e-21	72.36
Sexi_1129	CAH0404592.1unnamed protein product	649	2.02e-11	85.42
Sexi_1130	---NA---	446
Sexi_1131	CAH0695615.1unnamed protein product	798	6.13e-157	83.78
Sexi_1132	---NA---	1113
Sexi_1133	---NA---	1045
Sexi_1134	TKX27958.1 cuticular protein RR-2	403	6.36e-21	84.43	F:GO:0005198
Sexi_1135	---NA---	703
Sexi_1136	XP_035437865.2ninjurin-A isoform X2	2473	8.83e-200	75.46	P:GO:0007155; P:GO:0048856
Sexi_1137	XP_035437865.2ninjurin-A isoform X2	2350	2.33e-200	75.46	P:GO:0007155; P:GO:0048856
Sexi_1138	XP_035437865.2ninjurin-A isoform X2	2515	2.6e-215	76.82	P:GO:0007155; P:GO:0048856
Sexi_1139	---NA---	239
Sexi_1140	---NA---	478
Sexi_1141	---NA---	335
Sexi_1142	---NA---	205
Sexi_1143	---NA---	359
Sexi_1144	KAG7295523.1hypothetical protein JYU34_021733	603	7.52e-10	60.02
Sexi_1145	KAI8435740.1hypothetical protein MSG28_003982	566	4.05e-06	77.49	P:GO:0006629; P:GO:0023052; F:GO:0016740
Sexi_1146	---NA---	207
Sexi_1147	---NA---	217
Sexi_1148	---NA---	331
Sexi_1149	---NA---	376
Sexi_1150	---NA---	276
Sexi_1151	XP_022820989.1tyrosine-protein kinase transmembrane receptor Ror-like isoform X2	675	2.28e-107	91.38	F:GO:0016740; F:GO:0140096
Sexi_1152	---NA---	600
Sexi_1153	XP_050562904.1 unconventional myosin-Ib	1315	4.49e-46	95.48	F:GO:0003774; F:GO:0008092; C:GO:0005856
Sexi_1154	XP_022828870.1probable phosphorylase b kinase regulatory subunit alpha isoform X1	4940	0	97.56	P:GO:0005975; P:GO:0006091; C:GO:0005886
Sexi_1155	---NA---	368
Sexi_1156	---NA---	237
Sexi_1157	---NA---	348
Sexi_1158	CAH0697278.1unnamed protein product	401	3.08e-23	63.33
Sexi_1159	---NA---	363
Sexi_1160	---NA---	358
Sexi_1161	XP_048488613.1protein stunted-like	617	2.14e-33	77.01	P:GO:0055086; P:GO:1901135; F:GO:0005215; F:GO:0016874; C:GO:0005739
Sexi_1162	---NA---	306
Sexi_1163	XP_049704386.1putative epidermal cell surface receptor isoform X4	492	7.04e-51	83.91	C:GO:0016020
Sexi_1164	---NA---	824
Sexi_1165	---NA---	574
Sexi_1166	---NA---	531
Sexi_1167	---NA---	263
Sexi_1168	CAH0698552.1unnamed protein product	636	9.15e-20	96.64
Sexi_1169	CAH0700100.1unnamed protein product	445	5.94e-17	89.69
Sexi_1170	---NA---	355
Sexi_1171	---NA---	907
Sexi_1172	---NA---	1053
Sexi_1173	XP_041973736.1MICOS complex subunit MIC27-like isoform X2	772	3.34e-25	95.28	P:GO:0007005; P:GO:0061024; C:GO:0005739
Sexi_1174	CAH0695774.1unnamed protein product	343	2.66e-06	83.78
Sexi_1175	CAH0677679.1unnamed protein product	355	5.58e-10	72.48	C:GO:0005783
Sexi_1176	---NA---	379
Sexi_1177	---NA---	437
Sexi_1178	---NA---	847
Sexi_1179	---NA---	1385
Sexi_1180	CAB3514414.1unnamed protein product	225	1.48e-21	76.57
Sexi_1181	---NA---	888
Sexi_1182	CAH0702593.1unnamed protein product	330	5.8e-13	74.32
Sexi_1183	---NA---	358
Sexi_1184	---NA---	253
Sexi_1185	---NA---	484
Sexi_1186	---NA---	384
Sexi_1187	---NA---	468
Sexi_1188	---NA---	447
Sexi_1189	XP_049705471.1endothelin-converting enzyme homolog isoform X2	350	2.39e-26	99.66	F:GO:0016787; F:GO:0140096; C:GO:0005886
Sexi_1190	XP_022836106.1endothelin-converting enzyme homolog isoform X1	3974	0	97.9	F:GO:0016787; F:GO:0140096; C:GO:0005886
Sexi_1191	CAH0668693.1unnamed protein product	5587	0	88	C:GO:0005654
Sexi_1192	---NA---	267
Sexi_1193	XP_022817378.1ubiquitin carboxyl-terminal hydrolase 34 isoform X3	3929	5.69e-23	95.07	F:GO:0016787; F:GO:0140096
Sexi_1194	XP_022837841.1G-protein coupled receptor Mth2-like	3295	0	89.33	P:GO:0023052; F:GO:0060089; C:GO:0005886
Sexi_1195	---NA---	351
Sexi_1196	---NA---	1701
Sexi_1197	XP_035446351.2serine/arginine repetitive matrix protein 1 isoform X1	5882	0	66.72
Sexi_1198	XP_035446351.2serine/arginine repetitive matrix protein 1 isoform X1	5916	0	66.72
Sexi_1199	CAH2227233.1jg23093	266	1.92e-08	59.1
Sexi_1200	KAF9415836.1hypothetical protein HW555_006663	1369	3.33e-46	95.58	C:GO:0016020
Sexi_1201	---NA---	682
Sexi_1202	KAF9415836.1hypothetical protein HW555_006663	915	4.71e-48	95.57	C:GO:0016020
Sexi_1203	---NA---	780
Sexi_1204	CAH0663954.1unnamed protein product	1190	4.09e-30	98.37
Sexi_1205	---NA---	553
Sexi_1206	---NA---	730
Sexi_1207	---NA---	1093
Sexi_1208	---NA---	708
Sexi_1209	XP_022831107.1protein CLEC16A homolog isoform X1	3790	0	98.34
Sexi_1210	---NA---	315
Sexi_1211	---NA---	401
Sexi_1212	XP_050561205.1tetratricopeptide repeat protein 17 isoform X2	642	5.3e-64	93.97
Sexi_1213	---NA---	232
Sexi_1214	CAH0698359.1unnamed protein product	228	3.67e-08	70.54
Sexi_1215	---NA---	243
Sexi_1216	XP_021189264.1protein big brother	2426	3.13e-58	93.13	P:GO:0006355; F:GO:0060090; F:GO:0140110; C:GO:0005634
Sexi_1217	KAH9636059.1hypothetical protein HF086_016933	1583	4.64e-119	93.58	C:GO:0016020
Sexi_1218	XP_043498769.1uncharacterized protein LOC122522046	2090	3.92e-81	54.96
Sexi_1219	---NA---	271
Sexi_1220	XP_050552888.1phosphatidylinositol 4-kinase alpha isoform X1	3529	0	98.73	P:GO:0006629; P:GO:0023052; F:GO:0016740
Sexi_1221	XP_050560704.1hydroxysteroid dehydrogenase-like protein 2 isoform X2	1659	2.29e-200	96.61	C:GO:0005777
Sexi_1222	XP_050549500.1RAB11-binding protein RELCH homolog	5191	0	91.51	C:GO:0005794
Sexi_1223	XP_050549500.1RAB11-binding protein RELCH homolog	4730	0	91.34	C:GO:0005794
Sexi_1224	---NA---	455
Sexi_1225	---NA---	392
Sexi_1226	---NA---	1673
Sexi_1227	---NA---	1698
Sexi_1228	---NA---	865
Sexi_1229	CAH0703369.1unnamed protein product	2950	0	71.33	F:GO:0003824
Sexi_1230	XP_030030068.2lysosomal-associated transmembrane protein 4A	1052	2.47e-97	86.97	C:GO:0016020
Sexi_1231	CAH0697585.1unnamed protein product	6101	0	98.7	P:GO:0006355
Sexi_1232	---NA---	212
Sexi_1233	KOB70955.1Mutant cadherin	1414	1.35e-258	73.37
Sexi_1234	KAJ8727231.1hypothetical protein PYW08_015628	2843	0	77.31	P:GO:0006325; P:GO:0006355; F:GO:0003677; F:GO:0003824; C:GO:0005634
Sexi_1235	---NA---	216
Sexi_1236	---NA---	353
Sexi_1237	XP_049882916.1DAZ-associated protein 2-like	610	3.77e-19	96.96	C:GO:0005654
Sexi_1238	XP_022816884.1DAZ-associated protein 2-like	1243	7.82e-114	97.91	C:GO:0005654
Sexi_1239	XP_022816884.1DAZ-associated protein 2-like	2140	1.78e-111	98.86	C:GO:0005654
Sexi_1240	---NA---	903
Sexi_1241	---NA---	207
Sexi_1242	XP_050562844.1chaoptin isoform X3	5474	0	95.59	P:GO:0040011; C:GO:0071944
Sexi_1243	---NA---	1424
Sexi_1244	XP_022821271.1FERM domain-containing protein 5 isoform X1	3741	0	95.24	P:GO:0030154; P:GO:0048856; F:GO:0008092; C:GO:0005856
Sexi_1245	XP_035439385.2ankyrin repeat domain-containing protein 13D	3032	0	89	C:GO:0005768
Sexi_1246	---NA---	982
Sexi_1247	---NA---	780
Sexi_1248	CAH0673841.1unnamed protein product	4556	0	79.22
Sexi_1249	XP_035433294.2nuclear protein localization protein 4 homolog isoform X1	1827	0	94.74	P:GO:0030163
Sexi_1250	---NA---	1093
Sexi_1251	---NA---	341
Sexi_1252	CAH0697007.1unnamed protein product	328	1.91e-10	81.59
Sexi_1253	---NA---	556
Sexi_1254	---NA---	299
Sexi_1255	---NA---	419
Sexi_1256	---NA---	220
Sexi_1257	KAF9420620.1hypothetical protein HW555_003167	1735	0	67.25	F:GO:0003676
Sexi_1258	XP_026330159.1protein tramtrack, beta isoform isoform X47	1682	7.4e-40	91.32	F:GO:0046872
Sexi_1259	KAH9634586.1hypothetical protein HF086_006211	507	1.85e-08	64.15
Sexi_1260	---NA---	463
Sexi_1261	---NA---	228
Sexi_1262	---NA---	966
Sexi_1263	XP_035432311.2probable isoaspartyl peptidase/L-asparaginase CG7860 isoform X2	489	5.96e-32	90.75	F:GO:0016787
Sexi_1264	---NA---	258
Sexi_1265	KAF9809578.1hypothetical protein SFRURICE_020875	856	3.75e-37	94.67
Sexi_1266	XP_050550461.1tensin-1 isoform X20	1009	2.64e-44	82.18	P:GO:0051179
Sexi_1267	---NA---	479
Sexi_1268	---NA---	870
Sexi_1269	---NA---	829
Sexi_1270	---NA---	475
Sexi_1271	---NA---	235
Sexi_1272	XP_026738610.1zinc finger protein jing	473	3.03e-85	88.55
Sexi_1273	---NA---	539
Sexi_1274	---NA---	324
Sexi_1275	---NA---	406
Sexi_1276	XP_050555319.1muscle calcium channel subunit alpha-1 isoform X14	1446	1.69e-297	98.24	P:GO:0055085; F:GO:0005215; C:GO:0005886
Sexi_1277	---NA---	601
Sexi_1278	XP_049693484.1nucleolar and coiled-body phosphoprotein 1	4802	0	72.87	C:GO:0005634
Sexi_1279	GBP22242.1Histone-lysine N-methyltransferase SETMAR	561	3.81e-63	82.96	P:GO:0006325; F:GO:0016740; F:GO:0045182; F:GO:0140096; C:GO:0005634
Sexi_1280	---NA---	373
Sexi_1281	---NA---	1071
Sexi_1282	---NA---	447
Sexi_1283	---NA---	309
Sexi_1284	---NA---	423
Sexi_1285	---NA---	320
Sexi_1286	---NA---	679
Sexi_1287	XP_022816334.1NADH dehydrogenase [ubiquinone] 1 beta subcomplex subunit 7	841	1.43e-79	92.45	C:GO:0005739
Sexi_1288	---NA---	244
Sexi_1289	---NA---	269
Sexi_1290	---NA---	376
Sexi_1291	XP_022837338.1alpha/beta-gliadin A-III-like isoform X2	2004	1.59e-55	71.59	C:GO:0016020
Sexi_1292	XP_022837337.1soluble scavenger receptor cysteine-rich domain-containing protein SSC5D-like isoform X1	1796	1.72e-43	66.75	C:GO:0016020
Sexi_1293	XP_022837338.1alpha/beta-gliadin A-III-like isoform X2	1815	1.28e-37	65.78	C:GO:0016020
Sexi_1294	XP_022837339.1soluble scavenger receptor cysteine-rich domain-containing protein SSC5D-like isoform X3	1316	2.78e-25	92.62	C:GO:0016020
Sexi_1295	XP_022837338.1alpha/beta-gliadin A-III-like isoform X2	1872	1.92e-44	73.23	C:GO:0016020
Sexi_1296	XP_022837338.1alpha/beta-gliadin A-III-like isoform X2	1727	5.17e-30	64.9	C:GO:0016020
Sexi_1297	---NA---	1125
Sexi_1298	---NA---	1200
Sexi_1299	---NA---	1950
Sexi_1300	---NA---	1881
Sexi_1301	---NA---	1012
Sexi_1302	CAB3515600.1unnamed protein product	263	5.37e-09	65.4
Sexi_1303	---NA---	471
Sexi_1304	---NA---	880
Sexi_1305	XP_022828199.1leucine-rich repeat neuronal protein 3-like	1838	0	83.74	P:GO:0040011; C:GO:0016020; C:GO:0071944
Sexi_1306	XP_022837254.1cell wall protein AWA1 isoform X5	1726	6.51e-270	97.45	P:GO:0061024; F:GO:0008092
Sexi_1307	---NA---	286
Sexi_1308	---NA---	440
Sexi_1309	---NA---	812
Sexi_1310	---NA---	307
Sexi_1311	CAH0702879.1unnamed protein product	343	6.97e-16	87.66
Sexi_1312	---NA---	241
Sexi_1313	---NA---	385
Sexi_1314	XP_050552785.1leucine-zipper-like transcriptional regulator 1	1595	2.18e-117	96.35
Sexi_1315	XP_050552785.1leucine-zipper-like transcriptional regulator 1	1671	5.03e-117	96.35
Sexi_1316	---NA---	687
Sexi_1317	---NA---	1147
Sexi_1318	---NA---	258
Sexi_1319	XP_035447797.1serine-rich adhesin for platelets-like	1394	5.04e-89	68.38	C:GO:0016020
Sexi_1320	XP_035447797.1serine-rich adhesin for platelets-like	2430	3.36e-85	73.19	C:GO:0016020
Sexi_1321	XP_035447797.1serine-rich adhesin for platelets-like	2460	4.1e-85	73.47	C:GO:0016020
Sexi_1322	XP_022819288.1cyclin-dependent kinase 11A-like isoform X2	3840	2.89e-224	97.38	F:GO:0016740; F:GO:0140096
Sexi_1323	XP_022819288.1cyclin-dependent kinase 11A-like isoform X2	3711	0	90.75	F:GO:0016740; F:GO:0140096
Sexi_1324	XP_022822767.1very-long-chain (3R)-3-hydroxyacyl-CoA dehydratase hpo-8	1816	2.73e-154	92.87	P:GO:0006629; F:GO:0016829; C:GO:0005783
Sexi_1325	ARD71193.1fatty acyl reductase	2483	2.18e-220	95.22	P:GO:0006629; F:GO:0016491
Sexi_1326	XP_022831616.160S ribosomal protein L6	1119	6.02e-185	97.13	F:GO:0005198; C:GO:0005840
Sexi_1327	---NA---	1793
Sexi_1328	---NA---	309
Sexi_1329	---NA---	499
Sexi_1330	---NA---	500
Sexi_1331	---NA---	238
Sexi_1332	XP_022817272.1serine proteinase stubble isoform X4	3552	0	89.2	F:GO:0016787; F:GO:0140096
Sexi_1333	XP_035448053.2max-binding protein MNT isoform X2	5395	0	87.77	F:GO:0046983
Sexi_1334	XP_035448050.2max-binding protein MNT isoform X1	5530	0	89.19	F:GO:0046983
Sexi_1335	XP_047022919.1zinc transporter 1 isoform X3	3225	3.19e-273	97.31	P:GO:0055085; F:GO:0005215
Sexi_1336	---NA---	815
Sexi_1337	XP_022829526.1troponin T, skeletal muscle isoform X1	1397	2.29e-135	94.99	P:GO:0003012; C:GO:0005856
Sexi_1338	XP_022817847.1lipopolysaccharide-induced tumor necrosis factor-alpha factor homolog	1158	1.39e-101	74.23	C:GO:0005764
Sexi_1339	XP_022829361.1zinc transporter 1	3039	5.94e-250	96.19	P:GO:0055085; F:GO:0005215
Sexi_1340	XP_022829361.1zinc transporter 1	3104	1.2e-249	96.19	P:GO:0055085; F:GO:0005215
Sexi_1341	XP_022829361.1zinc transporter 1	3083	9.61e-250	96.19	P:GO:0055085; F:GO:0005215
Sexi_1342	XP_035447943.1cytochrome b-c1 complex subunit 6, mitochondrial	717	1.09e-49	92.52	P:GO:0006091; C:GO:0005739
Sexi_1343	XP_035447943.1cytochrome b-c1 complex subunit 6, mitochondrial	605	4.21e-50	91.28	P:GO:0006091; C:GO:0005739
Sexi_1344	XP_050560881.1prominin-like protein isoform X8	1994	4.58e-27	93.31	C:GO:0016020
Sexi_1345	XP_050560881.1prominin-like protein isoform X8	2686	1.42e-26	95.05	C:GO:0016020
Sexi_1346	XP_021185745.2ankyrin repeat and sterile alpha motif domain-containing protein 1B isoform X7	7351	0	93.61	P:GO:0051179; C:GO:0005737
Sexi_1347	XP_022832825.1amino acid transporter AVT1D-like	2690	1.17e-294	90.54	C:GO:0016020
Sexi_1348	XP_022814488.1reticulon-3-B isoform X7	1550	2.75e-109	93.77	C:GO:0005783
Sexi_1349	---NA---	1208
Sexi_1350	XP_050561911.1reticulon-1 isoform X2	2294	1.1e-211	79.76	C:GO:0005783
Sexi_1351	XP_022814485.1reticulon-3-B isoform X4	1586	7.18e-121	91.98	C:GO:0005783
Sexi_1352	XP_022814483.1reticulon-1 isoform X2	2321	2.08e-203	80.59	C:GO:0005783
Sexi_1353	XP_022814486.1reticulon-3-B isoform X5	1999	7.08e-100	96.09	C:GO:0005783
Sexi_1354	XP_022814486.1reticulon-3-B isoform X5	2593	9.33e-116	86.2	C:GO:0005783
Sexi_1355	---NA---	370
Sexi_1356	XP_047036335.1C-terminal-binding protein isoform X2	1726	2.18e-260	99.38	P:GO:0006355; F:GO:0016491; F:GO:0060090; F:GO:0140110; C:GO:0005634
Sexi_1357	---NA---	2060
Sexi_1358	XP_050549847.1fatty-acid amide hydrolase 2-A-like isoform X1	3175	0	89.36	F:GO:0016787; C:GO:0005739
Sexi_1359	XP_050549847.1fatty-acid amide hydrolase 2-A-like isoform X1	3045	0	89.78	F:GO:0016787; C:GO:0005739
Sexi_1360	ASN63951.1glutathione S-transferase sigma 5	1750	5e-59	89.28	F:GO:0016740
Sexi_1361	---NA---	771
Sexi_1362	CAD0249735.1unnamed protein product	857	3.82e-11	75.81
Sexi_1363	CAH0697278.1unnamed protein product	886	2.08e-19	72.4
Sexi_1364	XP_022814789.1ribonuclease Oy-like	3290	4.02e-196	80.21	F:GO:0003723; F:GO:0016787; F:GO:0016829; F:GO:0140098
Sexi_1365	XP_022814789.1ribonuclease Oy-like	3267	3.22e-196	80.21	F:GO:0003723; F:GO:0016787; F:GO:0016829; F:GO:0140098
Sexi_1366	---NA---	203
Sexi_1367	AKT26489.1chemosensory protein 13	1140	2.95e-84	93.34
Sexi_1368	PZC80063.1hypothetical protein B5X24_HaOG215404	231	4.69e-07	98
Sexi_1369	XP_022835389.1transcription factor SOX-11 isoform X1	3926	1.44e-78	59.86
Sexi_1370	XP_022835389.1transcription factor SOX-11 isoform X1	3686	4.22e-89	73.05
Sexi_1371	XP_022832086.1inositol oxygenase-like	1697	6.44e-224	96.63	F:GO:0016491
Sexi_1372	XP_022831340.1gelsolin, cytoplasmic-like	571	5.43e-74	82.5	F:GO:0008092
Sexi_1373	CAH0699287.1unnamed protein product	703	1.11e-08	79.8
Sexi_1374	CAH0697924.1unnamed protein product	1812	6.55e-248	85.1	C:GO:0016020
Sexi_1375	XP_050549240.1respirasome Complex Assembly Factor 1	2283	4.78e-84	93.94	P:GO:0007005; P:GO:0065003; C:GO:0005783
Sexi_1376	XP_050549240.1respirasome Complex Assembly Factor 1	2306	5.63e-84	93.94	P:GO:0007005; P:GO:0065003; C:GO:0005783
Sexi_1377	AEJ38205.1antennal esterase CXE14	583	1.05e-123	91.15	P:GO:0006355; F:GO:0003677; F:GO:0016787; C:GO:0005634
Sexi_1378	XP_022830428.1N-alpha-acetyltransferase 10	1356	2.93e-123	98.39	F:GO:0016740
Sexi_1379	XP_022830428.1N-alpha-acetyltransferase 10	1107	1.58e-124	98.39	F:GO:0016740
Sexi_1380	XP_022822859.1presenilins-associated rhomboid-like protein, mitochondrial	2746	3.15e-244	90.63	P:GO:0098754; F:GO:0016787; F:GO:0140096
Sexi_1381	XP_022829695.1lipopolysaccharide-induced tumor necrosis factor-alpha factor-like	1569	8.7e-63	73.24	C:GO:0005764
Sexi_1382	XP_021190302.2putative RNA-binding protein Luc7-like 2 isoform X1	2647	4.93e-170	99.64	P:GO:0016071; P:GO:0065003; F:GO:0003723; C:GO:0005634
Sexi_1383	XP_021190310.2putative RNA-binding protein Luc7-like 2 isoform X2	3686	4.87e-131	99.58	P:GO:0016071; P:GO:0065003; F:GO:0003723; C:GO:0005634
Sexi_1384	---NA---	226
Sexi_1385	XP_035445678.1E3 ubiquitin-protein ligase lubel isoform X3	8993	0	81.23	F:GO:0016740; F:GO:0140096
Sexi_1386	XP_022820787.1membrane magnesium transporter 1	1177	5.51e-73	95.33	C:GO:0005768; C:GO:0005783; C:GO:0005794
Sexi_1387	XP_035444877.1probable E3 ubiquitin-protein ligase sinah isoform X2	1893	3.13e-250	97.15	P:GO:0030163; F:GO:0016740
Sexi_1388	---NA---	2870
Sexi_1389	---NA---	2974
Sexi_1390	XP_022823403.1deoxycytidylate deaminase	3083	2.51e-112	79.11	F:GO:0016787
Sexi_1391	XP_022823403.1deoxycytidylate deaminase	3326	1.7e-98	53.08	F:GO:0003824; F:GO:0008270; F:GO:0016787; F:GO:0046872
Sexi_1392	XP_037876336.1uncharacterized protein LOC110384866	7288	0	71.45	P:GO:0006259
Sexi_1393	---NA---	527
Sexi_1394	XP_032524084.1 flap endonuclease 1-like	317	2.93e-09	96.67	P:GO:0006260; P:GO:0006281; F:GO:0003677; F:GO:0016787; F:GO:0140097; C:GO:0005654; C:GO:0005730; C:GO:0005739
Sexi_1395	XP_021181411.1ecdysone-inducible protein E75 isoform X2	3454	0	98.2	P:GO:0006355; P:GO:0023052; F:GO:0003677; F:GO:0060089; F:GO:0140110; C:GO:0005634
Sexi_1396	XP_035435622.1protein lethal(2)essential for life	1022	1.66e-157	96.21	F:GO:0005198
Sexi_1397	XP_035448031.2cell cycle control protein 50A isoform X1	3578	2.09e-226	74.8	P:GO:0033036; C:GO:0016020
Sexi_1398	XP_035448031.2cell cycle control protein 50A isoform X1	3549	1.57e-226	74.8	P:GO:0033036; C:GO:0016020
Sexi_1399	XP_035448031.2cell cycle control protein 50A isoform X1	3484	3.02e-227	75.06	P:GO:0033036; C:GO:0016020
Sexi_1400	---NA---	2888
Sexi_1401	XP_022831798.1serine protease gd-like	2623	0	81.15	F:GO:0016787; F:GO:0140096
Sexi_1402	XP_022831798.1serine protease gd-like	2594	0	81.15	F:GO:0016787; F:GO:0140096
Sexi_1403	---NA---	209
Sexi_1404	---NA---	631
Sexi_1405	XP_050559133.1NIF3-like protein 1 isoform X2	1258	1.39e-207	94.04	F:GO:0003677
Sexi_1406	XP_050559133.1NIF3-like protein 1 isoform X2	1178	6.39e-197	94.4	F:GO:0003677
Sexi_1407	KAI5641802.1NIF3 (NGG1p interacting factor 3) domain-containing protein	2512	4.39e-285	82.72	P:GO:0016226; C:GO:0097361
Sexi_1408	XP_022830155.1reticulocyte-binding protein PFD0110w-like	3926	0	68.21
Sexi_1409	XP_022830155.1reticulocyte-binding protein PFD0110w-like	1778	7.16e-276	66.41
Sexi_1410	---NA---	326
Sexi_1411	XP_050560998.1heme peroxidase 2	6000	0	96.49	F:GO:0016209; F:GO:0016491
Sexi_1412	XP_022831630.1cellular tumor antigen p53-like	3375	1.48e-261	82.24	P:GO:0006355; P:GO:0012501; F:GO:0003677; F:GO:0140110; C:GO:0005634
Sexi_1413	XP_035456583.2protein transport protein Sec24C isoform X2	7282	0	84.87	P:GO:0006886; P:GO:0016192; C:GO:0005783; C:GO:0031410
Sexi_1414	XP_022833227.1circadian locomoter output cycles protein kaput-like isoform X4	4272	2.05e-76	93.93	P:GO:0006355; P:GO:0048856; F:GO:0003677; F:GO:0140110; C:GO:0005634
Sexi_1415	XP_035435530.1circadian locomoter output cycles protein kaput isoform X5	6055	0	95.86	P:GO:0006355; P:GO:0048856; F:GO:0003677; F:GO:0140110; C:GO:0005634
Sexi_1416	---NA---	1003
Sexi_1417	XP_035439810.2WD repeat-containing protein 47 isoform X4	3517	0	94.11
Sexi_1418	XP_022832366.1WD repeat-containing protein 47 isoform X2	3565	0	92.69
Sexi_1419	XP_035439810.2WD repeat-containing protein 47 isoform X4	3486	0	94.11
Sexi_1420	XP_050560095.1WD repeat-containing protein 47 isoform X1	4538	0	96.04
Sexi_1421	XP_022832366.1WD repeat-containing protein 47 isoform X2	3534	0	92.69
Sexi_1422	XP_035450186.2protein Son isoform X4	2848	0	92.66	F:GO:0003723
Sexi_1423	XP_035450183.2protein Son isoform X1	1293	1.19e-98	98.43	F:GO:0003723
Sexi_1424	---NA---	4099
Sexi_1425	---NA---	999
Sexi_1426	XP_035428849.1cyclic GMP-AMP synthase-like receptor	2804	0	83.68	C:GO:0016020
Sexi_1427	XP_052748596.1uncharacterized protein LOC128200170	2213	5.18e-139	79.97	P:GO:0071897
Sexi_1428	XP_035428849.1cyclic GMP-AMP synthase-like receptor	2622	0	83.68	C:GO:0016020
Sexi_1429	---NA---	354
Sexi_1430	---NA---	205
Sexi_1431	---NA---	208
Sexi_1432	KAF9815730.1hypothetical protein SFRURICE_009247, partial	219	1.2e-13	71.28
Sexi_1433	---NA---	220
Sexi_1434	XP_049697654.1uncharacterized protein LOC110372995	340	3.85e-37	88.04	P:GO:0071897
Sexi_1435	XP_022815314.1LIM domain only protein 7 isoform X2	2578	0	90.74	F:GO:0046872
Sexi_1436	XP_022815315.1LIM domain only protein 7 isoform X3	4423	0	92.18	F:GO:0046872
Sexi_1437	XP_022815314.1LIM domain only protein 7 isoform X2	4701	0	93.28	F:GO:0046872
Sexi_1438	XP_022815317.1LIM domain only protein 7 isoform X5	1725	2.77e-49	97.03	F:GO:0046872
Sexi_1439	---NA---	654
Sexi_1440	CAH0701399.1unnamed protein product	10352	0	89.79	F:GO:0016740; F:GO:0140096
Sexi_1441	---NA---	344
Sexi_1442	XP_013146778.1 transmembrane protein 42-like	2072	3.46e-69	86.69	P:GO:0016192; F:GO:0003924
Sexi_1443	---NA---	234
Sexi_1444	XP_050554810.1NBAS subunit of NRZ tethering complex isoform X50	742	5.8e-130	89.31	P:GO:0016192; C:GO:0005783
Sexi_1445	XP_022822921.1vacuolar protein sorting-associated protein 11 homolog	3966	0	86.99	P:GO:0006886; P:GO:0016192; C:GO:0005768
Sexi_1446	XP_022826465.1xanthine dehydrogenase-like	4105	0	80.83	F:GO:0016491; C:GO:0005777
Sexi_1447	---NA---	237
Sexi_1448	KAF9795995.1hypothetical protein SFRURICE_010092	706	1e-07	77.23
Sexi_1449	---NA---	541
Sexi_1450	KPJ14161.1Tetratricopeptide repeat protein 15	416	5.13e-49	96.51
Sexi_1451	---NA---	630
Sexi_1452	KAF9424082.1hypothetical protein HW555_000791	2992	0	94.91
Sexi_1453	---NA---	306
Sexi_1454	---NA---	385
Sexi_1455	XP_022824617.1OTU domain-containing protein 7B-like isoform X1	996	7.2e-132	96.43	F:GO:0003677; C:GO:0005634
Sexi_1456	XP_022824617.1OTU domain-containing protein 7B-like isoform X1	2358	0	93.26	F:GO:0003677; C:GO:0005634
Sexi_1457	GBP84213.1Retrovirus-related Pol polyprotein from transposon TNT 1-94	580	2.39e-82	74.22	F:GO:0016740; F:GO:0140097
Sexi_1458	GBP84213.1Retrovirus-related Pol polyprotein from transposon TNT 1-94	3713	0	70.95	F:GO:0016740; F:GO:0140097
Sexi_1459	---NA---	771
Sexi_1460	---NA---	744
Sexi_1461	---NA---	745
Sexi_1462	XP_022821819.1voltage-dependent calcium channel subunit alpha-2/delta-3 isoform X3	3467	9.35e-73	94.72	P:GO:0055085; F:GO:0005215; C:GO:0005886
Sexi_1463	XP_035451372.2voltage-dependent calcium channel subunit alpha-2/delta-3 isoform X4	1784	1.37e-292	99.06	P:GO:0055085; F:GO:0005215; C:GO:0005886
Sexi_1464	XP_035432186.2endonuclease III-like protein 1	2915	0	83.35	P:GO:0006281; F:GO:0003677; F:GO:0016787; F:GO:0016829; F:GO:0140097; C:GO:0005634; C:GO:0005739
Sexi_1465	XP_035432187.2nucleolar protein 12	883	2.12e-83	83.64	C:GO:0005730
Sexi_1466	XP_022821087.1sodium-coupled monocarboxylate transporter 1-like	3059	0	93.84	P:GO:0055085; F:GO:0005215
Sexi_1467	XP_022821087.1sodium-coupled monocarboxylate transporter 1-like	3109	0	93.92	P:GO:0055085; F:GO:0005215
Sexi_1468	---NA---	796
Sexi_1469	---NA---	485
Sexi_1470	---NA---	984
Sexi_1471	CAB3506379.1unnamed protein product	838	3.14e-10	76.9
Sexi_1472	CAH0701063.1unnamed protein product	803	9.38e-07	81.57
Sexi_1473	---NA---	789
Sexi_1474	---NA---	486
Sexi_1475	---NA---	700
Sexi_1476	---NA---	696
Sexi_1477	---NA---	652
Sexi_1478	XP_035450044.1serine/arginine repetitive matrix protein 1	1879	3.94e-292	95.58	F:GO:0016740
Sexi_1479	---NA---	205
Sexi_1480	XP_022829601.1protein kinase C-binding protein NELL1-like isoform X2	459	3.13e-72	99.5	P:GO:0030154; P:GO:0048856; F:GO:0016740
Sexi_1481	XP_022815637.1small glutamine-rich tetratricopeptide repeat-containing protein beta-like	2697	4.71e-178	89.4
Sexi_1482	CAB3514414.1unnamed protein product	335	1.21e-15	81.74
Sexi_1483	---NA---	211
Sexi_1484	---NA---	575
Sexi_1485	---NA---	523
Sexi_1486	KAF9796196.1hypothetical protein SFRURICE_010205	405	1.21e-10	70.28
Sexi_1487	---NA---	201
Sexi_1488	KAF9803816.1hypothetical protein SFRURICE_013093	210	1.15e-22	85.74
Sexi_1489	KAF9803816.1hypothetical protein SFRURICE_013093	396	1.07e-08	79.21
Sexi_1490	---NA---	336
Sexi_1491	---NA---	821
Sexi_1492	---NA---	312
Sexi_1493	PZC83042.1hypothetical protein B5X24_HaOG208910	735	1.91e-21	77.59
Sexi_1494	---NA---	456
Sexi_1495	---NA---	247
Sexi_1496	XP_022823677.1histone deacetylase 11	354	1.95e-46	93.9	P:GO:0006325; F:GO:0016787; F:GO:0140096
Sexi_1497	---NA---	643
Sexi_1498	---NA---	301
Sexi_1499	---NA---	348
Sexi_1500	---NA---	555
Sexi_1501	---NA---	876
Sexi_1502	---NA---	913
Sexi_1503	---NA---	579
Sexi_1504	KAF9798347.1hypothetical protein SFRURICE_010764, partial	1694	1.24e-07	81.9
Sexi_1505	KAF9824920.1hypothetical protein SFRURICE_012802	372	1.93e-10	55.8
Sexi_1506	---NA---	351
Sexi_1507	CAH0694647.1unnamed protein product	978	5.8e-100	88.54	C:GO:0016020
Sexi_1508	CAH0694647.1unnamed protein product	907	1.51e-115	87.51	C:GO:0016020
Sexi_1509	---NA---	206
Sexi_1510	---NA---	2324
Sexi_1511	---NA---	205
Sexi_1512	---NA---	283
Sexi_1513	XP_041968285.1protein tramtrack, beta isoform-like isoform X29	1282	4.5e-14	64.93
Sexi_1514	---NA---	944
Sexi_1515	---NA---	412
Sexi_1516	---NA---	234
Sexi_1517	CAH0698203.1unnamed protein product	205	8.11e-09	84.53
Sexi_1518	CAH0694322.1unnamed protein product	254	1.86e-10	68.42
Sexi_1519	---NA---	340
Sexi_1520	CAH0678117.1unnamed protein product	237	4.93e-09	85.43
Sexi_1521	---NA---	308
Sexi_1522	CAH0703477.1unnamed protein product	307	2.24e-32	77.81
Sexi_1523	---NA---	329
Sexi_1524	---NA---	252
Sexi_1525	---NA---	452
Sexi_1526	---NA---	999
Sexi_1527	---NA---	536
Sexi_1528	---NA---	766
Sexi_1529	XP_022829781.160S ribosomal protein L14	2042	7.02e-101	95.4	F:GO:0003723; F:GO:0005198; C:GO:0005840
Sexi_1530	KAF9405517.1hypothetical protein HW555_013782	873	1.08e-11	100
Sexi_1531	XP_022829781.160S ribosomal protein L14	2110	1.31e-100	95.35	F:GO:0003723; F:GO:0005198; C:GO:0005840
Sexi_1532	XP_022829781.160S ribosomal protein L14	2101	1.17e-100	95.4	F:GO:0003723; F:GO:0005198; C:GO:0005840
Sexi_1533	XP_022829781.160S ribosomal protein L14	2305	6.14e-100	95.4	F:GO:0003723; F:GO:0005198; C:GO:0005840
Sexi_1534	XP_022829509.1DENN domain-containing protein 5B isoform X1	888	1.41e-13	93.16	F:GO:0098772
Sexi_1535	XP_022829509.1DENN domain-containing protein 5B isoform X1	863	1.19e-13	93.16	F:GO:0098772
Sexi_1536	---NA---	424
Sexi_1537	---NA---	1072
Sexi_1538	---NA---	965
Sexi_1539	XP_022837894.1glucocorticoid-induced transcript 1 protein-like isoform X1	4817	2.51e-205	94.46
Sexi_1540	---NA---	826
Sexi_1541	XP_022830175.1drebrin-like protein B	5748	0	92.56	F:GO:0008092; C:GO:0043226
Sexi_1542	---NA---	263
Sexi_1543	XP_050553181.1GTPase-activating Rap/Ran-GAP domain-like protein 3 isoform X3	3982	0	98.23	P:GO:0023052; F:GO:0098772
Sexi_1544	---NA---	217
Sexi_1545	XP_022816279.1peroxisome biogenesis factor 2	1365	1.41e-180	92.07	P:GO:0006886; P:GO:0007031; P:GO:0055085; F:GO:0016740; C:GO:0005777
Sexi_1546	ASO98020.1cytochrome p450 CYP321B4	560	2.31e-120	92.44	F:GO:0016491
Sexi_1547	CAH0697814.1unnamed protein product	1135	4.22e-56	89.01
Sexi_1548	XP_022832687.1kalirin isoform X2	2384	0	99.64	P:GO:0006281; P:GO:0030154; P:GO:0048856; F:GO:0016740; F:GO:0098772; F:GO:0140096
Sexi_1549	XP_035443741.1arginyl-tRNA--protein transferase 1	2582	0	88.15	F:GO:0016740; F:GO:0140096
Sexi_1550	XP_035443741.1arginyl-tRNA--protein transferase 1	2491	0	88.54	F:GO:0016740; F:GO:0140096
Sexi_1551	XP_035449664.2anaphase-promoting complex subunit 2	2494	0	97.25	P:GO:0030163
Sexi_1552	XP_022826597.1ribonuclease 3	4537	0	90.73	P:GO:0031047; P:GO:0042254; F:GO:0003723; F:GO:0016787; F:GO:0140098
Sexi_1553	---NA---	661
Sexi_1554	XP_022823219.1alpha-1-inhibitor 3-like	7387	0	78.59	F:GO:0098772; C:GO:0005615
Sexi_1555	NP_001401685.1uncharacterized LOC103579088	4160	0	69.71	F:GO:0003677
Sexi_1556	CAH0696277.1unnamed protein product	292	6.58e-11	82.19
Sexi_1557	---NA---	230
Sexi_1558	---NA---	619
Sexi_1559	CAB3506996.1unnamed protein product	666	7.39e-56	92.02
Sexi_1560	AGH70107.1odorant binding protein 11	638	7.91e-58	96.66	F:GO:0005549; C:GO:0016020
Sexi_1561	---NA---	586
Sexi_1562	---NA---	734
Sexi_1563	XP_050555341.1rho GTPase-activating protein 190 isoform X4	1526	1.08e-213	96.2	P:GO:0023052
Sexi_1564	KAF9813601.1hypothetical protein SFRURICE_014979	513	2.21e-08	80.3
Sexi_1565	---NA---	600
Sexi_1566	KAF9813601.1hypothetical protein SFRURICE_014979	295	3.02e-14	79.92
Sexi_1567	---NA---	352
Sexi_1568	CAH0698101.1unnamed protein product	486	1.75e-16	82.04
Sexi_1569	---NA---	339
Sexi_1570	---NA---	375
Sexi_1571	---NA---	1879
Sexi_1572	XP_050558337.1alpha-1,3-mannosyl-glycoprotein 2-beta-N-acetylglucosaminyltransferase isoform X1	3463	5.22E-315	91.29	F:GO:0016740; F:GO:0140096; C:GO:0005794
Sexi_1573	---NA---	273
Sexi_1574	---NA---	393
Sexi_1575	---NA---	353
Sexi_1576	XP_022829927.1cell division cycle protein 27 homolog	5181	0	94.92	P:GO:0051301
Sexi_1577	---NA---	1172
Sexi_1578	---NA---	289
Sexi_1579	---NA---	216
Sexi_1580	---NA---	428
Sexi_1581	---NA---	565
Sexi_1582	---NA---	1001
Sexi_1583	XP_050549669.1insulin receptor substrate 1 isoform X3	2490	0	83.39	P:GO:0022414; P:GO:0023052; P:GO:0030154; P:GO:0048856
Sexi_1584	XP_050549670.1insulin receptor substrate 1 isoform X4	2391	0	82.87	P:GO:0022414; P:GO:0023052; P:GO:0030154; P:GO:0048856
Sexi_1585	XP_050549668.1insulin receptor substrate 1 isoform X2	1429	4.12e-263	86.77	P:GO:0022414; P:GO:0023052; P:GO:0030154; P:GO:0048856
Sexi_1586	XP_050563968.1U3 small nucleolar RNA-associated protein 4 homolog	2274	0	90.99	P:GO:0042254
Sexi_1587	---NA---	1055
Sexi_1588	---NA---	974
Sexi_1589	---NA---	604
Sexi_1590	---NA---	563
Sexi_1591	---NA---	1016
Sexi_1592	---NA---	744
Sexi_1593	---NA---	292
Sexi_1594	---NA---	339
Sexi_1595	XP_026745861.1uncharacterized protein LOC113507198, partial	271	3.92e-15	96.73	C:GO:0016020
Sexi_1596	XP_022838003.1uncharacterized protein LOC111365058 isoform X2	2721	0	98.69
Sexi_1597	XP_035439724.1uncharacterized protein LOC118268977 isoform X1	2896	0	98.3
Sexi_1598	XP_050561523.1zinc finger matrin-type protein CG9776	1227	2.14e-152	71.88	F:GO:0003676; F:GO:0008270
Sexi_1599	XP_022837530.1probable phytanoyl-CoA dioxygenase isoform X2	1372	2.08e-209	86.37	P:GO:0006629; F:GO:0016491
Sexi_1600	KAF9810367.1hypothetical protein SFRURICE_008623, partial	294	2.36e-25	88
Sexi_1601	KAF9810367.1hypothetical protein SFRURICE_008623, partial	547	1.14e-18	81.57
Sexi_1602	---NA---	667
Sexi_1603	---NA---	487
Sexi_1604	---NA---	202
Sexi_1605	XP_022823680.140S ribosomal protein S3	1086	1.48e-159	97.77	F:GO:0003723; F:GO:0005198; C:GO:0005829; C:GO:0005840
Sexi_1606	---NA---	504
Sexi_1607	CAH0697644.1unnamed protein product	264	1.9e-09	93.44
Sexi_1608	XP_035431666.2homeobox protein 2-like	3075	1.46e-146	72.6
Sexi_1609	XP_035431666.2homeobox protein 2-like	3023	2.12e-141	72.32
Sexi_1610	---NA---	262
Sexi_1611	---NA---	2116
Sexi_1612	XP_050556529.1mitochondrial ribosome-associated GTPase 2	1298	7.69e-256	90.5	P:GO:0042254; F:GO:0003924
Sexi_1613	---NA---	470
Sexi_1614	XP_022813810.1glycoprotein-N-acetylgalactosamine 3-beta-galactosyltransferase 1-like isoform X2	2100	8.21e-265	96.15	F:GO:0016740; F:GO:0140096
Sexi_1615	---NA---	366
Sexi_1616	KAH9642278.1hypothetical protein HF086_009642	467	1.03e-54	64.06
Sexi_1617	---NA---	774
Sexi_1618	---NA---	930
Sexi_1619	XP_050559942.1retrovirus-related Pol polyprotein from type-1 retrotransposable element R1 isoform X2	290	8.78e-20	63.69	P:GO:0071897
Sexi_1620	---NA---	514
Sexi_1621	---NA---	682
Sexi_1622	---NA---	371
Sexi_1623	---NA---	643
Sexi_1624	---NA---	625
Sexi_1625	XP_022829727.1gamma-tubulin complex component 2-like isoform X3	1653	1.35e-39	96.66	P:GO:0007010; P:GO:0065003; F:GO:0008092; C:GO:0005815
Sexi_1626	XP_035448242.2serine/arginine repetitive matrix protein 1 isoform X10	2077	0	78.12
Sexi_1627	---NA---	519
Sexi_1628	KAF9816263.1hypothetical protein SFRURICE_003814, partial	1463	1e-11	62.33
Sexi_1629	---NA---	833
Sexi_1630	---NA---	393
Sexi_1631	XP_022837859.1tyrosine-protein phosphatase non-receptor type 4 isoform X3	3450	0	93.28	P:GO:0030154; P:GO:0048856; F:GO:0016787; F:GO:0140096; C:GO:0005856
Sexi_1632	---NA---	321
Sexi_1633	---NA---	779
Sexi_1634	---NA---	305
Sexi_1635	---NA---	215
Sexi_1636	XP_035444917.2ribonucleases P/MRP protein subunit POP1	2526	0	86.4	P:GO:0006399; C:GO:0005730
Sexi_1637	---NA---	1742
Sexi_1638	XP_022830076.1uridine-cytidine kinase-like 1 isoform X2	4882	0	97.12	P:GO:0055086; P:GO:1901135; F:GO:0016740
Sexi_1639	---NA---	240
Sexi_1640	XP_050549662.1disks large homolog 5 isoform X1	3086	0	97.62
Sexi_1641	XP_047031675.1disks large homolog 5	2478	2.33e-234	79.52
Sexi_1642	CAH0699287.1unnamed protein product	629	6.75e-11	88.28
Sexi_1643	CAH0699287.1unnamed protein product	646	3.63e-12	88.36
Sexi_1644	---NA---	462
Sexi_1645	---NA---	321
Sexi_1646	---NA---	404
Sexi_1647	UZT55360.1aldehyde oxidase 1	939	2.03e-189	89.02	F:GO:0016491; C:GO:0005777
Sexi_1648	XP_050549787.1SWI/SNF-related matrix-associated actin-dependent regulator of chromatin subfamily A-like protein 1	2347	0	87.97	P:GO:0006325; F:GO:0140097; F:GO:0140657; C:GO:0005634
Sexi_1649	---NA---	858
Sexi_1650	---NA---	832
Sexi_1651	---NA---	607
Sexi_1652	XP_045496226.1protein tramtrack, beta isoform isoform X33	941	2.13e-15	60.59	F:GO:0046872
Sexi_1653	---NA---	242
Sexi_1654	---NA---	259
Sexi_1655	---NA---	242
Sexi_1656	---NA---	275
Sexi_1657	---NA---	897
Sexi_1658	---NA---	423
Sexi_1659	---NA---	442
Sexi_1660	XP_050559246.1integrin alpha-PS4 isoform X1	604	1.54e-48	80.8	P:GO:0007155; P:GO:0023052; C:GO:0005886
Sexi_1661	KAF9803816.1hypothetical protein SFRURICE_013093	1041	3.29e-11	69.23
Sexi_1662	---NA---	469
Sexi_1663	---NA---	450
Sexi_1664	---NA---	268
Sexi_1665	---NA---	261
Sexi_1666	---NA---	205
Sexi_1667	---NA---	426
Sexi_1668	---NA---	240
Sexi_1669	XP_022830828.1intraflagellar transport protein 140 homolog	2598	0	95.97
Sexi_1670	XP_022828978.1teneurin-a isoform X5	7940	0	98.99	C:GO:0016020
Sexi_1671	XP_022814246.1septin-2 isoform X1	2408	7.57e-288	96.28	F:GO:0005525
Sexi_1672	XP_047518364.1uncharacterized protein LOC125058333	721	1.37e-50	72.95
Sexi_1673	XP_028039428.1septin-2-like isoform X2	213	3.11e-11	80.75	F:GO:0005525
Sexi_1674	XP_022814247.1septin-2 isoform X2	2690	1.35e-252	98.76	F:GO:0005525
Sexi_1675	XP_022832694.1protein furry isoform X5	8646	0	96.28	P:GO:0048856
Sexi_1676	XP_022832692.1protein furry isoform X3	8775	0	96.68	P:GO:0048856
Sexi_1677	XP_022832692.1protein furry isoform X3	8739	0	96.33	P:GO:0048856
Sexi_1678	---NA---	383
Sexi_1679	---NA---	361
Sexi_1680	---NA---	234
Sexi_1681	---NA---	350
Sexi_1682	---NA---	428
Sexi_1683	XP_013134221.1 cAMP-dependent protein kinase catalytic subunit	5826	1.01e-239	99.87	F:GO:0016740; F:GO:0140096
Sexi_1684	XP_047034655.1protein ANTAGONIST OF LIKE HETEROCHROMATIN PROTEIN 1-like	5670	1.84e-272	99.85	F:GO:0016740; F:GO:0140096
Sexi_1685	XP_022828778.1sex peptide receptor	1984	5.93e-267	94.39	P:GO:0023052; F:GO:0060089; C:GO:0005886
Sexi_1686	---NA---	239
Sexi_1687	KAF9421627.1hypothetical protein HW555_002560	557	1.45e-27	65.05
Sexi_1688	XP_050550456.1uncharacterized protein LOC126910803	676	5.69e-17	75.87
Sexi_1689	CAH0674050.1unnamed protein product	486	1.39e-11	88.75
Sexi_1690	---NA---	338
Sexi_1691	CAH0690236.1unnamed protein product	214	4e-14	73.87
Sexi_1692	XP_022823115.1histone acetyltransferase KAT6A-like	1426	3.18e-168	94.13	P:GO:0006325; P:GO:0006355; P:GO:0065003; F:GO:0003677; F:GO:0016740; F:GO:0140096; C:GO:0005694
Sexi_1693	XP_035446392.2venom dipeptidyl peptidase 4	349	6.76e-20	73.89	F:GO:0016787; F:GO:0140096
Sexi_1694	XP_026724875.1BTB/POZ domain-containing protein KCTD5	1483	3.55e-183	98.74	P:GO:0065003
Sexi_1695	KAF9422105.1hypothetical protein HW555_002126	278	1.55e-06	96
Sexi_1696	---NA---	933
Sexi_1697	---NA---	562
Sexi_1698	---NA---	224
Sexi_1699	XP_022827430.1snRNA-activating protein complex subunit 4-like	2708	0	80.13
Sexi_1700	---NA---	240
Sexi_1701	XP_035450392.1RNA polymerase-associated protein CTR9 homolog	2355	0	99.16	P:GO:0006355; C:GO:0043226
Sexi_1702	---NA---	2541
Sexi_1703	---NA---	2039
Sexi_1704	---NA---	1021
Sexi_1705	KAF9810367.1hypothetical protein SFRURICE_008623, partial	358	5.16e-09	69.97
Sexi_1706	CAH0687744.1unnamed protein product	491	7.08e-14	70.98
Sexi_1707	---NA---	285
Sexi_1708	CAH0696564.1unnamed protein product	382	1.74e-08	89.74
Sexi_1709	CAH0696564.1unnamed protein product	333	4.8e-06	76.74
Sexi_1710	CAD0251166.1unnamed protein product	503	2.05e-06	77.78
Sexi_1711	XP_022819488.1mediator of RNA polymerase II transcription subunit 13	2807	0	89.98	P:GO:0006355; F:GO:0060090; F:GO:0140110; C:GO:0005634
Sexi_1712	XP_050559232.1mediator of RNA polymerase II transcription subunit 13 isoform X5	2894	0	90.7	P:GO:0006355; F:GO:0060090; F:GO:0140110; C:GO:0005634
Sexi_1713	XP_022837348.1multiple C2 and transmembrane domain-containing protein isoform X4	3101	0	90.04	C:GO:0016020
Sexi_1714	XP_035454628.1multiple C2 and transmembrane domain-containing protein isoform X3	3188	0	98.06	C:GO:0016020
Sexi_1715	---NA---	209
Sexi_1716	CAH0702638.1unnamed protein product	1918	1.14e-253	85.14	P:GO:0006355; F:GO:0003677; C:GO:0005634
Sexi_1717	---NA---	365
Sexi_1718	---NA---	933
Sexi_1719	---NA---	1039
Sexi_1720	XP_022831748.1microprocessor complex subunit DGCR8	4501	0	85.65	P:GO:0031047; F:GO:0003723; C:GO:0005634
Sexi_1721	CAH0703755.1unnamed protein product	7447	0	65.29
Sexi_1722	KAH9639977.1hypothetical protein HF086_008072	471	1.69e-31	80.5	P:GO:0007018; F:GO:0003774; F:GO:0016787; F:GO:0140657; C:GO:0005856; C:GO:0005929
Sexi_1723	XP_022820938.1protein phosphatase PHLPP-like protein isoform X1	3970	0	92.94	C:GO:0005576
Sexi_1724	KAF9815933.1hypothetical protein SFRURICE_009831, partial	536	1.18e-07	78.32
Sexi_1725	XP_035453067.1calcium uptake protein 3, mitochondrial isoform X4	1799	0	91.22	P:GO:0055085
Sexi_1726	XP_050556002.1calcium uptake protein 3, mitochondrial isoform X1	1934	0	91.96	P:GO:0055085
Sexi_1727	XP_021199035.2LINE-1 retrotransposable element ORF2 protein	2946	0	80.65	P:GO:0006278; P:GO:0071897; F:GO:0003964; F:GO:0004519
Sexi_1728	XP_050549285.1meiosis-specific with OB domain-containing protein	1448	6.91e-83	93.71
Sexi_1729	XP_022829909.1meiosis-specific with OB domain-containing protein	1237	4.1e-120	72.24	F:GO:0003677
Sexi_1730	XP_022835310.1NADH dehydrogenase [ubiquinone] 1 alpha subcomplex subunit 6-like	608	9.13e-18	93.92	C:GO:0005739
Sexi_1731	XP_035439709.1NADH dehydrogenase [ubiquinone] 1 alpha subcomplex subunit 6-like	1052	2.76e-21	90.99	C:GO:0005739
Sexi_1732	---NA---	1542
Sexi_1733	---NA---	1576
Sexi_1734	---NA---	591
Sexi_1735	---NA---	249
Sexi_1736	XP_035437888.1larval cuticle protein F1-like	529	2.76e-15	88.07
Sexi_1737	XP_050552064.1transmembrane protein KIAA1109 isoform X1	1869	0	98.26	C:GO:0016020
Sexi_1738	XP_050552079.1transmembrane protein KIAA1109 homolog isoform X7	996	1.83e-221	99.4	C:GO:0016020
Sexi_1739	XP_050552064.1transmembrane protein KIAA1109 isoform X1	1607	0	99.21	C:GO:0016020
Sexi_1740	---NA---	1278
Sexi_1741	CAH0697743.1unnamed protein product	503	1.1e-08	87.5
Sexi_1742	---NA---	560
Sexi_1743	XP_050552470.1uncharacterized protein LOC118277601 isoform X1	5346	0	96.74
Sexi_1744	---NA---	443
Sexi_1745	KAJ8717482.1hypothetical protein PYW08_005881	665	5.35e-26	97.35
Sexi_1746	KAJ8713117.1hypothetical protein PYW08_008421	431	1.5e-26	97.9
Sexi_1747	KAJ8709527.1hypothetical protein PYW08_009531	845	6.22e-43	86.24
Sexi_1748	CAH0700251.1unnamed protein product	829	7.04e-14	75.76
Sexi_1749	CAH0699287.1unnamed protein product	420	4.56e-17	84.44
Sexi_1750	CAH0699287.1unnamed protein product	298	1.33e-06	79.21
Sexi_1751	---NA---	242
Sexi_1752	XP_050558608.1adenosylhomocysteinase-like 1 isoform X4	1236	1.38e-269	91.69	F:GO:0016787
Sexi_1753	---NA---	517
Sexi_1754	---NA---	548
Sexi_1755	KAF9418209.1hypothetical protein HW555_004915	1530	2.19e-105	93.36	P:GO:0023052; F:GO:0008289; C:GO:0005886
Sexi_1756	---NA---	553
Sexi_1757	---NA---	3016
Sexi_1758	---NA---	364
Sexi_1759	---NA---	939
Sexi_1760	XP_022831116.1facilitated trehalose transporter Tret1-like	2013	0	82.82	P:GO:0055085; F:GO:0005215
Sexi_1761	---NA---	359
Sexi_1762	---NA---	319
Sexi_1763	---NA---	456
Sexi_1764	---NA---	1148
Sexi_1765	---NA---	527
Sexi_1766	---NA---	505
Sexi_1767	---NA---	535
Sexi_1768	---NA---	211
Sexi_1769	---NA---	446
Sexi_1770	---NA---	329
Sexi_1771	---NA---	642
Sexi_1772	---NA---	1033
Sexi_1773	KAH9634611.1hypothetical protein HF086_009263	651	2.05e-06	100	F:GO:0003723; F:GO:0016787; F:GO:0140657
Sexi_1774	---NA---	800
Sexi_1775	KAH9633501.1hypothetical protein HF086_013178	968	2.22e-39	76.61
Sexi_1776	CAH2267591.1 jg11880	335	3.96e-22	83.54
Sexi_1777	---NA---	739
Sexi_1778	---NA---	892
Sexi_1779	---NA---	796
Sexi_1780	KPJ04628.1putative RNA-directed DNA polymerase from transposon BS	1697	1.13e-227	78.49	F:GO:0003824
Sexi_1781	---NA---	320
Sexi_1782	KAF9798306.1hypothetical protein SFRURICE_012903	239	2.32e-09	59.42
Sexi_1783	---NA---	246
Sexi_1784	---NA---	589
Sexi_1785	---NA---	224
Sexi_1786	---NA---	711
Sexi_1787	---NA---	291
Sexi_1788	---NA---	1730
Sexi_1789	XP_022819854.1D-glucuronyl C5-epimerase	3315	0	95.84	P:GO:0005975; P:GO:0006790; P:GO:1901135; F:GO:0016853
Sexi_1790	---NA---	972
Sexi_1791	---NA---	1513
Sexi_1792	---NA---	337
Sexi_1793	---NA---	285
Sexi_1794	---NA---	241
Sexi_1795	---NA---	312
Sexi_1796	---NA---	286
Sexi_1797	---NA---	289
Sexi_1798	---NA---	703
Sexi_1799	---NA---	659
Sexi_1800	---NA---	230
Sexi_1801	KAF9808108.1hypothetical protein SFRURICE_017280	385	8.19e-06	68.09
Sexi_1802	---NA---	322
Sexi_1803	XP_049693385.1 regucalcin	628	1.45e-67	89.43
Sexi_1804	XP_035446443.2homeobox protein aristaless-like isoform X1	1895	1.33e-56	95.6	P:GO:0006355; F:GO:0003677; F:GO:0140110; C:GO:0005634
Sexi_1805	XP_035446443.2homeobox protein aristaless-like isoform X1	2228	7.53e-183	96.6	P:GO:0006355; F:GO:0003677; F:GO:0140110; C:GO:0005634
Sexi_1806	XP_035446443.2homeobox protein aristaless-like isoform X1	1863	1.09e-56	95.6	P:GO:0006355; F:GO:0003677; F:GO:0140110; C:GO:0005634
Sexi_1807	KAF9798766.1hypothetical protein SFRURICE_003072	797	3.87e-21	82.44
Sexi_1808	KAF9798766.1hypothetical protein SFRURICE_003072	946	8.07e-17	79.65
Sexi_1809	KAF9423979.1hypothetical protein HW555_000688	2186	1.37e-55	98.08
Sexi_1810	XP_050557314.1exocyst complex component 4 isoform X2	567	4.84e-69	90.97	P:GO:0016192
Sexi_1811	XP_050557314.1exocyst complex component 4 isoform X2	672	1.23e-23	97	P:GO:0016192
Sexi_1812	---NA---	474
Sexi_1813	---NA---	418
Sexi_1814	---NA---	303
Sexi_1815	KAF9813601.1hypothetical protein SFRURICE_014979	365	2.92e-12	75.93
Sexi_1816	CAH0683084.1unnamed protein product	229	4.25e-14	77.51
Sexi_1817	---NA---	394
Sexi_1818	---NA---	222
Sexi_1819	---NA---	303
Sexi_1820	---NA---	245
Sexi_1821	---NA---	312
Sexi_1822	---NA---	207
Sexi_1823	---NA---	930
Sexi_1824	---NA---	429
Sexi_1825	XP_022823984.1suppression of tumorigenicity 5 protein-like	4740	0	77.66
Sexi_1826	CAH2109247.1unnamed protein product	973	1.25e-11	85.44
Sexi_1827	CAH2109247.1unnamed protein product	527	5.16e-08	69.03
Sexi_1828	KAJ8731368.1hypothetical protein PYW07_004532	210	1.42e-15	83.93
Sexi_1829	CAH0695515.1unnamed protein product	747	1.45e-07	87.1
Sexi_1830	CAH0695515.1unnamed protein product	819	1.89e-07	66
Sexi_1831	---NA---	342
Sexi_1832	---NA---	229
Sexi_1833	XP_022830197.1protein trapped in endoderm-1-like isoform X2	2796	4.3e-239	96.79	P:GO:0023052; F:GO:0060089
Sexi_1834	XP_041968584.1THAP domain-containing protein 6-like	1330	9.32e-75	70.93	F:GO:0003677
Sexi_1835	CAH0700882.1unnamed protein product	318	3.98e-17	89.16
Sexi_1836	---NA---	639
Sexi_1837	---NA---	407
Sexi_1838	XP_045449499.1piggyBac transposable element-derived protein 2-like	1573	1.52e-17	53.58
Sexi_1839	---NA---	349
Sexi_1840	KAF9798347.1hypothetical protein SFRURICE_010764, partial	502	5.34e-08	91.53
Sexi_1841	KAF9423850.1hypothetical protein HW555_000908	488	1.56e-51	83.66
Sexi_1842	---NA---	393
Sexi_1843	XP_035433927.2reticulocyte-binding protein homolog 2a	572	2.77e-93	92.96
Sexi_1844	---NA---	287
Sexi_1845	KAF9818384.1hypothetical protein SFRURICE_017806	787	3.42e-06	70.59
Sexi_1846	---NA---	851
Sexi_1847	---NA---	873
Sexi_1848	---NA---	211
Sexi_1849	---NA---	1271
Sexi_1850	---NA---	573
Sexi_1851	KAF9422019.1hypothetical protein HW555_002239, partial	538	2.65e-91	91.75	C:GO:0016020
Sexi_1852	---NA---	823
Sexi_1853	---NA---	570
Sexi_1854	XP_035444346.2 calpain-B	823	6.54e-19	69.76	P:GO:0006508; F:GO:0004198
Sexi_1855	---NA---	390
Sexi_1856	---NA---	491
Sexi_1857	XP_022823071.1von Willebrand factor-like	1784	1.36e-109	86.47
Sexi_1858	XP_022823071.1von Willebrand factor-like	1134	1.82e-55	86.98	C:GO:0016020
Sexi_1859	XP_022823071.1von Willebrand factor-like	1254	5.65e-185	85.03
Sexi_1860	---NA---	572
Sexi_1861	---NA---	206
Sexi_1862	---NA---	826
Sexi_1863	KAF9813458.1hypothetical protein SFRURICE_000969	255	1.03e-10	85.33
Sexi_1864	---NA---	467
Sexi_1865	XP_022827999.1heterogeneous nuclear ribonucleoprotein A1-like isoform X1	1685	1.1e-191	90.54	F:GO:0003723
Sexi_1866	XP_022828016.1heterogeneous nuclear ribonucleoprotein A1-like isoform X3	1928	3.71e-170	89.73	F:GO:0003723
Sexi_1867	XP_022827999.1heterogeneous nuclear ribonucleoprotein A1-like isoform X1	2991	9.73e-171	90.34	F:GO:0003723
Sexi_1868	KAJ8711553.1hypothetical protein PYW08_008507	789	1.09e-12	80.24	C:GO:0016020
Sexi_1869	---NA---	770
Sexi_1870	---NA---	1688
Sexi_1871	---NA---	597
Sexi_1872	---NA---	443
Sexi_1873	---NA---	229
Sexi_1874	XP_035441331.1ATPase H(+)-transporting accessory protein 2 isoform X1	1146	1.52e-106	62.35	F:GO:0060089; C:GO:0005783; C:GO:0005886
Sexi_1875	---NA---	306
Sexi_1876	KAF9811871.1hypothetical protein SFRURICE_021228, partial	330	7.53e-06	71.74
Sexi_1877	---NA---	301
Sexi_1878	---NA---	1027
Sexi_1879	---NA---	979
Sexi_1880	CAH0702593.1unnamed protein product	207	2.51e-12	84.34
Sexi_1881	---NA---	227
Sexi_1882	---NA---	814
Sexi_1883	---NA---	789
Sexi_1884	GBP84213.1Retrovirus-related Pol polyprotein from transposon TNT 1-94	4502	0	69.22	P:GO:0015074; P:GO:0071897; F:GO:0003676; F:GO:0003887; F:GO:0008270; C:GO:0042575
Sexi_1885	GBP64177.1Retrovirus-related Pol polyprotein from transposon TNT 1-94	2654	3.19e-209	80.1	F:GO:0016740; F:GO:0140097
Sexi_1886	GBP26796.1Retrovirus-related Pol polyprotein from transposon TNT 1-94	2025	1.36e-189	74.89	P:GO:0006259; F:GO:0005488
Sexi_1887	XP_022832112.1aldo-keto reductase AKR2E4-like	1277	2.26e-231	90.79	P:GO:0006629; F:GO:0016491
Sexi_1888	XP_022832112.1aldo-keto reductase AKR2E4-like	1322	7.45e-227	86.68	P:GO:0006629; F:GO:0016491
Sexi_1889	XP_022832112.1aldo-keto reductase AKR2E4-like	979	4.25e-124	88.96	F:GO:0016491
Sexi_1890	XP_022832112.1aldo-keto reductase AKR2E4-like	1876	6.36e-109	89.36	F:GO:0016491
Sexi_1891	---NA---	414
Sexi_1892	---NA---	725
Sexi_1893	---NA---	501
Sexi_1894	XP_035457333.2adenosine 5'-monophosphoramidase HINT3	1130	5.52e-93	90.44	F:GO:0003824
Sexi_1895	XP_052750410.1splicing factor, arginine/serine-rich 19	1163	9.57e-172	82.71
Sexi_1896	XP_052750410.1splicing factor, arginine/serine-rich 19	1199	1.44e-190	79.49
Sexi_1897	---NA---	567
Sexi_1898	---NA---	512
Sexi_1899	XP_035433520.2cadherin-related tumor suppressor	7139	0	95.55	P:GO:0007155; P:GO:0007163; P:GO:0030154; P:GO:0048856; C:GO:0005886
Sexi_1900	XP_050550061.1apoptosis-stimulating of p53 protein 1 isoform X7	3933	0	93.31	P:GO:0012501; C:GO:0005634
Sexi_1901	XP_050550637.1tyrosine-protein kinase hopscotch	7188	0	95.3	P:GO:0030154; P:GO:0048856; F:GO:0016740; F:GO:0140096; C:GO:0005856
Sexi_1902	---NA---	477
Sexi_1903	---NA---	625
Sexi_1904	---NA---	648
Sexi_1905	---NA---	663
Sexi_1906	XP_021199172.1nucleoside diphosphate kinase	2540	2.53e-114	96.84	P:GO:0055086; P:GO:1901135; F:GO:0016740
Sexi_1907	---NA---	249
Sexi_1908	XP_022830840.1monocarboxylate transporter 3-like isoform X2	2082	0	91.15	P:GO:0055085; F:GO:0005215
Sexi_1909	---NA---	714
Sexi_1910	---NA---	467
Sexi_1911	XP_035437629.2serine/arginine repetitive matrix protein 1	4105	0	72.02
Sexi_1912	XP_035437629.2serine/arginine repetitive matrix protein 1	4023	0	74.6
Sexi_1913	---NA---	431
Sexi_1914	KAF9798347.1hypothetical protein SFRURICE_010764, partial	212	4.83e-10	89.37
Sexi_1915	CAH0686259.1unnamed protein product	576	6.75e-11	92.11
Sexi_1916	---NA---	573
Sexi_1917	---NA---	517
Sexi_1918	CAH0669140.1unnamed protein product	2639	7.58e-210	82.21	C:GO:0016020
Sexi_1919	CAH0669140.1unnamed protein product	659	1.59e-37	80.35	C:GO:0016020
Sexi_1920	KAF9412986.1hypothetical protein HW555_008683	391	2.06e-29	86.59	C:GO:0016020
Sexi_1921	CAH0669140.1unnamed protein product	2809	0	80.48	C:GO:0016020
Sexi_1922	---NA---	338
Sexi_1923	---NA---	229
Sexi_1924	XP_035454039.2transcription factor Ouib-like	1500	2.06e-250	69.84	C:GO:0005634
Sexi_1925	XP_026744239.1zinc finger protein 22-like isoform X2	696	1.02e-74	83.25	C:GO:0005634
Sexi_1926	CAH0700313.1unnamed protein product	1117	1.21e-08	65.54
Sexi_1927	CAH0700313.1unnamed protein product	734	1.71e-06	66.04
Sexi_1928	CAH0700313.1unnamed protein product	647	2.23e-09	66.44
Sexi_1929	---NA---	242
Sexi_1930	---NA---	213
Sexi_1931	---NA---	753
Sexi_1932	XP_035458620.228S ribosomal protein S2, mitochondrial	2747	1.3e-174	94.6	F:GO:0005198; C:GO:0005840
Sexi_1933	XP_035458619.1leucine-rich repeat-containing protein 58	1576	6.99e-95	92.7
Sexi_1934	CAH0690144.1unnamed protein product	524	1.13e-20	94.24
Sexi_1935	---NA---	718
Sexi_1936	---NA---	1800
Sexi_1937	---NA---	1365
Sexi_1938	---NA---	1845
Sexi_1939	---NA---	703
Sexi_1940	---NA---	514
Sexi_1941	---NA---	378
Sexi_1942	---NA---	412
Sexi_1943	---NA---	256
Sexi_1944	---NA---	443
Sexi_1945	---NA---	305
Sexi_1946	XP_050558638.1polypeptide N-acetylgalactosaminyltransferase 1 isoform X5	1166	1.12e-221	71.05	C:GO:0005794
Sexi_1947	XP_045457596.1polypeptide N-acetylgalactosaminyltransferase 1-like	352	4.22e-47	71.8	C:GO:0005794
Sexi_1948	KAF9807397.1hypothetical protein SFRURICE_005979, partial	360	2.17e-09	76.11
Sexi_1949	---NA---	805
Sexi_1950	---NA---	242
Sexi_1951	XP_018324924.1zinc finger BED domain-containing protein 4-like	1828	1.17e-229	87.82	F:GO:0003677; F:GO:0016740; F:GO:0140097; C:GO:0005634
Sexi_1952	XP_030752727.1zinc finger BED domain-containing protein 4-like isoform X2	1314	1.14e-171	81.03	F:GO:0003677; C:GO:0005634
Sexi_1953	---NA---	1532
Sexi_1954	XP_022818114.1paired box protein Pax-1	1065	1.23e-157	94.77	P:GO:0006355; F:GO:0003677; C:GO:0005634
Sexi_1955	XP_037868210.1uncharacterized protein LOC105841770	365	5.7e-08	74.83	F:GO:0003676
Sexi_1956	---NA---	305
Sexi_1957	---NA---	376
Sexi_1958	---NA---	298
Sexi_1959	---NA---	256
Sexi_1960	---NA---	618
Sexi_1961	---NA---	277
Sexi_1962	---NA---	310
Sexi_1963	---NA---	282
Sexi_1964	---NA---	271
Sexi_1965	---NA---	544
Sexi_1966	---NA---	242
Sexi_1967	---NA---	205
Sexi_1968	---NA---	259
Sexi_1969	CAH0677679.1unnamed protein product	291	4.4e-13	77.56
Sexi_1970	KAH9639054.1hypothetical protein HF086_003585	305	1.72e-20	95.25
Sexi_1971	---NA---	1538
Sexi_1972	---NA---	709
Sexi_1973	---NA---	1799
Sexi_1974	---NA---	255
Sexi_1975	---NA---	349
Sexi_1976	---NA---	1112
Sexi_1977	KAI5646662.1FLYWCH zinc finger domain-containing protein	611	2.1e-41	74.71	F:GO:0046872
Sexi_1978	---NA---	471
Sexi_1979	---NA---	541
Sexi_1980	KAG7311027.1hypothetical protein JYU34_003884	1003	4.37e-08	73.08
Sexi_1981	XP_022821047.1mRNA cap guanine-N7 methyltransferase	1650	9.71e-285	93.86	P:GO:0016071; F:GO:0003723; F:GO:0016740; F:GO:0140098; C:GO:0005634
Sexi_1982	---NA---	384
Sexi_1983	XP_050552081.1activin receptor type-1 isoform X2	1975	0	92.91	P:GO:0023052; F:GO:0016740; F:GO:0060089; F:GO:0140096
Sexi_1984	---NA---	328
Sexi_1985	---NA---	246
Sexi_1986	---NA---	1419
Sexi_1987	CAH0696098.1unnamed protein product	241	2.82e-07	71.68
Sexi_1988	---NA---	325
Sexi_1989	XP_022831153.1DNA topoisomerase 3-alpha	3155	0	87.11	F:GO:0003677; F:GO:0016853; F:GO:0140097; C:GO:0005694
Sexi_1990	---NA---	347
Sexi_1991	---NA---	366
Sexi_1992	---NA---	592
Sexi_1993	---NA---	5164
Sexi_1994	---NA---	529
Sexi_1995	XP_035436212.1ribosomal protein S6 kinase beta-1	2498	6.91e-113	97.13	P:GO:0023052; F:GO:0016740; F:GO:0140096; C:GO:0005840
Sexi_1996	QYF65631.1odorant binding protein 17	215	1.72e-10	80.82
Sexi_1997	---NA---	359
Sexi_1998	KAF9405866.1hypothetical protein HW555_013571, partial	2144	2.59e-58	78.29	F:GO:0046872
[truncated: 178,357 more rows]
