# Supplementary material for: Transcriptome profiling reveals novel insights into the regulation of calcium ion and detoxification genes driving chlorantraniliprole resistance in Spodoptera exigua
Source: Heliyon. 2024 Nov 22;10(23):e40556. doi: 10.1016/j.heliyon.2024.e40556 (PMC11629198; doi:10.1016/j.heliyon.2024.e40556)
Supplement: Multimedia component 1 [file mmc1.zip › HLY e40556_supplementary data/Table S7/Table S7. KEGG pathway distribution information of three strain-specific unigenes.xlsx]

## Sheet: Reference_unigene_KEGG
Table S7. KEGG pathway distribution information of three strain-specific unigenes (related to Figures 1 and 4)
A09100 Metabolism
B 09101 Carbohydrate metabolism
C 00010 Glycolysis / Gluconeogenesis [PATH:ko00010]
D Gene.15434::Sexi_28818::g.15434::m.15434; K00844 HK; hexokinase [EC:2.7.1.1]
D Gene.15435::Sexi_28819::g.15435::m.15435; K00844 HK; hexokinase [EC:2.7.1.1]
D Gene.15436::Sexi_28820::g.15436::m.15436; K00844 HK; hexokinase [EC:2.7.1.1]
D Gene.15437::Sexi_28821::g.15437::m.15437; K00844 HK; hexokinase [EC:2.7.1.1]
D Gene.15569::Sexi_28953::g.15569::m.15569; K00844 HK; hexokinase [EC:2.7.1.1]
D Gene.3449::Sexi_5271::g.3449::m.3449; K00844 HK; hexokinase [EC:2.7.1.1]
D Gene.34853::Sexi_67647::g.34853::m.34853; K00844 HK; hexokinase [EC:2.7.1.1]
D Gene.34858::Sexi_67648::g.34858::m.34858; K00844 HK; hexokinase [EC:2.7.1.1]
D Gene.39571::Sexi_76023::g.39571::m.39571; K00844 HK; hexokinase [EC:2.7.1.1]
D Gene.5333::Sexi_8886::g.5333::m.5333; K00844 HK; hexokinase [EC:2.7.1.1]
D Gene.5334::Sexi_8887::g.5334::m.5334; K00844 HK; hexokinase [EC:2.7.1.1]
D Gene.31016::Sexi_59635::g.31016::m.31016; K01810 GPI, pgi; glucose-6-phosphate isomerase [EC:5.3.1.9]
D Gene.31018::Sexi_59636::g.31018::m.31018; K01810 GPI, pgi; glucose-6-phosphate isomerase [EC:5.3.1.9]
D Gene.11029::Sexi_23106::g.11029::m.11029; K00850 pfkA, PFK; 6-phosphofructokinase 1 [EC:2.7.1.11]
D Gene.11031::Sexi_23107::g.11031::m.11031; K00850 pfkA, PFK; 6-phosphofructokinase 1 [EC:2.7.1.11]
D Gene.15438::Sexi_28822::g.15438::m.15438; K00850 pfkA, PFK; 6-phosphofructokinase 1 [EC:2.7.1.11]
D Gene.30297::Sexi_58419::g.30297::m.30297; K00850 pfkA, PFK; 6-phosphofructokinase 1 [EC:2.7.1.11]
D Gene.30299::Sexi_58420::g.30299::m.30299; K00850 pfkA, PFK; 6-phosphofructokinase 1 [EC:2.7.1.11]
D Gene.53355::Sexi_109315::g.53355::m.53355; K03841 FBP, fbp; fructose-1,6-bisphosphatase I [EC:3.1.3.11]
D Gene.53362::Sexi_109316::g.53362::m.53362; K03841 FBP, fbp; fructose-1,6-bisphosphatase I [EC:3.1.3.11]
D Gene.53367::Sexi_109317::g.53367::m.53367; K03841 FBP, fbp; fructose-1,6-bisphosphatase I [EC:3.1.3.11]
D Gene.59360::Sexi_122267::g.59360::m.59360; K03841 FBP, fbp; fructose-1,6-bisphosphatase I [EC:3.1.3.11]
D Gene.59361::Sexi_122268::g.59361::m.59361; K03841 FBP, fbp; fructose-1,6-bisphosphatase I [EC:3.1.3.11]
D Gene.75609::Sexi_152958::g.75609::m.75609; K03841 FBP, fbp; fructose-1,6-bisphosphatase I [EC:3.1.3.11]
D Gene.80012::Sexi_162804::g.80012::m.80012; K03841 FBP, fbp; fructose-1,6-bisphosphatase I [EC:3.1.3.11]
D Gene.80014::Sexi_162806::g.80014::m.80014; K03841 FBP, fbp; fructose-1,6-bisphosphatase I [EC:3.1.3.11]
D Gene.18656::Sexi_35553::g.18656::m.18656; K03841 FBP, fbp; fructose-1,6-bisphosphatase I [EC:3.1.3.11]
D Gene.18659::Sexi_35554::g.18659::m.18659; K03841 FBP, fbp; fructose-1,6-bisphosphatase I [EC:3.1.3.11]
D Gene.30873::Sexi_59384::g.30873::m.30873; K03841 FBP, fbp; fructose-1,6-bisphosphatase I [EC:3.1.3.11]
D Gene.63081::Sexi_129430::g.63081::m.63081; K01623 ALDO; fructose-bisphosphate aldolase, class I [EC:4.1.2.13]
D Gene.63628::Sexi_130304::g.63628::m.63628; K01623 ALDO; fructose-bisphosphate aldolase, class I [EC:4.1.2.13]
D Gene.15288::Sexi_28688::g.15288::m.15288; K01623 ALDO; fructose-bisphosphate aldolase, class I [EC:4.1.2.13]
D Gene.15290::Sexi_28689::g.15290::m.15290; K01623 ALDO; fructose-bisphosphate aldolase, class I [EC:4.1.2.13]
D Gene.27190::Sexi_52218::g.27190::m.27190; K01623 ALDO; fructose-bisphosphate aldolase, class I [EC:4.1.2.13]
D Gene.27191::Sexi_52219::g.27191::m.27191; K01623 ALDO; fructose-bisphosphate aldolase, class I [EC:4.1.2.13]
D Gene.49009::Sexi_98212::g.49009::m.49009; K01623 ALDO; fructose-bisphosphate aldolase, class I [EC:4.1.2.13]
D Gene.53436::Sexi_109434::g.53436::m.53436; K01624 FBA, fbaA; fructose-bisphosphate aldolase, class II [EC:4.1.2.13]
D Gene.73526::Sexi_146106::g.73526::m.73526; K01803 TPI, tpiA; triosephosphate isomerase (TIM) [EC:5.3.1.1]
D Gene.35777::Sexi_68926::g.35777::m.35777; K01803 TPI, tpiA; triosephosphate isomerase (TIM) [EC:5.3.1.1]
D Gene.71257::Sexi_141915::g.71257::m.71257; K00134 GAPDH, gapA; glyceraldehyde 3-phosphate dehydrogenase (phosphorylating) [EC:1.2.1.12]
D Gene.74485::Sexi_149084::g.74485::m.74485; K00134 GAPDH, gapA; glyceraldehyde 3-phosphate dehydrogenase (phosphorylating) [EC:1.2.1.12]
D Gene.75129::Sexi_151021::g.75129::m.75129; K00134 GAPDH, gapA; glyceraldehyde 3-phosphate dehydrogenase (phosphorylating) [EC:1.2.1.12]
D Gene.18264::Sexi_34531::g.18264::m.18264; K00134 GAPDH, gapA; glyceraldehyde 3-phosphate dehydrogenase (phosphorylating) [EC:1.2.1.12]
D Gene.26389::Sexi_50770::g.26389::m.26389; K00134 GAPDH, gapA; glyceraldehyde 3-phosphate dehydrogenase (phosphorylating) [EC:1.2.1.12]
D Gene.32550::Sexi_63150::g.32550::m.32550; K00134 GAPDH, gapA; glyceraldehyde 3-phosphate dehydrogenase (phosphorylating) [EC:1.2.1.12]
D Gene.53042::Sexi_108598::g.53042::m.53042; K00927 PGK, pgk; phosphoglycerate kinase [EC:2.7.2.3]
D Gene.6519::Sexi_11057::g.6519::m.6519; K00927 PGK, pgk; phosphoglycerate kinase [EC:2.7.2.3]
D Gene.75088::Sexi_150807::g.75088::m.75088; K01834 PGAM, gpmA; 2,3-bisphosphoglycerate-dependent phosphoglycerate mutase [EC:5.4.2.11]
D Gene.4890::Sexi_8198::g.4890::m.4890; K01834 PGAM, gpmA; 2,3-bisphosphoglycerate-dependent phosphoglycerate mutase [EC:5.4.2.11]
D Gene.55051::Sexi_114047::g.55051::m.55051; K01689 ENO, eno; enolase [EC:4.2.1.11]
D Gene.55055::Sexi_114048::g.55055::m.55055; K01689 ENO, eno; enolase [EC:4.2.1.11]
D Gene.55058::Sexi_114049::g.55058::m.55058; K01689 ENO, eno; enolase [EC:4.2.1.11]
D Gene.24132::Sexi_47837::g.24132::m.24132; K01689 ENO, eno; enolase [EC:4.2.1.11]
D Gene.32323::Sexi_62380::g.32323::m.32323; K01689 ENO, eno; enolase [EC:4.2.1.11]
D Gene.32327::Sexi_62381::g.32327::m.32327; K01689 ENO, eno; enolase [EC:4.2.1.11]
D Gene.35247::Sexi_68201::g.35247::m.35247; K01689 ENO, eno; enolase [EC:4.2.1.11]
D Gene.40282::Sexi_77463::g.40282::m.40282; K01689 ENO, eno; enolase [EC:4.2.1.11]
D Gene.47836::Sexi_94774::g.47836::m.47836; K01689 ENO, eno; enolase [EC:4.2.1.11]
D Gene.51227::Sexi_104109::g.51227::m.51227; K00873 PK, pyk; pyruvate kinase [EC:2.7.1.40]
D Gene.51228::Sexi_104110::g.51228::m.51228; K00873 PK, pyk; pyruvate kinase [EC:2.7.1.40]
D Gene.72609::Sexi_144413::g.72609::m.72609; K00873 PK, pyk; pyruvate kinase [EC:2.7.1.40]
D Gene.86077::Sexi_177576::g.86077::m.86077; K00873 PK, pyk; pyruvate kinase [EC:2.7.1.40]
D Gene.25263::Sexi_49210::g.25263::m.25263; K00873 PK, pyk; pyruvate kinase [EC:2.7.1.40]
D Gene.27754::Sexi_53036::g.27754::m.27754; K00873 PK, pyk; pyruvate kinase [EC:2.7.1.40]
D Gene.32633::Sexi_63423::g.32633::m.32633; K00873 PK, pyk; pyruvate kinase [EC:2.7.1.40]
D Gene.36074::Sexi_69343::g.36074::m.36074; K00873 PK, pyk; pyruvate kinase [EC:2.7.1.40]
D Gene.43986::Sexi_86765::g.43986::m.43986; K00873 PK, pyk; pyruvate kinase [EC:2.7.1.40]
D Gene.52748::Sexi_107985::g.52748::m.52748; K00161 PDHA, pdhA; pyruvate dehydrogenase E1 component subunit alpha [EC:1.2.4.1]
D Gene.17382::Sexi_32488::g.17382::m.17382; K00161 PDHA, pdhA; pyruvate dehydrogenase E1 component subunit alpha [EC:1.2.4.1]
D Gene.21466::Sexi_41972::g.21466::m.21466; K00162 PDHB, pdhB; pyruvate dehydrogenase E1 component subunit beta [EC:1.2.4.1]
D Gene.55594::Sexi_115668::g.55594::m.55594; K00627 DLAT, aceF, pdhC; pyruvate dehydrogenase E2 component (dihydrolipoyllysine-residue acetyltransferase) [EC:2.3.1.12]
D Gene.16859::Sexi_31568::g.16859::m.16859; K00627 DLAT, aceF, pdhC; pyruvate dehydrogenase E2 component (dihydrolipoyllysine-residue acetyltransferase) [EC:2.3.1.12]
D Gene.16862::Sexi_31569::g.16862::m.16862; K00627 DLAT, aceF, pdhC; pyruvate dehydrogenase E2 component (dihydrolipoyllysine-residue acetyltransferase) [EC:2.3.1.12]
D Gene.49342::Sexi_100143::g.49342::m.49342; K00382 DLD, lpd, pdhD; dihydrolipoyl dehydrogenase [EC:1.8.1.4]
D Gene.52692::Sexi_107736::g.52692::m.52692; K00382 DLD, lpd, pdhD; dihydrolipoyl dehydrogenase [EC:1.8.1.4]
D Gene.58769::Sexi_121185::g.58769::m.58769; K00382 DLD, lpd, pdhD; dihydrolipoyl dehydrogenase [EC:1.8.1.4]
D Gene.33851::Sexi_66468::g.33851::m.33851; K00382 DLD, lpd, pdhD; dihydrolipoyl dehydrogenase [EC:1.8.1.4]
D Gene.64126::Sexi_131489::g.64126::m.64126; K00016 LDH, ldh; L-lactate dehydrogenase [EC:1.1.1.27]
D Gene.15390::Sexi_28786::g.15390::m.15390; K00016 LDH, ldh; L-lactate dehydrogenase [EC:1.1.1.27]
D Gene.24644::Sexi_48457::g.24644::m.24644; K00016 LDH, ldh; L-lactate dehydrogenase [EC:1.1.1.27]
D Gene.27219::Sexi_52261::g.27219::m.27219; K00016 LDH, ldh; L-lactate dehydrogenase [EC:1.1.1.27]
D Gene.37534::Sexi_71500::g.37534::m.37534; K00016 LDH, ldh; L-lactate dehydrogenase [EC:1.1.1.27]
D Gene.38586::Sexi_73419::g.38586::m.38586; K00016 LDH, ldh; L-lactate dehydrogenase [EC:1.1.1.27]
D Gene.38587::Sexi_73420::g.38587::m.38587; K00016 LDH, ldh; L-lactate dehydrogenase [EC:1.1.1.27]
D Gene.60073::Sexi_122987::g.60073::m.60073; K00121 frmA, ADH5, adhC; S-(hydroxymethyl)glutathione dehydrogenase / alcohol dehydrogenase [EC:1.1.1.284 1.1.1.1]
D Gene.75011::Sexi_150279::g.75011::m.75011; K04072 adhE; acetaldehyde dehydrogenase / alcohol dehydrogenase [EC:1.2.1.10 1.1.1.1]
D Gene.83161::Sexi_167736::g.83161::m.83161; K00002 AKR1A1, adh; alcohol dehydrogenase (NADP+) [EC:1.1.1.2]
D Gene.39805::Sexi_76464::g.39805::m.39805; K00002 AKR1A1, adh; alcohol dehydrogenase (NADP+) [EC:1.1.1.2]
D Gene.41106::Sexi_79201::g.41106::m.41106; K00002 AKR1A1, adh; alcohol dehydrogenase (NADP+) [EC:1.1.1.2]
D Gene.47231::Sexi_93670::g.47231::m.47231; K00002 AKR1A1, adh; alcohol dehydrogenase (NADP+) [EC:1.1.1.2]
D Gene.47233::Sexi_93671::g.47233::m.47233; K00002 AKR1A1, adh; alcohol dehydrogenase (NADP+) [EC:1.1.1.2]
D Gene.49091::Sexi_98334::g.49091::m.49091; K00002 AKR1A1, adh; alcohol dehydrogenase (NADP+) [EC:1.1.1.2]
D Gene.50883::Sexi_103851::g.50883::m.50883; K00128 ALDH; aldehyde dehydrogenase (NAD+) [EC:1.2.1.3]
D Gene.53196::Sexi_108895::g.53196::m.53196; K00128 ALDH; aldehyde dehydrogenase (NAD+) [EC:1.2.1.3]
D Gene.53197::Sexi_108896::g.53197::m.53197; K00128 ALDH; aldehyde dehydrogenase (NAD+) [EC:1.2.1.3]
D Gene.53213::Sexi_108913::g.53213::m.53213; K00128 ALDH; aldehyde dehydrogenase (NAD+) [EC:1.2.1.3]
D Gene.53215::Sexi_108914::g.53215::m.53215; K00128 ALDH; aldehyde dehydrogenase (NAD+) [EC:1.2.1.3]
D Gene.59036::Sexi_121753::g.59036::m.59036; K00128 ALDH; aldehyde dehydrogenase (NAD+) [EC:1.2.1.3]
D Gene.59037::Sexi_121754::g.59037::m.59037; K00128 ALDH; aldehyde dehydrogenase (NAD+) [EC:1.2.1.3]
D Gene.63265::Sexi_129531::g.63265::m.63265; K00128 ALDH; aldehyde dehydrogenase (NAD+) [EC:1.2.1.3]
D Gene.64583::Sexi_132548::g.64583::m.64583; K00128 ALDH; aldehyde dehydrogenase (NAD+) [EC:1.2.1.3]
D Gene.65560::Sexi_133546::g.65560::m.65560; K00128 ALDH; aldehyde dehydrogenase (NAD+) [EC:1.2.1.3]
D Gene.65562::Sexi_133547::g.65562::m.65562; K00128 ALDH; aldehyde dehydrogenase (NAD+) [EC:1.2.1.3]
D Gene.65563::Sexi_133549::g.65563::m.65563; K00128 ALDH; aldehyde dehydrogenase (NAD+) [EC:1.2.1.3]
D Gene.71032::Sexi_141410::g.71032::m.71032; K00128 ALDH; aldehyde dehydrogenase (NAD+) [EC:1.2.1.3]
D Gene.71918::Sexi_143085::g.71918::m.71918; K00128 ALDH; aldehyde dehydrogenase (NAD+) [EC:1.2.1.3]
D Gene.71919::Sexi_143086::g.71919::m.71919; K00128 ALDH; aldehyde dehydrogenase (NAD+) [EC:1.2.1.3]
D Gene.71923::Sexi_143089::g.71923::m.71923; K00128 ALDH; aldehyde dehydrogenase (NAD+) [EC:1.2.1.3]
D Gene.72477::Sexi_144079::g.72477::m.72477; K00128 ALDH; aldehyde dehydrogenase (NAD+) [EC:1.2.1.3]
D Gene.222::Sexi_145::g.222::m.222; K00128 ALDH; aldehyde dehydrogenase (NAD+) [EC:1.2.1.3]
D Gene.223::Sexi_146::g.223::m.223; K00128 ALDH; aldehyde dehydrogenase (NAD+) [EC:1.2.1.3]
D Gene.11570::Sexi_23643::g.11570::m.11570; K00128 ALDH; aldehyde dehydrogenase (NAD+) [EC:1.2.1.3]
D Gene.13726::Sexi_26418::g.13726::m.13726; K00128 ALDH; aldehyde dehydrogenase (NAD+) [EC:1.2.1.3]
D Gene.14446::Sexi_27479::g.14446::m.14446; K00128 ALDH; aldehyde dehydrogenase (NAD+) [EC:1.2.1.3]
D Gene.15556::Sexi_28945::g.15556::m.15556; K00128 ALDH; aldehyde dehydrogenase (NAD+) [EC:1.2.1.3]
D Gene.15558::Sexi_28946::g.15558::m.15558; K00128 ALDH; aldehyde dehydrogenase (NAD+) [EC:1.2.1.3]
D Gene.18015::Sexi_33926::g.18015::m.18015; K00128 ALDH; aldehyde dehydrogenase (NAD+) [EC:1.2.1.3]
D Gene.30881::Sexi_59389::g.30881::m.30881; K00128 ALDH; aldehyde dehydrogenase (NAD+) [EC:1.2.1.3]
D Gene.39785::Sexi_76433::g.39785::m.39785; K00128 ALDH; aldehyde dehydrogenase (NAD+) [EC:1.2.1.3]
D Gene.39787::Sexi_76434::g.39787::m.39787; K00128 ALDH; aldehyde dehydrogenase (NAD+) [EC:1.2.1.3]
D Gene.40760::Sexi_78492::g.40760::m.40760; K00128 ALDH; aldehyde dehydrogenase (NAD+) [EC:1.2.1.3]
D Gene.47883::Sexi_94915::g.47883::m.47883; K00128 ALDH; aldehyde dehydrogenase (NAD+) [EC:1.2.1.3]
D Gene.47885::Sexi_94916::g.47885::m.47885; K00128 ALDH; aldehyde dehydrogenase (NAD+) [EC:1.2.1.3]
D Gene.47887::Sexi_94917::g.47887::m.47887; K00128 ALDH; aldehyde dehydrogenase (NAD+) [EC:1.2.1.3]
D Gene.5818::Sexi_9790::g.5818::m.5818; K00128 ALDH; aldehyde dehydrogenase (NAD+) [EC:1.2.1.3]
D Gene.5822::Sexi_9791::g.5822::m.5822; K00128 ALDH; aldehyde dehydrogenase (NAD+) [EC:1.2.1.3]
D Gene.5826::Sexi_9792::g.5826::m.5826; K00128 ALDH; aldehyde dehydrogenase (NAD+) [EC:1.2.1.3]
D Gene.5336::Sexi_8888::g.5336::m.5336; K14085 ALDH7A1; aldehyde dehydrogenase family 7 member A1 [EC:1.2.1.31 1.2.1.8 1.2.1.3]
D Gene.5341::Sexi_8889::g.5341::m.5341; K14085 ALDH7A1; aldehyde dehydrogenase family 7 member A1 [EC:1.2.1.31 1.2.1.8 1.2.1.3]
D Gene.13178::Sexi_25516::g.13178::m.13178; K01895 ACSS1_2, acs; acetyl-CoA synthetase [EC:6.2.1.1]
D Gene.64225::Sexi_131800::g.64225::m.64225; K01785 galM, GALM; aldose 1-epimerase [EC:5.1.3.3]
D Gene.64227::Sexi_131801::g.64227::m.64227; K01785 galM, GALM; aldose 1-epimerase [EC:5.1.3.3]
D Gene.65632::Sexi_133599::g.65632::m.65632; K01785 galM, GALM; aldose 1-epimerase [EC:5.1.3.3]
D Gene.65635::Sexi_133600::g.65635::m.65635; K01785 galM, GALM; aldose 1-epimerase [EC:5.1.3.3]
D Gene.76863::Sexi_158253::g.76863::m.76863; K01785 galM, GALM; aldose 1-epimerase [EC:5.1.3.3]
D Gene.83070::Sexi_167509::g.83070::m.83070; K01785 galM, GALM; aldose 1-epimerase [EC:5.1.3.3]
D Gene.87988::Sexi_180188::g.87988::m.87988; K01785 galM, GALM; aldose 1-epimerase [EC:5.1.3.3]
D Gene.87989::Sexi_180189::g.87989::m.87989; K01785 galM, GALM; aldose 1-epimerase [EC:5.1.3.3]
D Gene.13082::Sexi_25403::g.13082::m.13082; K01785 galM, GALM; aldose 1-epimerase [EC:5.1.3.3]
D Gene.28746::Sexi_54922::g.28746::m.28746; K01785 galM, GALM; aldose 1-epimerase [EC:5.1.3.3]
D Gene.36639::Sexi_70155::g.36639::m.36639; K01785 galM, GALM; aldose 1-epimerase [EC:5.1.3.3]
D Gene.36640::Sexi_70156::g.36640::m.36640; K01785 galM, GALM; aldose 1-epimerase [EC:5.1.3.3]
D Gene.36641::Sexi_70157::g.36641::m.36641; K01785 galM, GALM; aldose 1-epimerase [EC:5.1.3.3]
D Gene.27474::Sexi_52556::g.27474::m.27474; K01835 pgm; phosphoglucomutase [EC:5.4.2.2]
D Gene.74990::Sexi_150193::g.74990::m.74990; K15779 PGM2; phosphoglucomutase / phosphopentomutase [EC:5.4.2.2 5.4.2.7]
D Gene.36146::Sexi_69428::g.36146::m.36146; K15779 PGM2; phosphoglucomutase / phosphopentomutase [EC:5.4.2.2 5.4.2.7]
D Gene.16960::Sexi_31676::g.16960::m.16960; K01084 G6PC; glucose-6-phosphatase [EC:3.1.3.9]
D Gene.32827::Sexi_63977::g.32827::m.32827; K01084 G6PC; glucose-6-phosphatase [EC:3.1.3.9]
D Gene.23763::Sexi_47352::g.23763::m.23763; K08074 ADPGK; ADP-dependent glucokinase [EC:2.7.1.147]
D Gene.11780::Sexi_23858::g.11780::m.11780; K01792 E5.1.3.15; glucose-6-phosphate 1-epimerase [EC:5.1.3.15]
D Gene.25664::Sexi_49798::g.25664::m.25664; K01792 E5.1.3.15; glucose-6-phosphate 1-epimerase [EC:5.1.3.15]
D Gene.25667::Sexi_49799::g.25667::m.25667; K01792 E5.1.3.15; glucose-6-phosphate 1-epimerase [EC:5.1.3.15]
D Gene.55371::Sexi_115052::g.55371::m.55371; K03103 MINPP1; multiple inositol-polyphosphate phosphatase / 2,3-bisphosphoglycerate 3-phosphatase [EC:3.1.3.62 3.1.3.80]
D Gene.84107::Sexi_170311::g.84107::m.84107; K03103 MINPP1; multiple inositol-polyphosphate phosphatase / 2,3-bisphosphoglycerate 3-phosphatase [EC:3.1.3.62 3.1.3.80]
D Gene.12773::Sexi_25053::g.12773::m.12773; K03103 MINPP1; multiple inositol-polyphosphate phosphatase / 2,3-bisphosphoglycerate 3-phosphatase [EC:3.1.3.62 3.1.3.80]
D Gene.13193::Sexi_25533::g.13193::m.13193; K03103 MINPP1; multiple inositol-polyphosphate phosphatase / 2,3-bisphosphoglycerate 3-phosphatase [EC:3.1.3.62 3.1.3.80]
D Gene.28482::Sexi_54395::g.28482::m.28482; K03103 MINPP1; multiple inositol-polyphosphate phosphatase / 2,3-bisphosphoglycerate 3-phosphatase [EC:3.1.3.62 3.1.3.80]
D Gene.31500::Sexi_60461::g.31500::m.31500; K03103 MINPP1; multiple inositol-polyphosphate phosphatase / 2,3-bisphosphoglycerate 3-phosphatase [EC:3.1.3.62 3.1.3.80]
D Gene.33508::Sexi_65817::g.33508::m.33508; K03103 MINPP1; multiple inositol-polyphosphate phosphatase / 2,3-bisphosphoglycerate 3-phosphatase [EC:3.1.3.62 3.1.3.80]
D Gene.38735::Sexi_73850::g.38735::m.38735; K03103 MINPP1; multiple inositol-polyphosphate phosphatase / 2,3-bisphosphoglycerate 3-phosphatase [EC:3.1.3.62 3.1.3.80]
D Gene.4918::Sexi_8226::g.4918::m.4918; K03103 MINPP1; multiple inositol-polyphosphate phosphatase / 2,3-bisphosphoglycerate 3-phosphatase [EC:3.1.3.62 3.1.3.80]
D Gene.46050::Sexi_91223::g.46050::m.46050; K03103 MINPP1; multiple inositol-polyphosphate phosphatase / 2,3-bisphosphoglycerate 3-phosphatase [EC:3.1.3.62 3.1.3.80]
D Gene.53118::Sexi_108696::g.53118::m.53118; K01596 E4.1.1.32, pckA, PCK; phosphoenolpyruvate carboxykinase (GTP) [EC:4.1.1.32]
D Gene.19174::Sexi_36640::g.19174::m.19174; K01596 E4.1.1.32, pckA, PCK; phosphoenolpyruvate carboxykinase (GTP) [EC:4.1.1.32]
D Gene.19176::Sexi_36642::g.19176::m.19176; K01596 E4.1.1.32, pckA, PCK; phosphoenolpyruvate carboxykinase (GTP) [EC:4.1.1.32]
C 00020 Citrate cycle (TCA cycle) [PATH:ko00020]
D Gene.21354::Sexi_41464::g.21354::m.21354; K01647 CS, gltA; citrate synthase [EC:2.3.3.1]
D Gene.84765::Sexi_173215::g.84765::m.84765; K01648 ACLY; ATP citrate (pro-S)-lyase [EC:2.3.3.8]
D Gene.32075::Sexi_61833::g.32075::m.32075; K01648 ACLY; ATP citrate (pro-S)-lyase [EC:2.3.3.8]
D Gene.5206::Sexi_8805::g.5206::m.5206; K01648 ACLY; ATP citrate (pro-S)-lyase [EC:2.3.3.8]
D Gene.11388::Sexi_23490::g.11388::m.11388; K01681 ACO, acnA; aconitate hydratase [EC:4.2.1.3]
D Gene.20234::Sexi_38685::g.20234::m.20234; K01681 ACO, acnA; aconitate hydratase [EC:4.2.1.3]
D Gene.45409::Sexi_89831::g.45409::m.45409; K01681 ACO, acnA; aconitate hydratase [EC:4.2.1.3]
D Gene.65223::Sexi_133222::g.65223::m.65223; K00031 IDH1, IDH2, icd; isocitrate dehydrogenase [EC:1.1.1.42]
D Gene.15990::Sexi_29866::g.15990::m.15990; K00031 IDH1, IDH2, icd; isocitrate dehydrogenase [EC:1.1.1.42]
D Gene.19388::Sexi_36974::g.19388::m.19388; K00031 IDH1, IDH2, icd; isocitrate dehydrogenase [EC:1.1.1.42]
D Gene.27506::Sexi_52602::g.27506::m.27506; K00031 IDH1, IDH2, icd; isocitrate dehydrogenase [EC:1.1.1.42]
D Gene.49902::Sexi_101523::g.49902::m.49902; K00030 IDH3; isocitrate dehydrogenase (NAD+) [EC:1.1.1.41]
D Gene.50795::Sexi_103738::g.50795::m.50795; K00030 IDH3; isocitrate dehydrogenase (NAD+) [EC:1.1.1.41]
D Gene.50798::Sexi_103740::g.50798::m.50798; K00030 IDH3; isocitrate dehydrogenase (NAD+) [EC:1.1.1.41]
D Gene.54844::Sexi_113129::g.54844::m.54844; K00030 IDH3; isocitrate dehydrogenase (NAD+) [EC:1.1.1.41]
D Gene.58322::Sexi_120459::g.58322::m.58322; K00030 IDH3; isocitrate dehydrogenase (NAD+) [EC:1.1.1.41]
D Gene.58323::Sexi_120460::g.58323::m.58323; K00030 IDH3; isocitrate dehydrogenase (NAD+) [EC:1.1.1.41]
D Gene.58325::Sexi_120461::g.58325::m.58325; K00030 IDH3; isocitrate dehydrogenase (NAD+) [EC:1.1.1.41]
D Gene.80291::Sexi_163213::g.80291::m.80291; K00030 IDH3; isocitrate dehydrogenase (NAD+) [EC:1.1.1.41]
D Gene.82297::Sexi_166602::g.82297::m.82297; K00030 IDH3; isocitrate dehydrogenase (NAD+) [EC:1.1.1.41]
D Gene.22294::Sexi_44516::g.22294::m.22294; K00030 IDH3; isocitrate dehydrogenase (NAD+) [EC:1.1.1.41]
D Gene.22296::Sexi_44517::g.22296::m.22296; K00030 IDH3; isocitrate dehydrogenase (NAD+) [EC:1.1.1.41]
D Gene.30190::Sexi_58335::g.30190::m.30190; K00030 IDH3; isocitrate dehydrogenase (NAD+) [EC:1.1.1.41]
D Gene.36130::Sexi_69415::g.36130::m.36130; K00030 IDH3; isocitrate dehydrogenase (NAD+) [EC:1.1.1.41]
D Gene.36131::Sexi_69416::g.36131::m.36131; K00030 IDH3; isocitrate dehydrogenase (NAD+) [EC:1.1.1.41]
D Gene.54328::Sexi_111491::g.54328::m.54328; K00164 OGDH, sucA; 2-oxoglutarate dehydrogenase E1 component [EC:1.2.4.2]
D Gene.60181::Sexi_123215::g.60181::m.60181; K00164 OGDH, sucA; 2-oxoglutarate dehydrogenase E1 component [EC:1.2.4.2]
D Gene.60182::Sexi_123216::g.60182::m.60182; K00164 OGDH, sucA; 2-oxoglutarate dehydrogenase E1 component [EC:1.2.4.2]
D Gene.64214::Sexi_131791::g.64214::m.64214; K00164 OGDH, sucA; 2-oxoglutarate dehydrogenase E1 component [EC:1.2.4.2]
D Gene.76501::Sexi_157163::g.76501::m.76501; K00164 OGDH, sucA; 2-oxoglutarate dehydrogenase E1 component [EC:1.2.4.2]
D Gene.24441::Sexi_48164::g.24441::m.24441; K00164 OGDH, sucA; 2-oxoglutarate dehydrogenase E1 component [EC:1.2.4.2]
D Gene.24444::Sexi_48165::g.24444::m.24444; K00164 OGDH, sucA; 2-oxoglutarate dehydrogenase E1 component [EC:1.2.4.2]
D Gene.28351::Sexi_54211::g.28351::m.28351; K00164 OGDH, sucA; 2-oxoglutarate dehydrogenase E1 component [EC:1.2.4.2]
D Gene.35622::Sexi_68738::g.35622::m.35622; K00164 OGDH, sucA; 2-oxoglutarate dehydrogenase E1 component [EC:1.2.4.2]
D Gene.35624::Sexi_68739::g.35624::m.35624; K00164 OGDH, sucA; 2-oxoglutarate dehydrogenase E1 component [EC:1.2.4.2]
D Gene.41317::Sexi_79822::g.41317::m.41317; K00164 OGDH, sucA; 2-oxoglutarate dehydrogenase E1 component [EC:1.2.4.2]
D Gene.71180::Sexi_141806::g.71180::m.71180; K00658 DLST, sucB; 2-oxoglutarate dehydrogenase E2 component (dihydrolipoamide succinyltransferase) [EC:2.3.1.61]
D Gene.15933::Sexi_29697::g.15933::m.15933; K00658 DLST, sucB; 2-oxoglutarate dehydrogenase E2 component (dihydrolipoamide succinyltransferase) [EC:2.3.1.61]
D Gene.38316::Sexi_72655::g.38316::m.38316; K00658 DLST, sucB; 2-oxoglutarate dehydrogenase E2 component (dihydrolipoamide succinyltransferase) [EC:2.3.1.61]
D Gene.49342::Sexi_100143::g.49342::m.49342; K00382 DLD, lpd, pdhD; dihydrolipoyl dehydrogenase [EC:1.8.1.4]
D Gene.52692::Sexi_107736::g.52692::m.52692; K00382 DLD, lpd, pdhD; dihydrolipoyl dehydrogenase [EC:1.8.1.4]
D Gene.58769::Sexi_121185::g.58769::m.58769; K00382 DLD, lpd, pdhD; dihydrolipoyl dehydrogenase [EC:1.8.1.4]
D Gene.33851::Sexi_66468::g.33851::m.33851; K00382 DLD, lpd, pdhD; dihydrolipoyl dehydrogenase [EC:1.8.1.4]
D Gene.8385::Sexi_15365::g.8385::m.8385; K01899 LSC1; succinyl-CoA synthetase alpha subunit [EC:6.2.1.4 6.2.1.5]
D Gene.56752::Sexi_117948::g.56752::m.56752; K01900 LSC2; succinyl-CoA synthetase beta subunit [EC:6.2.1.4 6.2.1.5]
D Gene.58899::Sexi_121496::g.58899::m.58899; K01900 LSC2; succinyl-CoA synthetase beta subunit [EC:6.2.1.4 6.2.1.5]
D Gene.63636::Sexi_130318::g.63636::m.63636; K01900 LSC2; succinyl-CoA synthetase beta subunit [EC:6.2.1.4 6.2.1.5]
D Gene.63638::Sexi_130319::g.63638::m.63638; K01900 LSC2; succinyl-CoA synthetase beta subunit [EC:6.2.1.4 6.2.1.5]
D Gene.8781::Sexi_16573::g.8781::m.8781; K01900 LSC2; succinyl-CoA synthetase beta subunit [EC:6.2.1.4 6.2.1.5]
D Gene.24397::Sexi_48133::g.24397::m.24397; K01900 LSC2; succinyl-CoA synthetase beta subunit [EC:6.2.1.4 6.2.1.5]
D Gene.4919::Sexi_8227::g.4919::m.4919; K01900 LSC2; succinyl-CoA synthetase beta subunit [EC:6.2.1.4 6.2.1.5]
D Gene.21148::Sexi_40928::g.21148::m.21148; K00234 SDHA, SDH1; succinate dehydrogenase (ubiquinone) flavoprotein subunit [EC:1.3.5.1]
D Gene.3931::Sexi_6149::g.3931::m.3931; K00234 SDHA, SDH1; succinate dehydrogenase (ubiquinone) flavoprotein subunit [EC:1.3.5.1]
D Gene.46929::Sexi_92866::g.46929::m.46929; K00234 SDHA, SDH1; succinate dehydrogenase (ubiquinone) flavoprotein subunit [EC:1.3.5.1]
D Gene.31365::Sexi_60222::g.31365::m.31365; K00235 SDHB, SDH2; succinate dehydrogenase (ubiquinone) iron-sulfur subunit [EC:1.3.5.1]
D Gene.34850::Sexi_67641::g.34850::m.34850; K00235 SDHB, SDH2; succinate dehydrogenase (ubiquinone) iron-sulfur subunit [EC:1.3.5.1]
D Gene.60715::Sexi_124080::g.60715::m.60715; K00236 SDHC, SDH3; succinate dehydrogenase (ubiquinone) cytochrome b560 subunit
D Gene.34809::Sexi_67557::g.34809::m.34809; K00236 SDHC, SDH3; succinate dehydrogenase (ubiquinone) cytochrome b560 subunit
D Gene.72684::Sexi_144481::g.72684::m.72684; K00237 SDHD, SDH4; succinate dehydrogenase (ubiquinone) membrane anchor subunit
D Gene.15548::Sexi_28916::g.15548::m.15548; K00237 SDHD, SDH4; succinate dehydrogenase (ubiquinone) membrane anchor subunit
D Gene.36891::Sexi_70411::g.36891::m.36891; K00237 SDHD, SDH4; succinate dehydrogenase (ubiquinone) membrane anchor subunit
D Gene.25178::Sexi_49140::g.25178::m.25178; K01679 E4.2.1.2B, fumC, FH; fumarate hydratase, class II [EC:4.2.1.2]
D Gene.36911::Sexi_70423::g.36911::m.36911; K01679 E4.2.1.2B, fumC, FH; fumarate hydratase, class II [EC:4.2.1.2]
D Gene.36913::Sexi_70424::g.36913::m.36913; K01679 E4.2.1.2B, fumC, FH; fumarate hydratase, class II [EC:4.2.1.2]
D Gene.36915::Sexi_70425::g.36915::m.36915; K01679 E4.2.1.2B, fumC, FH; fumarate hydratase, class II [EC:4.2.1.2]
D Gene.54913::Sexi_113460::g.54913::m.54913; K00025 MDH1; malate dehydrogenase [EC:1.1.1.37]
D Gene.74396::Sexi_148661::g.74396::m.74396; K00025 MDH1; malate dehydrogenase [EC:1.1.1.37]
D Gene.18491::Sexi_35092::g.18491::m.18491; K00025 MDH1; malate dehydrogenase [EC:1.1.1.37]
D Gene.30783::Sexi_59203::g.30783::m.30783; K00025 MDH1; malate dehydrogenase [EC:1.1.1.37]
D Gene.57004::Sexi_118543::g.57004::m.57004; K00026 MDH2; malate dehydrogenase [EC:1.1.1.37]
D Gene.61936::Sexi_126210::g.61936::m.61936; K00026 MDH2; malate dehydrogenase [EC:1.1.1.37]
D Gene.13758::Sexi_26489::g.13758::m.13758; K00026 MDH2; malate dehydrogenase [EC:1.1.1.37]
D Gene.13759::Sexi_26490::g.13759::m.13759; K00026 MDH2; malate dehydrogenase [EC:1.1.1.37]
D Gene.18251::Sexi_34516::g.18251::m.18251; K00026 MDH2; malate dehydrogenase [EC:1.1.1.37]
D Gene.23761::Sexi_47351::g.23761::m.23761; K00026 MDH2; malate dehydrogenase [EC:1.1.1.37]
D Gene.30921::Sexi_59470::g.30921::m.30921; K00026 MDH2; malate dehydrogenase [EC:1.1.1.37]
D Gene.31171::Sexi_59925::g.31171::m.31171; K00026 MDH2; malate dehydrogenase [EC:1.1.1.37]
D Gene.36438::Sexi_69849::g.36438::m.36438; K00026 MDH2; malate dehydrogenase [EC:1.1.1.37]
D Gene.37226::Sexi_71080::g.37226::m.37226; K00026 MDH2; malate dehydrogenase [EC:1.1.1.37]
D Gene.41602::Sexi_80271::g.41602::m.41602; K00026 MDH2; malate dehydrogenase [EC:1.1.1.37]
D Gene.36918::Sexi_70426::g.36918::m.36918; K01958 PC, pyc; pyruvate carboxylase [EC:6.4.1.1]
D Gene.36921::Sexi_70427::g.36921::m.36921; K01958 PC, pyc; pyruvate carboxylase [EC:6.4.1.1]
D Gene.53118::Sexi_108696::g.53118::m.53118; K01596 E4.1.1.32, pckA, PCK; phosphoenolpyruvate carboxykinase (GTP) [EC:4.1.1.32]
D Gene.19174::Sexi_36640::g.19174::m.19174; K01596 E4.1.1.32, pckA, PCK; phosphoenolpyruvate carboxykinase (GTP) [EC:4.1.1.32]
D Gene.19176::Sexi_36642::g.19176::m.19176; K01596 E4.1.1.32, pckA, PCK; phosphoenolpyruvate carboxykinase (GTP) [EC:4.1.1.32]
D Gene.52748::Sexi_107985::g.52748::m.52748; K00161 PDHA, pdhA; pyruvate dehydrogenase E1 component subunit alpha [EC:1.2.4.1]
D Gene.17382::Sexi_32488::g.17382::m.17382; K00161 PDHA, pdhA; pyruvate dehydrogenase E1 component subunit alpha [EC:1.2.4.1]
D Gene.21466::Sexi_41972::g.21466::m.21466; K00162 PDHB, pdhB; pyruvate dehydrogenase E1 component subunit beta [EC:1.2.4.1]
D Gene.55594::Sexi_115668::g.55594::m.55594; K00627 DLAT, aceF, pdhC; pyruvate dehydrogenase E2 component (dihydrolipoyllysine-residue acetyltransferase) [EC:2.3.1.12]
D Gene.16859::Sexi_31568::g.16859::m.16859; K00627 DLAT, aceF, pdhC; pyruvate dehydrogenase E2 component (dihydrolipoyllysine-residue acetyltransferase) [EC:2.3.1.12]
D Gene.16862::Sexi_31569::g.16862::m.16862; K00627 DLAT, aceF, pdhC; pyruvate dehydrogenase E2 component (dihydrolipoyllysine-residue acetyltransferase) [EC:2.3.1.12]
C 00030 Pentose phosphate pathway [PATH:ko00030]
D Gene.31016::Sexi_59635::g.31016::m.31016; K01810 GPI, pgi; glucose-6-phosphate isomerase [EC:5.3.1.9]
D Gene.31018::Sexi_59636::g.31018::m.31018; K01810 GPI, pgi; glucose-6-phosphate isomerase [EC:5.3.1.9]
D Gene.34081::Sexi_66687::g.34081::m.34081; K00036 G6PD, zwf; glucose-6-phosphate 1-dehydrogenase [EC:1.1.1.49 1.1.1.363]
D Gene.3647::Sexi_5613::g.3647::m.3647; K01057 PGLS, pgl, devB; 6-phosphogluconolactonase [EC:3.1.1.31]
D Gene.8960::Sexi_17171::g.8960::m.8960; K00033 PGD, gnd, gntZ; 6-phosphogluconate dehydrogenase [EC:1.1.1.44 1.1.1.343]
D Gene.24485::Sexi_48231::g.24485::m.24485; K00033 PGD, gnd, gntZ; 6-phosphogluconate dehydrogenase [EC:1.1.1.44 1.1.1.343]
D Gene.6079::Sexi_10231::g.6079::m.6079; K01783 rpe, RPE; ribulose-phosphate 3-epimerase [EC:5.1.3.1]
D Gene.68691::Sexi_137549::g.68691::m.68691; K01783 rpe, RPE; ribulose-phosphate 3-epimerase [EC:5.1.3.1]
D Gene.68692::Sexi_137550::g.68692::m.68692; K01783 rpe, RPE; ribulose-phosphate 3-epimerase [EC:5.1.3.1]
D Gene.86603::Sexi_178276::g.86603::m.86603; K01783 rpe, RPE; ribulose-phosphate 3-epimerase [EC:5.1.3.1]
D Gene.43150::Sexi_85074::g.43150::m.43150; K00615 E2.2.1.1, tktA, tktB; transketolase [EC:2.2.1.1]
D Gene.78976::Sexi_160923::g.78976::m.78976; K00616 TALDO1, talB, talA; transaldolase [EC:2.2.1.2]
D Gene.20364::Sexi_38967::g.20364::m.20364; K00616 TALDO1, talB, talA; transaldolase [EC:2.2.1.2]
D Gene.69142::Sexi_138339::g.69142::m.69142; K01619 deoC, DERA; deoxyribose-phosphate aldolase [EC:4.1.2.4]
D Gene.14477::Sexi_27507::g.14477::m.14477; K01619 deoC, DERA; deoxyribose-phosphate aldolase [EC:4.1.2.4]
D Gene.25548::Sexi_49628::g.25548::m.25548; K01619 deoC, DERA; deoxyribose-phosphate aldolase [EC:4.1.2.4]
D Gene.52965::Sexi_108405::g.52965::m.52965; K00852 rbsK, RBKS; ribokinase [EC:2.7.1.15]
D Gene.67312::Sexi_136036::g.67312::m.67312; K00852 rbsK, RBKS; ribokinase [EC:2.7.1.15]
D Gene.12550::Sexi_24761::g.12550::m.12550; K00852 rbsK, RBKS; ribokinase [EC:2.7.1.15]
D Gene.12551::Sexi_24762::g.12551::m.12551; K00852 rbsK, RBKS; ribokinase [EC:2.7.1.15]
D Gene.15549::Sexi_28918::g.15549::m.15549; K00852 rbsK, RBKS; ribokinase [EC:2.7.1.15]
D Gene.27474::Sexi_52556::g.27474::m.27474; K01835 pgm; phosphoglucomutase [EC:5.4.2.2]
D Gene.74990::Sexi_150193::g.74990::m.74990; K15779 PGM2; phosphoglucomutase / phosphopentomutase [EC:5.4.2.2 5.4.2.7]
D Gene.36146::Sexi_69428::g.36146::m.36146; K15779 PGM2; phosphoglucomutase / phosphopentomutase [EC:5.4.2.2 5.4.2.7]
D Gene.7999::Sexi_14241::g.7999::m.7999; K00948 PRPS, prsA; ribose-phosphate pyrophosphokinase [EC:2.7.6.1]
D Gene.40154::Sexi_77197::g.40154::m.40154; K00948 PRPS, prsA; ribose-phosphate pyrophosphokinase [EC:2.7.6.1]
D Gene.62378::Sexi_127452::g.62378::m.62378; K00115 GLD; glucose 1-dehydrogenase (FAD, quinone) [EC:1.1.5.9]
D Gene.71245::Sexi_141886::g.71245::m.71245; K00115 GLD; glucose 1-dehydrogenase (FAD, quinone) [EC:1.1.5.9]
D Gene.76378::Sexi_156499::g.76378::m.76378; K00115 GLD; glucose 1-dehydrogenase (FAD, quinone) [EC:1.1.5.9]
D Gene.76516::Sexi_157261::g.76516::m.76516; K00115 GLD; glucose 1-dehydrogenase (FAD, quinone) [EC:1.1.5.9]
D Gene.79862::Sexi_162449::g.79862::m.79862; K00115 GLD; glucose 1-dehydrogenase (FAD, quinone) [EC:1.1.5.9]
D Gene.13714::Sexi_26401::g.13714::m.13714; K00115 GLD; glucose 1-dehydrogenase (FAD, quinone) [EC:1.1.5.9]
D Gene.20635::Sexi_39625::g.20635::m.20635; K00115 GLD; glucose 1-dehydrogenase (FAD, quinone) [EC:1.1.5.9]
D Gene.38657::Sexi_73625::g.38657::m.38657; K00115 GLD; glucose 1-dehydrogenase (FAD, quinone) [EC:1.1.5.9]
D Gene.5273::Sexi_8850::g.5273::m.5273; K00115 GLD; glucose 1-dehydrogenase (FAD, quinone) [EC:1.1.5.9]
D Gene.1071::Sexi_1122::g.1071::m.1071; K01053 gnl, RGN; gluconolactonase [EC:3.1.1.17]
D Gene.6598::Sexi_11300::g.6598::m.6598; K01053 gnl, RGN; gluconolactonase [EC:3.1.1.17]
D Gene.56176::Sexi_116760::g.56176::m.56176; K01053 gnl, RGN; gluconolactonase [EC:3.1.1.17]
D Gene.56474::Sexi_117279::g.56474::m.56474; K01053 gnl, RGN; gluconolactonase [EC:3.1.1.17]
D Gene.65786::Sexi_133747::g.65786::m.65786; K01053 gnl, RGN; gluconolactonase [EC:3.1.1.17]
D Gene.70138::Sexi_140216::g.70138::m.70138; K01053 gnl, RGN; gluconolactonase [EC:3.1.1.17]
D Gene.37839::Sexi_72122::g.37839::m.37839; K01053 gnl, RGN; gluconolactonase [EC:3.1.1.17]
D Gene.42439::Sexi_83670::g.42439::m.42439; K01053 gnl, RGN; gluconolactonase [EC:3.1.1.17]
D Gene.43375::Sexi_85435::g.43375::m.43375; K01053 gnl, RGN; gluconolactonase [EC:3.1.1.17]
D Gene.60996::Sexi_124478::g.60996::m.60996; K11529 gck, gckA, GLYCTK; glycerate 2-kinase [EC:2.7.1.165]
D Gene.32315::Sexi_62371::g.32315::m.32315; K11529 gck, gckA, GLYCTK; glycerate 2-kinase [EC:2.7.1.165]
D Gene.63081::Sexi_129430::g.63081::m.63081; K01623 ALDO; fructose-bisphosphate aldolase, class I [EC:4.1.2.13]
D Gene.63628::Sexi_130304::g.63628::m.63628; K01623 ALDO; fructose-bisphosphate aldolase, class I [EC:4.1.2.13]
D Gene.15288::Sexi_28688::g.15288::m.15288; K01623 ALDO; fructose-bisphosphate aldolase, class I [EC:4.1.2.13]
D Gene.15290::Sexi_28689::g.15290::m.15290; K01623 ALDO; fructose-bisphosphate aldolase, class I [EC:4.1.2.13]
D Gene.27190::Sexi_52218::g.27190::m.27190; K01623 ALDO; fructose-bisphosphate aldolase, class I [EC:4.1.2.13]
D Gene.27191::Sexi_52219::g.27191::m.27191; K01623 ALDO; fructose-bisphosphate aldolase, class I [EC:4.1.2.13]
D Gene.49009::Sexi_98212::g.49009::m.49009; K01623 ALDO; fructose-bisphosphate aldolase, class I [EC:4.1.2.13]
D Gene.53436::Sexi_109434::g.53436::m.53436; K01624 FBA, fbaA; fructose-bisphosphate aldolase, class II [EC:4.1.2.13]
D Gene.53355::Sexi_109315::g.53355::m.53355; K03841 FBP, fbp; fructose-1,6-bisphosphatase I [EC:3.1.3.11]
D Gene.53362::Sexi_109316::g.53362::m.53362; K03841 FBP, fbp; fructose-1,6-bisphosphatase I [EC:3.1.3.11]
D Gene.53367::Sexi_109317::g.53367::m.53367; K03841 FBP, fbp; fructose-1,6-bisphosphatase I [EC:3.1.3.11]
D Gene.59360::Sexi_122267::g.59360::m.59360; K03841 FBP, fbp; fructose-1,6-bisphosphatase I [EC:3.1.3.11]
D Gene.59361::Sexi_122268::g.59361::m.59361; K03841 FBP, fbp; fructose-1,6-bisphosphatase I [EC:3.1.3.11]
D Gene.75609::Sexi_152958::g.75609::m.75609; K03841 FBP, fbp; fructose-1,6-bisphosphatase I [EC:3.1.3.11]
D Gene.80012::Sexi_162804::g.80012::m.80012; K03841 FBP, fbp; fructose-1,6-bisphosphatase I [EC:3.1.3.11]
D Gene.80014::Sexi_162806::g.80014::m.80014; K03841 FBP, fbp; fructose-1,6-bisphosphatase I [EC:3.1.3.11]
D Gene.18656::Sexi_35553::g.18656::m.18656; K03841 FBP, fbp; fructose-1,6-bisphosphatase I [EC:3.1.3.11]
D Gene.18659::Sexi_35554::g.18659::m.18659; K03841 FBP, fbp; fructose-1,6-bisphosphatase I [EC:3.1.3.11]
D Gene.30873::Sexi_59384::g.30873::m.30873; K03841 FBP, fbp; fructose-1,6-bisphosphatase I [EC:3.1.3.11]
D Gene.11029::Sexi_23106::g.11029::m.11029; K00850 pfkA, PFK; 6-phosphofructokinase 1 [EC:2.7.1.11]
D Gene.11031::Sexi_23107::g.11031::m.11031; K00850 pfkA, PFK; 6-phosphofructokinase 1 [EC:2.7.1.11]
D Gene.15438::Sexi_28822::g.15438::m.15438; K00850 pfkA, PFK; 6-phosphofructokinase 1 [EC:2.7.1.11]
D Gene.30297::Sexi_58419::g.30297::m.30297; K00850 pfkA, PFK; 6-phosphofructokinase 1 [EC:2.7.1.11]
D Gene.30299::Sexi_58420::g.30299::m.30299; K00850 pfkA, PFK; 6-phosphofructokinase 1 [EC:2.7.1.11]
C 00040 Pentose and glucuronate interconversions [PATH:ko00040]
D Gene.24576::Sexi_48344::g.24576::m.24576; K01195 uidA, GUSB; beta-glucuronidase [EC:3.2.1.31]
D Gene.50986::Sexi_103928::g.50986::m.50986; K00699 UGT; glucuronosyltransferase [EC:2.4.1.17]
D Gene.51458::Sexi_104709::g.51458::m.51458; K00699 UGT; glucuronosyltransferase [EC:2.4.1.17]
D Gene.51460::Sexi_104710::g.51460::m.51460; K00699 UGT; glucuronosyltransferase [EC:2.4.1.17]
D Gene.51860::Sexi_105812::g.51860::m.51860; K00699 UGT; glucuronosyltransferase [EC:2.4.1.17]
D Gene.51861::Sexi_105813::g.51861::m.51861; K00699 UGT; glucuronosyltransferase [EC:2.4.1.17]
D Gene.52393::Sexi_107092::g.52393::m.52393; K00699 UGT; glucuronosyltransferase [EC:2.4.1.17]
D Gene.53305::Sexi_109132::g.53305::m.53305; K00699 UGT; glucuronosyltransferase [EC:2.4.1.17]
D Gene.55511::Sexi_115531::g.55511::m.55511; K00699 UGT; glucuronosyltransferase [EC:2.4.1.17]
D Gene.55688::Sexi_115846::g.55688::m.55688; K00699 UGT; glucuronosyltransferase [EC:2.4.1.17]
D Gene.56232::Sexi_116860::g.56232::m.56232; K00699 UGT; glucuronosyltransferase [EC:2.4.1.17]
D Gene.56801::Sexi_118062::g.56801::m.56801; K00699 UGT; glucuronosyltransferase [EC:2.4.1.17]
D Gene.57502::Sexi_119309::g.57502::m.57502; K00699 UGT; glucuronosyltransferase [EC:2.4.1.17]
D Gene.57503::Sexi_119310::g.57503::m.57503; K00699 UGT; glucuronosyltransferase [EC:2.4.1.17]
D Gene.57504::Sexi_119312::g.57504::m.57504; K00699 UGT; glucuronosyltransferase [EC:2.4.1.17]
D Gene.57506::Sexi_119314::g.57506::m.57506; K00699 UGT; glucuronosyltransferase [EC:2.4.1.17]
D Gene.57691::Sexi_119484::g.57691::m.57691; K00699 UGT; glucuronosyltransferase [EC:2.4.1.17]
D Gene.58194::Sexi_120200::g.58194::m.58194; K00699 UGT; glucuronosyltransferase [EC:2.4.1.17]
D Gene.6932::Sexi_12057::g.6932::m.6932; K00699 UGT; glucuronosyltransferase [EC:2.4.1.17]
D Gene.59128::Sexi_121848::g.59128::m.59128; K00699 UGT; glucuronosyltransferase [EC:2.4.1.17]
D Gene.67221::Sexi_135905::g.67221::m.67221; K00699 UGT; glucuronosyltransferase [EC:2.4.1.17]
D Gene.69212::Sexi_138413::g.69212::m.69212; K00699 UGT; glucuronosyltransferase [EC:2.4.1.17]
D Gene.74606::Sexi_149496::g.74606::m.74606; K00699 UGT; glucuronosyltransferase [EC:2.4.1.17]
D Gene.74607::Sexi_149497::g.74607::m.74607; K00699 UGT; glucuronosyltransferase [EC:2.4.1.17]
D Gene.74608::Sexi_149498::g.74608::m.74608; K00699 UGT; glucuronosyltransferase [EC:2.4.1.17]
D Gene.8327::Sexi_15278::g.8327::m.8327; K00699 UGT; glucuronosyltransferase [EC:2.4.1.17]
D Gene.8498::Sexi_15887::g.8498::m.8498; K00699 UGT; glucuronosyltransferase [EC:2.4.1.17]
D Gene.78635::Sexi_160412::g.78635::m.78635; K00699 UGT; glucuronosyltransferase [EC:2.4.1.17]
D Gene.78636::Sexi_160413::g.78636::m.78636; K00699 UGT; glucuronosyltransferase [EC:2.4.1.17]
D Gene.79106::Sexi_161270::g.79106::m.79106; K00699 UGT; glucuronosyltransferase [EC:2.4.1.17]
D Gene.79107::Sexi_161271::g.79107::m.79107; K00699 UGT; glucuronosyltransferase [EC:2.4.1.17]
D Gene.79108::Sexi_161272::g.79108::m.79108; K00699 UGT; glucuronosyltransferase [EC:2.4.1.17]
D Gene.79178::Sexi_161329::g.79178::m.79178; K00699 UGT; glucuronosyltransferase [EC:2.4.1.17]
D Gene.81356::Sexi_164999::g.81356::m.81356; K00699 UGT; glucuronosyltransferase [EC:2.4.1.17]
D Gene.81357::Sexi_165000::g.81357::m.81357; K00699 UGT; glucuronosyltransferase [EC:2.4.1.17]
D Gene.81942::Sexi_166008::g.81942::m.81942; K00699 UGT; glucuronosyltransferase [EC:2.4.1.17]
D Gene.13738::Sexi_26456::g.13738::m.13738; K00699 UGT; glucuronosyltransferase [EC:2.4.1.17]
D Gene.13757::Sexi_26488::g.13757::m.13757; K00699 UGT; glucuronosyltransferase [EC:2.4.1.17]
D Gene.15338::Sexi_28721::g.15338::m.15338; K00699 UGT; glucuronosyltransferase [EC:2.4.1.17]
D Gene.15595::Sexi_28980::g.15595::m.15595; K00699 UGT; glucuronosyltransferase [EC:2.4.1.17]
D Gene.15905::Sexi_29638::g.15905::m.15905; K00699 UGT; glucuronosyltransferase [EC:2.4.1.17]
D Gene.16007::Sexi_29879::g.16007::m.16007; K00699 UGT; glucuronosyltransferase [EC:2.4.1.17]
D Gene.16009::Sexi_29880::g.16009::m.16009; K00699 UGT; glucuronosyltransferase [EC:2.4.1.17]
D Gene.440::Sexi_312::g.440::m.440; K00699 UGT; glucuronosyltransferase [EC:2.4.1.17]
D Gene.443::Sexi_313::g.443::m.443; K00699 UGT; glucuronosyltransferase [EC:2.4.1.17]
D Gene.17410::Sexi_32561::g.17410::m.17410; K00699 UGT; glucuronosyltransferase [EC:2.4.1.17]
D Gene.17997::Sexi_33899::g.17997::m.17997; K00699 UGT; glucuronosyltransferase [EC:2.4.1.17]
D Gene.17998::Sexi_33900::g.17998::m.17998; K00699 UGT; glucuronosyltransferase [EC:2.4.1.17]
D Gene.18000::Sexi_33901::g.18000::m.18000; K00699 UGT; glucuronosyltransferase [EC:2.4.1.17]
D Gene.2651::Sexi_3640::g.2651::m.2651; K00699 UGT; glucuronosyltransferase [EC:2.4.1.17]
D Gene.2653::Sexi_3641::g.2653::m.2653; K00699 UGT; glucuronosyltransferase [EC:2.4.1.17]
D Gene.19258::Sexi_36704::g.19258::m.19258; K00699 UGT; glucuronosyltransferase [EC:2.4.1.17]
D Gene.20642::Sexi_39628::g.20642::m.20642; K00699 UGT; glucuronosyltransferase [EC:2.4.1.17]
D Gene.22303::Sexi_44522::g.22303::m.22303; K00699 UGT; glucuronosyltransferase [EC:2.4.1.17]
D Gene.23595::Sexi_47141::g.23595::m.23595; K00699 UGT; glucuronosyltransferase [EC:2.4.1.17]
D Gene.24940::Sexi_48841::g.24940::m.24940; K00699 UGT; glucuronosyltransferase [EC:2.4.1.17]
D Gene.25438::Sexi_49462::g.25438::m.25438; K00699 UGT; glucuronosyltransferase [EC:2.4.1.17]
D Gene.25876::Sexi_50066::g.25876::m.25876; K00699 UGT; glucuronosyltransferase [EC:2.4.1.17]
D Gene.25879::Sexi_50067::g.25879::m.25879; K00699 UGT; glucuronosyltransferase [EC:2.4.1.17]
D Gene.26913::Sexi_51642::g.26913::m.26913; K00699 UGT; glucuronosyltransferase [EC:2.4.1.17]
D Gene.27828::Sexi_53176::g.27828::m.27828; K00699 UGT; glucuronosyltransferase [EC:2.4.1.17]
D Gene.27829::Sexi_53177::g.27829::m.27829; K00699 UGT; glucuronosyltransferase [EC:2.4.1.17]
D Gene.28491::Sexi_54411::g.28491::m.28491; K00699 UGT; glucuronosyltransferase [EC:2.4.1.17]
D Gene.29428::Sexi_56590::g.29428::m.29428; K00699 UGT; glucuronosyltransferase [EC:2.4.1.17]
D Gene.30187::Sexi_58328::g.30187::m.30187; K00699 UGT; glucuronosyltransferase [EC:2.4.1.17]
D Gene.30206::Sexi_58349::g.30206::m.30206; K00699 UGT; glucuronosyltransferase [EC:2.4.1.17]
D Gene.30212::Sexi_58352::g.30212::m.30212; K00699 UGT; glucuronosyltransferase [EC:2.4.1.17]
D Gene.32238::Sexi_61950::g.32238::m.32238; K00699 UGT; glucuronosyltransferase [EC:2.4.1.17]
D Gene.34870::Sexi_67661::g.34870::m.34870; K00699 UGT; glucuronosyltransferase [EC:2.4.1.17]
D Gene.35405::Sexi_68419::g.35405::m.35405; K00699 UGT; glucuronosyltransferase [EC:2.4.1.17]
D Gene.36655::Sexi_70167::g.36655::m.36655; K00699 UGT; glucuronosyltransferase [EC:2.4.1.17]
D Gene.37189::Sexi_71009::g.37189::m.37189; K00699 UGT; glucuronosyltransferase [EC:2.4.1.17]
D Gene.37942::Sexi_72313::g.37942::m.37942; K00699 UGT; glucuronosyltransferase [EC:2.4.1.17]
D Gene.37943::Sexi_72314::g.37943::m.37943; K00699 UGT; glucuronosyltransferase [EC:2.4.1.17]
D Gene.38513::Sexi_73191::g.38513::m.38513; K00699 UGT; glucuronosyltransferase [EC:2.4.1.17]
D Gene.38684::Sexi_73667::g.38684::m.38684; K00699 UGT; glucuronosyltransferase [EC:2.4.1.17]
D Gene.40984::Sexi_78887::g.40984::m.40984; K00699 UGT; glucuronosyltransferase [EC:2.4.1.17]
D Gene.4781::Sexi_7910::g.4781::m.4781; K00699 UGT; glucuronosyltransferase [EC:2.4.1.17]
D Gene.4782::Sexi_7911::g.4782::m.4782; K00699 UGT; glucuronosyltransferase [EC:2.4.1.17]
D Gene.42133::Sexi_82674::g.42133::m.42133; K00699 UGT; glucuronosyltransferase [EC:2.4.1.17]
D Gene.42134::Sexi_82676::g.42134::m.42134; K00699 UGT; glucuronosyltransferase [EC:2.4.1.17]
D Gene.42135::Sexi_82677::g.42135::m.42135; K00699 UGT; glucuronosyltransferase [EC:2.4.1.17]
D Gene.42973::Sexi_84716::g.42973::m.42973; K00699 UGT; glucuronosyltransferase [EC:2.4.1.17]
D Gene.42974::Sexi_84717::g.42974::m.42974; K00699 UGT; glucuronosyltransferase [EC:2.4.1.17]
D Gene.43646::Sexi_86192::g.43646::m.43646; K00699 UGT; glucuronosyltransferase [EC:2.4.1.17]
D Gene.43648::Sexi_86193::g.43648::m.43648; K00699 UGT; glucuronosyltransferase [EC:2.4.1.17]
D Gene.45164::Sexi_89178::g.45164::m.45164; K00699 UGT; glucuronosyltransferase [EC:2.4.1.17]
D Gene.46877::Sexi_92819::g.46877::m.46877; K00699 UGT; glucuronosyltransferase [EC:2.4.1.17]
D Gene.46878::Sexi_92820::g.46878::m.46878; K00699 UGT; glucuronosyltransferase [EC:2.4.1.17]
D Gene.46879::Sexi_92821::g.46879::m.46879; K00699 UGT; glucuronosyltransferase [EC:2.4.1.17]
D Gene.5729::Sexi_9513::g.5729::m.5729; K00699 UGT; glucuronosyltransferase [EC:2.4.1.17]
D Gene.5730::Sexi_9514::g.5730::m.5730; K00699 UGT; glucuronosyltransferase [EC:2.4.1.17]
D Gene.48406::Sexi_96006::g.48406::m.48406; K00699 UGT; glucuronosyltransferase [EC:2.4.1.17]
D Gene.49276::Sexi_99565::g.49276::m.49276; K00699 UGT; glucuronosyltransferase [EC:2.4.1.17]
D Gene.11999::Sexi_24148::g.11999::m.11999; K00012 UGDH, ugd; UDPglucose 6-dehydrogenase [EC:1.1.1.22]
D Gene.1977::Sexi_2437::g.1977::m.1977; K00963 UGP2, galU, galF; UTP--glucose-1-phosphate uridylyltransferase [EC:2.7.7.9]
D Gene.35392::Sexi_68395::g.35392::m.35392; K00963 UGP2, galU, galF; UTP--glucose-1-phosphate uridylyltransferase [EC:2.7.7.9]
D Gene.35394::Sexi_68397::g.35394::m.35394; K00963 UGP2, galU, galF; UTP--glucose-1-phosphate uridylyltransferase [EC:2.7.7.9]
D Gene.43835::Sexi_86559::g.43835::m.43835; K00963 UGP2, galU, galF; UTP--glucose-1-phosphate uridylyltransferase [EC:2.7.7.9]
D Gene.83161::Sexi_167736::g.83161::m.83161; K00002 AKR1A1, adh; alcohol dehydrogenase (NADP+) [EC:1.1.1.2]
D Gene.39805::Sexi_76464::g.39805::m.39805; K00002 AKR1A1, adh; alcohol dehydrogenase (NADP+) [EC:1.1.1.2]
D Gene.41106::Sexi_79201::g.41106::m.41106; K00002 AKR1A1, adh; alcohol dehydrogenase (NADP+) [EC:1.1.1.2]
D Gene.47231::Sexi_93670::g.47231::m.47231; K00002 AKR1A1, adh; alcohol dehydrogenase (NADP+) [EC:1.1.1.2]
D Gene.47233::Sexi_93671::g.47233::m.47233; K00002 AKR1A1, adh; alcohol dehydrogenase (NADP+) [EC:1.1.1.2]
D Gene.49091::Sexi_98334::g.49091::m.49091; K00002 AKR1A1, adh; alcohol dehydrogenase (NADP+) [EC:1.1.1.2]
D Gene.63735::Sexi_130660::g.63735::m.63735; K13247 CRYL1; L-gulonate 3-dehydrogenase [EC:1.1.1.45]
D Gene.68198::Sexi_136990::g.68198::m.68198; K13247 CRYL1; L-gulonate 3-dehydrogenase [EC:1.1.1.45]
D Gene.79555::Sexi_162072::g.79555::m.79555; K13247 CRYL1; L-gulonate 3-dehydrogenase [EC:1.1.1.45]
D Gene.4909::Sexi_8211::g.4909::m.4909; K13247 CRYL1; L-gulonate 3-dehydrogenase [EC:1.1.1.45]
D Gene.6079::Sexi_10231::g.6079::m.6079; K01783 rpe, RPE; ribulose-phosphate 3-epimerase [EC:5.1.3.1]
D Gene.68691::Sexi_137549::g.68691::m.68691; K01783 rpe, RPE; ribulose-phosphate 3-epimerase [EC:5.1.3.1]
D Gene.68692::Sexi_137550::g.68692::m.68692; K01783 rpe, RPE; ribulose-phosphate 3-epimerase [EC:5.1.3.1]
D Gene.86603::Sexi_178276::g.86603::m.86603; K01783 rpe, RPE; ribulose-phosphate 3-epimerase [EC:5.1.3.1]
D Gene.28775::Sexi_54961::g.28775::m.28775; K00854 xylB, XYLB; xylulokinase [EC:2.7.1.17]
D Gene.55305::Sexi_114961::g.55305::m.55305; K01805 xylA; xylose isomerase [EC:5.3.1.5]
D Gene.29738::Sexi_57334::g.29738::m.29738; K01805 xylA; xylose isomerase [EC:5.3.1.5]
D Gene.6906::Sexi_12036::g.6906::m.6906; K00011 AKR1B; aldehyde reductase [EC:1.1.1.21]
D Gene.71612::Sexi_142682::g.71612::m.71612; K00011 AKR1B; aldehyde reductase [EC:1.1.1.21]
D Gene.8704::Sexi_16497::g.8704::m.8704; K00011 AKR1B; aldehyde reductase [EC:1.1.1.21]
D Gene.15909::Sexi_29652::g.15909::m.15909; K00011 AKR1B; aldehyde reductase [EC:1.1.1.21]
D Gene.38726::Sexi_73826::g.38726::m.38726; K00011 AKR1B; aldehyde reductase [EC:1.1.1.21]
D Gene.47798::Sexi_94705::g.47798::m.47798; K00011 AKR1B; aldehyde reductase [EC:1.1.1.21]
D Gene.51569::Sexi_104926::g.51569::m.51569; K03331 DCXR; L-xylulose reductase [EC:1.1.1.10]
D Gene.6592::Sexi_11297::g.6592::m.6592; K03331 DCXR; L-xylulose reductase [EC:1.1.1.10]
D Gene.6594::Sexi_11298::g.6594::m.6594; K03331 DCXR; L-xylulose reductase [EC:1.1.1.10]
D Gene.54821::Sexi_113058::g.54821::m.54821; K03331 DCXR; L-xylulose reductase [EC:1.1.1.10]
D Gene.72362::Sexi_143766::g.72362::m.72362; K03331 DCXR; L-xylulose reductase [EC:1.1.1.10]
D Gene.80514::Sexi_163751::g.80514::m.80514; K03331 DCXR; L-xylulose reductase [EC:1.1.1.10]
D Gene.22819::Sexi_46047::g.22819::m.22819; K03331 DCXR; L-xylulose reductase [EC:1.1.1.10]
D Gene.52950::Sexi_108379::g.52950::m.52950; K17818 ARD1; D-arabinitol dehydrogenase (NADP+) [EC:1.1.1.287]
D Gene.52951::Sexi_108380::g.52951::m.52951; K17818 ARD1; D-arabinitol dehydrogenase (NADP+) [EC:1.1.1.287]
D Gene.15451::Sexi_28828::g.15451::m.15451; K17818 ARD1; D-arabinitol dehydrogenase (NADP+) [EC:1.1.1.287]
D Gene.5277::Sexi_8851::g.5277::m.5277; K17818 ARD1; D-arabinitol dehydrogenase (NADP+) [EC:1.1.1.287]
D Gene.5278::Sexi_8852::g.5278::m.5278; K17818 ARD1; D-arabinitol dehydrogenase (NADP+) [EC:1.1.1.287]
D Gene.5279::Sexi_8853::g.5279::m.5279; K17818 ARD1; D-arabinitol dehydrogenase (NADP+) [EC:1.1.1.287]
D Gene.46365::Sexi_91827::g.46365::m.46365; K17818 ARD1; D-arabinitol dehydrogenase (NADP+) [EC:1.1.1.287]
D Gene.51741::Sexi_105383::g.51741::m.51741; K00008 SORD, gutB; L-iditol 2-dehydrogenase [EC:1.1.1.14]
D Gene.54816::Sexi_113053::g.54816::m.54816; K00008 SORD, gutB; L-iditol 2-dehydrogenase [EC:1.1.1.14]
D Gene.54818::Sexi_113054::g.54818::m.54818; K00008 SORD, gutB; L-iditol 2-dehydrogenase [EC:1.1.1.14]
D Gene.58082::Sexi_120049::g.58082::m.58082; K00008 SORD, gutB; L-iditol 2-dehydrogenase [EC:1.1.1.14]
D Gene.58083::Sexi_120051::g.58083::m.58083; K00008 SORD, gutB; L-iditol 2-dehydrogenase [EC:1.1.1.14]
D Gene.59077::Sexi_121785::g.59077::m.59077; K00008 SORD, gutB; L-iditol 2-dehydrogenase [EC:1.1.1.14]
D Gene.59079::Sexi_121787::g.59079::m.59079; K00008 SORD, gutB; L-iditol 2-dehydrogenase [EC:1.1.1.14]
D Gene.84331::Sexi_171182::g.84331::m.84331; K00008 SORD, gutB; L-iditol 2-dehydrogenase [EC:1.1.1.14]
D Gene.25579::Sexi_49694::g.25579::m.25579; K00008 SORD, gutB; L-iditol 2-dehydrogenase [EC:1.1.1.14]
D Gene.52517::Sexi_107402::g.52517::m.52517; K00078 DHDH; dihydrodiol dehydrogenase / D-xylose 1-dehydrogenase (NADP) [EC:1.3.1.20 1.1.1.179]
D Gene.52518::Sexi_107403::g.52518::m.52518; K00078 DHDH; dihydrodiol dehydrogenase / D-xylose 1-dehydrogenase (NADP) [EC:1.3.1.20 1.1.1.179]
D Gene.52519::Sexi_107404::g.52519::m.52519; K00078 DHDH; dihydrodiol dehydrogenase / D-xylose 1-dehydrogenase (NADP) [EC:1.3.1.20 1.1.1.179]
D Gene.52520::Sexi_107405::g.52520::m.52520; K00078 DHDH; dihydrodiol dehydrogenase / D-xylose 1-dehydrogenase (NADP) [EC:1.3.1.20 1.1.1.179]
D Gene.52521::Sexi_107406::g.52521::m.52521; K00078 DHDH; dihydrodiol dehydrogenase / D-xylose 1-dehydrogenase (NADP) [EC:1.3.1.20 1.1.1.179]
D Gene.58730::Sexi_121163::g.58730::m.58730; K00078 DHDH; dihydrodiol dehydrogenase / D-xylose 1-dehydrogenase (NADP) [EC:1.3.1.20 1.1.1.179]
D Gene.502::Sexi_339::g.502::m.502; K00078 DHDH; dihydrodiol dehydrogenase / D-xylose 1-dehydrogenase (NADP) [EC:1.3.1.20 1.1.1.179]
D Gene.20047::Sexi_38352::g.20047::m.20047; K00078 DHDH; dihydrodiol dehydrogenase / D-xylose 1-dehydrogenase (NADP) [EC:1.3.1.20 1.1.1.179]
D Gene.20049::Sexi_38353::g.20049::m.20049; K00078 DHDH; dihydrodiol dehydrogenase / D-xylose 1-dehydrogenase (NADP) [EC:1.3.1.20 1.1.1.179]
D Gene.55783::Sexi_116051::g.55783::m.55783; K00875 rbtK, FGGY; D-ribulokinase [EC:2.7.1.47]
D Gene.28397::Sexi_54248::g.28397::m.28397; K00875 rbtK, FGGY; D-ribulokinase [EC:2.7.1.47]
C 00051 Fructose and mannose metabolism [PATH:ko00051]
D Gene.86361::Sexi_177874::g.86361::m.86361; K01809 manA, MPI; mannose-6-phosphate isomerase [EC:5.3.1.8]
D Gene.31707::Sexi_60862::g.31707::m.31707; K01809 manA, MPI; mannose-6-phosphate isomerase [EC:5.3.1.8]
D Gene.31708::Sexi_60863::g.31708::m.31708; K01809 manA, MPI; mannose-6-phosphate isomerase [EC:5.3.1.8]
D Gene.77712::Sexi_159837::g.77712::m.77712; K00966 GMPP; mannose-1-phosphate guanylyltransferase [EC:2.7.7.13]
D Gene.12267::Sexi_24433::g.12267::m.12267; K00966 GMPP; mannose-1-phosphate guanylyltransferase [EC:2.7.7.13]
D Gene.29584::Sexi_56914::g.29584::m.29584; K00966 GMPP; mannose-1-phosphate guanylyltransferase [EC:2.7.7.13]
D Gene.34241::Sexi_66851::g.34241::m.34241; K00966 GMPP; mannose-1-phosphate guanylyltransferase [EC:2.7.7.13]
D Gene.71268::Sexi_141976::g.71268::m.71268; K01711 gmd, GMDS; GDPmannose 4,6-dehydratase [EC:4.2.1.47]
D Gene.11847::Sexi_23951::g.11847::m.11847; K01711 gmd, GMDS; GDPmannose 4,6-dehydratase [EC:4.2.1.47]
D Gene.22119::Sexi_43967::g.22119::m.22119; K02377 TSTA3, fcl; GDP-L-fucose synthase [EC:1.1.1.271]
D Gene.54755::Sexi_112990::g.54755::m.54755; K18334 fucD; L-fuconate dehydratase [EC:4.2.1.68]
D Gene.82734::Sexi_167036::g.82734::m.82734; K18334 fucD; L-fuconate dehydratase [EC:4.2.1.68]
D Gene.82736::Sexi_167037::g.82736::m.82736; K18334 fucD; L-fuconate dehydratase [EC:4.2.1.68]
D Gene.2591::Sexi_3547::g.2591::m.2591; K18334 fucD; L-fuconate dehydratase [EC:4.2.1.68]
D Gene.43438::Sexi_85647::g.43438::m.43438; K18334 fucD; L-fuconate dehydratase [EC:4.2.1.68]
D Gene.46263::Sexi_91753::g.46263::m.46263; K18334 fucD; L-fuconate dehydratase [EC:4.2.1.68]
D Gene.15434::Sexi_28818::g.15434::m.15434; K00844 HK; hexokinase [EC:2.7.1.1]
D Gene.15435::Sexi_28819::g.15435::m.15435; K00844 HK; hexokinase [EC:2.7.1.1]
D Gene.15436::Sexi_28820::g.15436::m.15436; K00844 HK; hexokinase [EC:2.7.1.1]
D Gene.15437::Sexi_28821::g.15437::m.15437; K00844 HK; hexokinase [EC:2.7.1.1]
D Gene.15569::Sexi_28953::g.15569::m.15569; K00844 HK; hexokinase [EC:2.7.1.1]
D Gene.3449::Sexi_5271::g.3449::m.3449; K00844 HK; hexokinase [EC:2.7.1.1]
D Gene.34853::Sexi_67647::g.34853::m.34853; K00844 HK; hexokinase [EC:2.7.1.1]
D Gene.34858::Sexi_67648::g.34858::m.34858; K00844 HK; hexokinase [EC:2.7.1.1]
D Gene.39571::Sexi_76023::g.39571::m.39571; K00844 HK; hexokinase [EC:2.7.1.1]
D Gene.5333::Sexi_8886::g.5333::m.5333; K00844 HK; hexokinase [EC:2.7.1.1]
D Gene.5334::Sexi_8887::g.5334::m.5334; K00844 HK; hexokinase [EC:2.7.1.1]
D Gene.11029::Sexi_23106::g.11029::m.11029; K00850 pfkA, PFK; 6-phosphofructokinase 1 [EC:2.7.1.11]
D Gene.11031::Sexi_23107::g.11031::m.11031; K00850 pfkA, PFK; 6-phosphofructokinase 1 [EC:2.7.1.11]
D Gene.15438::Sexi_28822::g.15438::m.15438; K00850 pfkA, PFK; 6-phosphofructokinase 1 [EC:2.7.1.11]
D Gene.30297::Sexi_58419::g.30297::m.30297; K00850 pfkA, PFK; 6-phosphofructokinase 1 [EC:2.7.1.11]
D Gene.30299::Sexi_58420::g.30299::m.30299; K00850 pfkA, PFK; 6-phosphofructokinase 1 [EC:2.7.1.11]
D Gene.53355::Sexi_109315::g.53355::m.53355; K03841 FBP, fbp; fructose-1,6-bisphosphatase I [EC:3.1.3.11]
D Gene.53362::Sexi_109316::g.53362::m.53362; K03841 FBP, fbp; fructose-1,6-bisphosphatase I [EC:3.1.3.11]
D Gene.53367::Sexi_109317::g.53367::m.53367; K03841 FBP, fbp; fructose-1,6-bisphosphatase I [EC:3.1.3.11]
D Gene.59360::Sexi_122267::g.59360::m.59360; K03841 FBP, fbp; fructose-1,6-bisphosphatase I [EC:3.1.3.11]
D Gene.59361::Sexi_122268::g.59361::m.59361; K03841 FBP, fbp; fructose-1,6-bisphosphatase I [EC:3.1.3.11]
D Gene.75609::Sexi_152958::g.75609::m.75609; K03841 FBP, fbp; fructose-1,6-bisphosphatase I [EC:3.1.3.11]
D Gene.80012::Sexi_162804::g.80012::m.80012; K03841 FBP, fbp; fructose-1,6-bisphosphatase I [EC:3.1.3.11]
D Gene.80014::Sexi_162806::g.80014::m.80014; K03841 FBP, fbp; fructose-1,6-bisphosphatase I [EC:3.1.3.11]
D Gene.18656::Sexi_35553::g.18656::m.18656; K03841 FBP, fbp; fructose-1,6-bisphosphatase I [EC:3.1.3.11]
D Gene.18659::Sexi_35554::g.18659::m.18659; K03841 FBP, fbp; fructose-1,6-bisphosphatase I [EC:3.1.3.11]
D Gene.30873::Sexi_59384::g.30873::m.30873; K03841 FBP, fbp; fructose-1,6-bisphosphatase I [EC:3.1.3.11]
D Gene.12102::Sexi_24250::g.12102::m.12102; K19029 PFKFB2; 6-phosphofructo-2-kinase / fructose-2,6-biphosphatase 2 [EC:2.7.1.105 3.1.3.46]
D Gene.12105::Sexi_24251::g.12105::m.12105; K19029 PFKFB2; 6-phosphofructo-2-kinase / fructose-2,6-biphosphatase 2 [EC:2.7.1.105 3.1.3.46]
D Gene.12108::Sexi_24252::g.12108::m.12108; K19029 PFKFB2; 6-phosphofructo-2-kinase / fructose-2,6-biphosphatase 2 [EC:2.7.1.105 3.1.3.46]
D Gene.12111::Sexi_24253::g.12111::m.12111; K19029 PFKFB2; 6-phosphofructo-2-kinase / fructose-2,6-biphosphatase 2 [EC:2.7.1.105 3.1.3.46]
D Gene.12114::Sexi_24254::g.12114::m.12114; K19029 PFKFB2; 6-phosphofructo-2-kinase / fructose-2,6-biphosphatase 2 [EC:2.7.1.105 3.1.3.46]
D Gene.21717::Sexi_42537::g.21717::m.21717; K19029 PFKFB2; 6-phosphofructo-2-kinase / fructose-2,6-biphosphatase 2 [EC:2.7.1.105 3.1.3.46]
D Gene.20348::Sexi_38949::g.20348::m.20348; K01103 PFKFB3; 6-phosphofructo-2-kinase / fructose-2,6-biphosphatase 3 [EC:2.7.1.105 3.1.3.46]
D Gene.51741::Sexi_105383::g.51741::m.51741; K00008 SORD, gutB; L-iditol 2-dehydrogenase [EC:1.1.1.14]
D Gene.54816::Sexi_113053::g.54816::m.54816; K00008 SORD, gutB; L-iditol 2-dehydrogenase [EC:1.1.1.14]
D Gene.54818::Sexi_113054::g.54818::m.54818; K00008 SORD, gutB; L-iditol 2-dehydrogenase [EC:1.1.1.14]
D Gene.58082::Sexi_120049::g.58082::m.58082; K00008 SORD, gutB; L-iditol 2-dehydrogenase [EC:1.1.1.14]
D Gene.58083::Sexi_120051::g.58083::m.58083; K00008 SORD, gutB; L-iditol 2-dehydrogenase [EC:1.1.1.14]
D Gene.59077::Sexi_121785::g.59077::m.59077; K00008 SORD, gutB; L-iditol 2-dehydrogenase [EC:1.1.1.14]
D Gene.59079::Sexi_121787::g.59079::m.59079; K00008 SORD, gutB; L-iditol 2-dehydrogenase [EC:1.1.1.14]
D Gene.84331::Sexi_171182::g.84331::m.84331; K00008 SORD, gutB; L-iditol 2-dehydrogenase [EC:1.1.1.14]
D Gene.25579::Sexi_49694::g.25579::m.25579; K00008 SORD, gutB; L-iditol 2-dehydrogenase [EC:1.1.1.14]
D Gene.6906::Sexi_12036::g.6906::m.6906; K00011 AKR1B; aldehyde reductase [EC:1.1.1.21]
D Gene.71612::Sexi_142682::g.71612::m.71612; K00011 AKR1B; aldehyde reductase [EC:1.1.1.21]
D Gene.8704::Sexi_16497::g.8704::m.8704; K00011 AKR1B; aldehyde reductase [EC:1.1.1.21]
D Gene.15909::Sexi_29652::g.15909::m.15909; K00011 AKR1B; aldehyde reductase [EC:1.1.1.21]
D Gene.38726::Sexi_73826::g.38726::m.38726; K00011 AKR1B; aldehyde reductase [EC:1.1.1.21]
D Gene.47798::Sexi_94705::g.47798::m.47798; K00011 AKR1B; aldehyde reductase [EC:1.1.1.21]
D Gene.55305::Sexi_114961::g.55305::m.55305; K01805 xylA; xylose isomerase [EC:5.3.1.5]
D Gene.29738::Sexi_57334::g.29738::m.29738; K01805 xylA; xylose isomerase [EC:5.3.1.5]
D Gene.63081::Sexi_129430::g.63081::m.63081; K01623 ALDO; fructose-bisphosphate aldolase, class I [EC:4.1.2.13]
D Gene.63628::Sexi_130304::g.63628::m.63628; K01623 ALDO; fructose-bisphosphate aldolase, class I [EC:4.1.2.13]
D Gene.15288::Sexi_28688::g.15288::m.15288; K01623 ALDO; fructose-bisphosphate aldolase, class I [EC:4.1.2.13]
D Gene.15290::Sexi_28689::g.15290::m.15290; K01623 ALDO; fructose-bisphosphate aldolase, class I [EC:4.1.2.13]
D Gene.27190::Sexi_52218::g.27190::m.27190; K01623 ALDO; fructose-bisphosphate aldolase, class I [EC:4.1.2.13]
D Gene.27191::Sexi_52219::g.27191::m.27191; K01623 ALDO; fructose-bisphosphate aldolase, class I [EC:4.1.2.13]
D Gene.49009::Sexi_98212::g.49009::m.49009; K01623 ALDO; fructose-bisphosphate aldolase, class I [EC:4.1.2.13]
D Gene.53436::Sexi_109434::g.53436::m.53436; K01624 FBA, fbaA; fructose-bisphosphate aldolase, class II [EC:4.1.2.13]
D Gene.73526::Sexi_146106::g.73526::m.73526; K01803 TPI, tpiA; triosephosphate isomerase (TIM) [EC:5.3.1.1]
D Gene.35777::Sexi_68926::g.35777::m.35777; K01803 TPI, tpiA; triosephosphate isomerase (TIM) [EC:5.3.1.1]
C 00052 Galactose metabolism [PATH:ko00052]
D Gene.64225::Sexi_131800::g.64225::m.64225; K01785 galM, GALM; aldose 1-epimerase [EC:5.1.3.3]
D Gene.64227::Sexi_131801::g.64227::m.64227; K01785 galM, GALM; aldose 1-epimerase [EC:5.1.3.3]
D Gene.65632::Sexi_133599::g.65632::m.65632; K01785 galM, GALM; aldose 1-epimerase [EC:5.1.3.3]
D Gene.65635::Sexi_133600::g.65635::m.65635; K01785 galM, GALM; aldose 1-epimerase [EC:5.1.3.3]
D Gene.76863::Sexi_158253::g.76863::m.76863; K01785 galM, GALM; aldose 1-epimerase [EC:5.1.3.3]
D Gene.83070::Sexi_167509::g.83070::m.83070; K01785 galM, GALM; aldose 1-epimerase [EC:5.1.3.3]
D Gene.87988::Sexi_180188::g.87988::m.87988; K01785 galM, GALM; aldose 1-epimerase [EC:5.1.3.3]
D Gene.87989::Sexi_180189::g.87989::m.87989; K01785 galM, GALM; aldose 1-epimerase [EC:5.1.3.3]
D Gene.13082::Sexi_25403::g.13082::m.13082; K01785 galM, GALM; aldose 1-epimerase [EC:5.1.3.3]
D Gene.28746::Sexi_54922::g.28746::m.28746; K01785 galM, GALM; aldose 1-epimerase [EC:5.1.3.3]
D Gene.36639::Sexi_70155::g.36639::m.36639; K01785 galM, GALM; aldose 1-epimerase [EC:5.1.3.3]
D Gene.36640::Sexi_70156::g.36640::m.36640; K01785 galM, GALM; aldose 1-epimerase [EC:5.1.3.3]
D Gene.36641::Sexi_70157::g.36641::m.36641; K01785 galM, GALM; aldose 1-epimerase [EC:5.1.3.3]
D Gene.33608::Sexi_66245::g.33608::m.33608; K00849 galK; galactokinase [EC:2.7.1.6]
D Gene.53781::Sexi_110354::g.53781::m.53781; K00965 galT, GALT; UDPglucose--hexose-1-phosphate uridylyltransferase [EC:2.7.7.12]
D Gene.60480::Sexi_123656::g.60480::m.60480; K00965 galT, GALT; UDPglucose--hexose-1-phosphate uridylyltransferase [EC:2.7.7.12]
D Gene.25069::Sexi_49021::g.25069::m.25069; K00965 galT, GALT; UDPglucose--hexose-1-phosphate uridylyltransferase [EC:2.7.7.12]
D Gene.52763::Sexi_108007::g.52763::m.52763; K01784 galE, GALE; UDP-glucose 4-epimerase [EC:5.1.3.2]
D Gene.56357::Sexi_117116::g.56357::m.56357; K01784 galE, GALE; UDP-glucose 4-epimerase [EC:5.1.3.2]
D Gene.65028::Sexi_132949::g.65028::m.65028; K01784 galE, GALE; UDP-glucose 4-epimerase [EC:5.1.3.2]
D Gene.65030::Sexi_132950::g.65030::m.65030; K01784 galE, GALE; UDP-glucose 4-epimerase [EC:5.1.3.2]
D Gene.81337::Sexi_164978::g.81337::m.81337; K01784 galE, GALE; UDP-glucose 4-epimerase [EC:5.1.3.2]
D Gene.81338::Sexi_164979::g.81338::m.81338; K01784 galE, GALE; UDP-glucose 4-epimerase [EC:5.1.3.2]
D Gene.11073::Sexi_23165::g.11073::m.11073; K01784 galE, GALE; UDP-glucose 4-epimerase [EC:5.1.3.2]
D Gene.36882::Sexi_70394::g.36882::m.36882; K01784 galE, GALE; UDP-glucose 4-epimerase [EC:5.1.3.2]
D Gene.37462::Sexi_71402::g.37462::m.37462; K01784 galE, GALE; UDP-glucose 4-epimerase [EC:5.1.3.2]
D Gene.39204::Sexi_75124::g.39204::m.39204; K01784 galE, GALE; UDP-glucose 4-epimerase [EC:5.1.3.2]
D Gene.1977::Sexi_2437::g.1977::m.1977; K00963 UGP2, galU, galF; UTP--glucose-1-phosphate uridylyltransferase [EC:2.7.7.9]
D Gene.35392::Sexi_68395::g.35392::m.35392; K00963 UGP2, galU, galF; UTP--glucose-1-phosphate uridylyltransferase [EC:2.7.7.9]
D Gene.35394::Sexi_68397::g.35394::m.35394; K00963 UGP2, galU, galF; UTP--glucose-1-phosphate uridylyltransferase [EC:2.7.7.9]
D Gene.43835::Sexi_86559::g.43835::m.43835; K00963 UGP2, galU, galF; UTP--glucose-1-phosphate uridylyltransferase [EC:2.7.7.9]
D Gene.27474::Sexi_52556::g.27474::m.27474; K01835 pgm; phosphoglucomutase [EC:5.4.2.2]
D Gene.74990::Sexi_150193::g.74990::m.74990; K15779 PGM2; phosphoglucomutase / phosphopentomutase [EC:5.4.2.2 5.4.2.7]
D Gene.36146::Sexi_69428::g.36146::m.36146; K15779 PGM2; phosphoglucomutase / phosphopentomutase [EC:5.4.2.2 5.4.2.7]
D Gene.15434::Sexi_28818::g.15434::m.15434; K00844 HK; hexokinase [EC:2.7.1.1]
D Gene.15435::Sexi_28819::g.15435::m.15435; K00844 HK; hexokinase [EC:2.7.1.1]
D Gene.15436::Sexi_28820::g.15436::m.15436; K00844 HK; hexokinase [EC:2.7.1.1]
D Gene.15437::Sexi_28821::g.15437::m.15437; K00844 HK; hexokinase [EC:2.7.1.1]
D Gene.15569::Sexi_28953::g.15569::m.15569; K00844 HK; hexokinase [EC:2.7.1.1]
D Gene.3449::Sexi_5271::g.3449::m.3449; K00844 HK; hexokinase [EC:2.7.1.1]
D Gene.34853::Sexi_67647::g.34853::m.34853; K00844 HK; hexokinase [EC:2.7.1.1]
D Gene.34858::Sexi_67648::g.34858::m.34858; K00844 HK; hexokinase [EC:2.7.1.1]
D Gene.39571::Sexi_76023::g.39571::m.39571; K00844 HK; hexokinase [EC:2.7.1.1]
D Gene.5333::Sexi_8886::g.5333::m.5333; K00844 HK; hexokinase [EC:2.7.1.1]
D Gene.5334::Sexi_8887::g.5334::m.5334; K00844 HK; hexokinase [EC:2.7.1.1]
D Gene.16960::Sexi_31676::g.16960::m.16960; K01084 G6PC; glucose-6-phosphatase [EC:3.1.3.9]
D Gene.32827::Sexi_63977::g.32827::m.32827; K01084 G6PC; glucose-6-phosphatase [EC:3.1.3.9]
D Gene.46848::Sexi_92801::g.46848::m.46848; K12309 GLB1, ELNR1; beta-galactosidase [EC:3.2.1.23]
D Gene.46849::Sexi_92802::g.46849::m.46849; K12309 GLB1, ELNR1; beta-galactosidase [EC:3.2.1.23]
D Gene.65085::Sexi_133032::g.65085::m.65085; K01229 LCT; lactase-phlorizin hydrolase [EC:3.2.1.108 3.2.1.62]
D Gene.77819::Sexi_159953::g.77819::m.77819; K01229 LCT; lactase-phlorizin hydrolase [EC:3.2.1.108 3.2.1.62]
D Gene.6906::Sexi_12036::g.6906::m.6906; K00011 AKR1B; aldehyde reductase [EC:1.1.1.21]
D Gene.71612::Sexi_142682::g.71612::m.71612; K00011 AKR1B; aldehyde reductase [EC:1.1.1.21]
D Gene.8704::Sexi_16497::g.8704::m.8704; K00011 AKR1B; aldehyde reductase [EC:1.1.1.21]
D Gene.15909::Sexi_29652::g.15909::m.15909; K00011 AKR1B; aldehyde reductase [EC:1.1.1.21]
D Gene.38726::Sexi_73826::g.38726::m.38726; K00011 AKR1B; aldehyde reductase [EC:1.1.1.21]
D Gene.47798::Sexi_94705::g.47798::m.47798; K00011 AKR1B; aldehyde reductase [EC:1.1.1.21]
D Gene.11029::Sexi_23106::g.11029::m.11029; K00850 pfkA, PFK; 6-phosphofructokinase 1 [EC:2.7.1.11]
D Gene.11031::Sexi_23107::g.11031::m.11031; K00850 pfkA, PFK; 6-phosphofructokinase 1 [EC:2.7.1.11]
D Gene.15438::Sexi_28822::g.15438::m.15438; K00850 pfkA, PFK; 6-phosphofructokinase 1 [EC:2.7.1.11]
D Gene.30297::Sexi_58419::g.30297::m.30297; K00850 pfkA, PFK; 6-phosphofructokinase 1 [EC:2.7.1.11]
D Gene.30299::Sexi_58420::g.30299::m.30299; K00850 pfkA, PFK; 6-phosphofructokinase 1 [EC:2.7.1.11]
D Gene.49568::Sexi_100757::g.49568::m.49568; K01187 malZ; alpha-glucosidase [EC:3.2.1.20]
D Gene.54391::Sexi_111738::g.54391::m.54391; K01187 malZ; alpha-glucosidase [EC:3.2.1.20]
D Gene.56394::Sexi_117162::g.56394::m.56394; K01187 malZ; alpha-glucosidase [EC:3.2.1.20]
D Gene.60245::Sexi_123278::g.60245::m.60245; K01187 malZ; alpha-glucosidase [EC:3.2.1.20]
D Gene.60729::Sexi_124089::g.60729::m.60729; K01187 malZ; alpha-glucosidase [EC:3.2.1.20]
D Gene.61470::Sexi_125540::g.61470::m.61470; K01187 malZ; alpha-glucosidase [EC:3.2.1.20]
D Gene.61472::Sexi_125541::g.61472::m.61472; K01187 malZ; alpha-glucosidase [EC:3.2.1.20]
D Gene.61473::Sexi_125542::g.61473::m.61473; K01187 malZ; alpha-glucosidase [EC:3.2.1.20]
D Gene.61474::Sexi_125543::g.61474::m.61474; K01187 malZ; alpha-glucosidase [EC:3.2.1.20]
D Gene.61475::Sexi_125544::g.61475::m.61475; K01187 malZ; alpha-glucosidase [EC:3.2.1.20]
D Gene.62797::Sexi_128606::g.62797::m.62797; K01187 malZ; alpha-glucosidase [EC:3.2.1.20]
D Gene.64268::Sexi_132029::g.64268::m.64268; K01187 malZ; alpha-glucosidase [EC:3.2.1.20]
D Gene.68076::Sexi_136902::g.68076::m.68076; K01187 malZ; alpha-glucosidase [EC:3.2.1.20]
D Gene.68077::Sexi_136903::g.68077::m.68077; K01187 malZ; alpha-glucosidase [EC:3.2.1.20]
D Gene.68079::Sexi_136904::g.68079::m.68079; K01187 malZ; alpha-glucosidase [EC:3.2.1.20]
D Gene.84326::Sexi_171176::g.84326::m.84326; K01187 malZ; alpha-glucosidase [EC:3.2.1.20]
D Gene.84327::Sexi_171177::g.84327::m.84327; K01187 malZ; alpha-glucosidase [EC:3.2.1.20]
D Gene.14349::Sexi_27297::g.14349::m.14349; K01187 malZ; alpha-glucosidase [EC:3.2.1.20]
D Gene.553::Sexi_367::g.553::m.553; K01187 malZ; alpha-glucosidase [EC:3.2.1.20]
D Gene.26627::Sexi_51121::g.26627::m.26627; K01187 malZ; alpha-glucosidase [EC:3.2.1.20]
D Gene.40097::Sexi_77057::g.40097::m.40097; K01187 malZ; alpha-glucosidase [EC:3.2.1.20]
D Gene.40501::Sexi_77994::g.40501::m.40501; K01187 malZ; alpha-glucosidase [EC:3.2.1.20]
D Gene.47686::Sexi_94442::g.47686::m.47686; K01187 malZ; alpha-glucosidase [EC:3.2.1.20]
D Gene.48412::Sexi_96014::g.48412::m.48412; K01187 malZ; alpha-glucosidase [EC:3.2.1.20]
D Gene.55337::Sexi_115003::g.55337::m.55337; K12316 GAA; lysosomal alpha-glucosidase [EC:3.2.1.20]
D Gene.69577::Sexi_139077::g.69577::m.69577; K12316 GAA; lysosomal alpha-glucosidase [EC:3.2.1.20]
D Gene.70511::Sexi_140844::g.70511::m.70511; K12316 GAA; lysosomal alpha-glucosidase [EC:3.2.1.20]
D Gene.78301::Sexi_160226::g.78301::m.78301; K12316 GAA; lysosomal alpha-glucosidase [EC:3.2.1.20]
D Gene.9644::Sexi_18949::g.9644::m.9644; K12316 GAA; lysosomal alpha-glucosidase [EC:3.2.1.20]
D Gene.9645::Sexi_18950::g.9645::m.9645; K12316 GAA; lysosomal alpha-glucosidase [EC:3.2.1.20]
D Gene.10031::Sexi_20101::g.10031::m.10031; K12316 GAA; lysosomal alpha-glucosidase [EC:3.2.1.20]
D Gene.25074::Sexi_49040::g.25074::m.25074; K12316 GAA; lysosomal alpha-glucosidase [EC:3.2.1.20]
D Gene.26600::Sexi_51090::g.26600::m.26600; K12316 GAA; lysosomal alpha-glucosidase [EC:3.2.1.20]
C 00053 Ascorbate and aldarate metabolism [PATH:ko00053]
D Gene.11999::Sexi_24148::g.11999::m.11999; K00012 UGDH, ugd; UDPglucose 6-dehydrogenase [EC:1.1.1.22]
D Gene.50986::Sexi_103928::g.50986::m.50986; K00699 UGT; glucuronosyltransferase [EC:2.4.1.17]
D Gene.51458::Sexi_104709::g.51458::m.51458; K00699 UGT; glucuronosyltransferase [EC:2.4.1.17]
D Gene.51460::Sexi_104710::g.51460::m.51460; K00699 UGT; glucuronosyltransferase [EC:2.4.1.17]
D Gene.51860::Sexi_105812::g.51860::m.51860; K00699 UGT; glucuronosyltransferase [EC:2.4.1.17]
D Gene.51861::Sexi_105813::g.51861::m.51861; K00699 UGT; glucuronosyltransferase [EC:2.4.1.17]
D Gene.52393::Sexi_107092::g.52393::m.52393; K00699 UGT; glucuronosyltransferase [EC:2.4.1.17]
D Gene.53305::Sexi_109132::g.53305::m.53305; K00699 UGT; glucuronosyltransferase [EC:2.4.1.17]
D Gene.55511::Sexi_115531::g.55511::m.55511; K00699 UGT; glucuronosyltransferase [EC:2.4.1.17]
D Gene.55688::Sexi_115846::g.55688::m.55688; K00699 UGT; glucuronosyltransferase [EC:2.4.1.17]
D Gene.56232::Sexi_116860::g.56232::m.56232; K00699 UGT; glucuronosyltransferase [EC:2.4.1.17]
D Gene.56801::Sexi_118062::g.56801::m.56801; K00699 UGT; glucuronosyltransferase [EC:2.4.1.17]
D Gene.57502::Sexi_119309::g.57502::m.57502; K00699 UGT; glucuronosyltransferase [EC:2.4.1.17]
D Gene.57503::Sexi_119310::g.57503::m.57503; K00699 UGT; glucuronosyltransferase [EC:2.4.1.17]
D Gene.57504::Sexi_119312::g.57504::m.57504; K00699 UGT; glucuronosyltransferase [EC:2.4.1.17]
D Gene.57506::Sexi_119314::g.57506::m.57506; K00699 UGT; glucuronosyltransferase [EC:2.4.1.17]
D Gene.57691::Sexi_119484::g.57691::m.57691; K00699 UGT; glucuronosyltransferase [EC:2.4.1.17]
D Gene.58194::Sexi_120200::g.58194::m.58194; K00699 UGT; glucuronosyltransferase [EC:2.4.1.17]
D Gene.6932::Sexi_12057::g.6932::m.6932; K00699 UGT; glucuronosyltransferase [EC:2.4.1.17]
D Gene.59128::Sexi_121848::g.59128::m.59128; K00699 UGT; glucuronosyltransferase [EC:2.4.1.17]
D Gene.67221::Sexi_135905::g.67221::m.67221; K00699 UGT; glucuronosyltransferase [EC:2.4.1.17]
D Gene.69212::Sexi_138413::g.69212::m.69212; K00699 UGT; glucuronosyltransferase [EC:2.4.1.17]
D Gene.74606::Sexi_149496::g.74606::m.74606; K00699 UGT; glucuronosyltransferase [EC:2.4.1.17]
D Gene.74607::Sexi_149497::g.74607::m.74607; K00699 UGT; glucuronosyltransferase [EC:2.4.1.17]
D Gene.74608::Sexi_149498::g.74608::m.74608; K00699 UGT; glucuronosyltransferase [EC:2.4.1.17]
D Gene.8327::Sexi_15278::g.8327::m.8327; K00699 UGT; glucuronosyltransferase [EC:2.4.1.17]
D Gene.8498::Sexi_15887::g.8498::m.8498; K00699 UGT; glucuronosyltransferase [EC:2.4.1.17]
D Gene.78635::Sexi_160412::g.78635::m.78635; K00699 UGT; glucuronosyltransferase [EC:2.4.1.17]
D Gene.78636::Sexi_160413::g.78636::m.78636; K00699 UGT; glucuronosyltransferase [EC:2.4.1.17]
D Gene.79106::Sexi_161270::g.79106::m.79106; K00699 UGT; glucuronosyltransferase [EC:2.4.1.17]
D Gene.79107::Sexi_161271::g.79107::m.79107; K00699 UGT; glucuronosyltransferase [EC:2.4.1.17]
D Gene.79108::Sexi_161272::g.79108::m.79108; K00699 UGT; glucuronosyltransferase [EC:2.4.1.17]
D Gene.79178::Sexi_161329::g.79178::m.79178; K00699 UGT; glucuronosyltransferase [EC:2.4.1.17]
D Gene.81356::Sexi_164999::g.81356::m.81356; K00699 UGT; glucuronosyltransferase [EC:2.4.1.17]
D Gene.81357::Sexi_165000::g.81357::m.81357; K00699 UGT; glucuronosyltransferase [EC:2.4.1.17]
D Gene.81942::Sexi_166008::g.81942::m.81942; K00699 UGT; glucuronosyltransferase [EC:2.4.1.17]
D Gene.13738::Sexi_26456::g.13738::m.13738; K00699 UGT; glucuronosyltransferase [EC:2.4.1.17]
D Gene.13757::Sexi_26488::g.13757::m.13757; K00699 UGT; glucuronosyltransferase [EC:2.4.1.17]
D Gene.15338::Sexi_28721::g.15338::m.15338; K00699 UGT; glucuronosyltransferase [EC:2.4.1.17]
D Gene.15595::Sexi_28980::g.15595::m.15595; K00699 UGT; glucuronosyltransferase [EC:2.4.1.17]
D Gene.15905::Sexi_29638::g.15905::m.15905; K00699 UGT; glucuronosyltransferase [EC:2.4.1.17]
D Gene.16007::Sexi_29879::g.16007::m.16007; K00699 UGT; glucuronosyltransferase [EC:2.4.1.17]
D Gene.16009::Sexi_29880::g.16009::m.16009; K00699 UGT; glucuronosyltransferase [EC:2.4.1.17]
D Gene.440::Sexi_312::g.440::m.440; K00699 UGT; glucuronosyltransferase [EC:2.4.1.17]
D Gene.443::Sexi_313::g.443::m.443; K00699 UGT; glucuronosyltransferase [EC:2.4.1.17]
D Gene.17410::Sexi_32561::g.17410::m.17410; K00699 UGT; glucuronosyltransferase [EC:2.4.1.17]
D Gene.17997::Sexi_33899::g.17997::m.17997; K00699 UGT; glucuronosyltransferase [EC:2.4.1.17]
D Gene.17998::Sexi_33900::g.17998::m.17998; K00699 UGT; glucuronosyltransferase [EC:2.4.1.17]
D Gene.18000::Sexi_33901::g.18000::m.18000; K00699 UGT; glucuronosyltransferase [EC:2.4.1.17]
D Gene.2651::Sexi_3640::g.2651::m.2651; K00699 UGT; glucuronosyltransferase [EC:2.4.1.17]
D Gene.2653::Sexi_3641::g.2653::m.2653; K00699 UGT; glucuronosyltransferase [EC:2.4.1.17]
D Gene.19258::Sexi_36704::g.19258::m.19258; K00699 UGT; glucuronosyltransferase [EC:2.4.1.17]
D Gene.20642::Sexi_39628::g.20642::m.20642; K00699 UGT; glucuronosyltransferase [EC:2.4.1.17]
D Gene.22303::Sexi_44522::g.22303::m.22303; K00699 UGT; glucuronosyltransferase [EC:2.4.1.17]
D Gene.23595::Sexi_47141::g.23595::m.23595; K00699 UGT; glucuronosyltransferase [EC:2.4.1.17]
D Gene.24940::Sexi_48841::g.24940::m.24940; K00699 UGT; glucuronosyltransferase [EC:2.4.1.17]
D Gene.25438::Sexi_49462::g.25438::m.25438; K00699 UGT; glucuronosyltransferase [EC:2.4.1.17]
D Gene.25876::Sexi_50066::g.25876::m.25876; K00699 UGT; glucuronosyltransferase [EC:2.4.1.17]
D Gene.25879::Sexi_50067::g.25879::m.25879; K00699 UGT; glucuronosyltransferase [EC:2.4.1.17]
D Gene.26913::Sexi_51642::g.26913::m.26913; K00699 UGT; glucuronosyltransferase [EC:2.4.1.17]
D Gene.27828::Sexi_53176::g.27828::m.27828; K00699 UGT; glucuronosyltransferase [EC:2.4.1.17]
D Gene.27829::Sexi_53177::g.27829::m.27829; K00699 UGT; glucuronosyltransferase [EC:2.4.1.17]
D Gene.28491::Sexi_54411::g.28491::m.28491; K00699 UGT; glucuronosyltransferase [EC:2.4.1.17]
D Gene.29428::Sexi_56590::g.29428::m.29428; K00699 UGT; glucuronosyltransferase [EC:2.4.1.17]
D Gene.30187::Sexi_58328::g.30187::m.30187; K00699 UGT; glucuronosyltransferase [EC:2.4.1.17]
D Gene.30206::Sexi_58349::g.30206::m.30206; K00699 UGT; glucuronosyltransferase [EC:2.4.1.17]
D Gene.30212::Sexi_58352::g.30212::m.30212; K00699 UGT; glucuronosyltransferase [EC:2.4.1.17]
D Gene.32238::Sexi_61950::g.32238::m.32238; K00699 UGT; glucuronosyltransferase [EC:2.4.1.17]
D Gene.34870::Sexi_67661::g.34870::m.34870; K00699 UGT; glucuronosyltransferase [EC:2.4.1.17]
D Gene.35405::Sexi_68419::g.35405::m.35405; K00699 UGT; glucuronosyltransferase [EC:2.4.1.17]
D Gene.36655::Sexi_70167::g.36655::m.36655; K00699 UGT; glucuronosyltransferase [EC:2.4.1.17]
D Gene.37189::Sexi_71009::g.37189::m.37189; K00699 UGT; glucuronosyltransferase [EC:2.4.1.17]
D Gene.37942::Sexi_72313::g.37942::m.37942; K00699 UGT; glucuronosyltransferase [EC:2.4.1.17]
D Gene.37943::Sexi_72314::g.37943::m.37943; K00699 UGT; glucuronosyltransferase [EC:2.4.1.17]
D Gene.38513::Sexi_73191::g.38513::m.38513; K00699 UGT; glucuronosyltransferase [EC:2.4.1.17]
D Gene.38684::Sexi_73667::g.38684::m.38684; K00699 UGT; glucuronosyltransferase [EC:2.4.1.17]
D Gene.40984::Sexi_78887::g.40984::m.40984; K00699 UGT; glucuronosyltransferase [EC:2.4.1.17]
D Gene.4781::Sexi_7910::g.4781::m.4781; K00699 UGT; glucuronosyltransferase [EC:2.4.1.17]
D Gene.4782::Sexi_7911::g.4782::m.4782; K00699 UGT; glucuronosyltransferase [EC:2.4.1.17]
D Gene.42133::Sexi_82674::g.42133::m.42133; K00699 UGT; glucuronosyltransferase [EC:2.4.1.17]
D Gene.42134::Sexi_82676::g.42134::m.42134; K00699 UGT; glucuronosyltransferase [EC:2.4.1.17]
D Gene.42135::Sexi_82677::g.42135::m.42135; K00699 UGT; glucuronosyltransferase [EC:2.4.1.17]
D Gene.42973::Sexi_84716::g.42973::m.42973; K00699 UGT; glucuronosyltransferase [EC:2.4.1.17]
D Gene.42974::Sexi_84717::g.42974::m.42974; K00699 UGT; glucuronosyltransferase [EC:2.4.1.17]
D Gene.43646::Sexi_86192::g.43646::m.43646; K00699 UGT; glucuronosyltransferase [EC:2.4.1.17]
D Gene.43648::Sexi_86193::g.43648::m.43648; K00699 UGT; glucuronosyltransferase [EC:2.4.1.17]
D Gene.45164::Sexi_89178::g.45164::m.45164; K00699 UGT; glucuronosyltransferase [EC:2.4.1.17]
D Gene.46877::Sexi_92819::g.46877::m.46877; K00699 UGT; glucuronosyltransferase [EC:2.4.1.17]
D Gene.46878::Sexi_92820::g.46878::m.46878; K00699 UGT; glucuronosyltransferase [EC:2.4.1.17]
D Gene.46879::Sexi_92821::g.46879::m.46879; K00699 UGT; glucuronosyltransferase [EC:2.4.1.17]
D Gene.5729::Sexi_9513::g.5729::m.5729; K00699 UGT; glucuronosyltransferase [EC:2.4.1.17]
D Gene.5730::Sexi_9514::g.5730::m.5730; K00699 UGT; glucuronosyltransferase [EC:2.4.1.17]
D Gene.48406::Sexi_96006::g.48406::m.48406; K00699 UGT; glucuronosyltransferase [EC:2.4.1.17]
D Gene.49276::Sexi_99565::g.49276::m.49276; K00699 UGT; glucuronosyltransferase [EC:2.4.1.17]
D Gene.24576::Sexi_48344::g.24576::m.24576; K01195 uidA, GUSB; beta-glucuronidase [EC:3.2.1.31]
D Gene.52758::Sexi_108000::g.52758::m.52758; K00469 MIOX; inositol oxygenase [EC:1.13.99.1]
D Gene.61771::Sexi_125730::g.61771::m.61771; K00469 MIOX; inositol oxygenase [EC:1.13.99.1]
D Gene.1243::Sexi_1371::g.1243::m.1243; K00469 MIOX; inositol oxygenase [EC:1.13.99.1]
D Gene.29513::Sexi_56751::g.29513::m.29513; K00469 MIOX; inositol oxygenase [EC:1.13.99.1]
D Gene.29515::Sexi_56752::g.29515::m.29515; K00469 MIOX; inositol oxygenase [EC:1.13.99.1]
D Gene.38060::Sexi_72423::g.38060::m.38060; K00469 MIOX; inositol oxygenase [EC:1.13.99.1]
D Gene.48837::Sexi_97270::g.48837::m.48837; K00469 MIOX; inositol oxygenase [EC:1.13.99.1]
D Gene.48841::Sexi_97271::g.48841::m.48841; K00469 MIOX; inositol oxygenase [EC:1.13.99.1]
D Gene.48843::Sexi_97272::g.48843::m.48843; K00469 MIOX; inositol oxygenase [EC:1.13.99.1]
D Gene.83161::Sexi_167736::g.83161::m.83161; K00002 AKR1A1, adh; alcohol dehydrogenase (NADP+) [EC:1.1.1.2]
D Gene.39805::Sexi_76464::g.39805::m.39805; K00002 AKR1A1, adh; alcohol dehydrogenase (NADP+) [EC:1.1.1.2]
D Gene.41106::Sexi_79201::g.41106::m.41106; K00002 AKR1A1, adh; alcohol dehydrogenase (NADP+) [EC:1.1.1.2]
D Gene.47231::Sexi_93670::g.47231::m.47231; K00002 AKR1A1, adh; alcohol dehydrogenase (NADP+) [EC:1.1.1.2]
D Gene.47233::Sexi_93671::g.47233::m.47233; K00002 AKR1A1, adh; alcohol dehydrogenase (NADP+) [EC:1.1.1.2]
D Gene.49091::Sexi_98334::g.49091::m.49091; K00002 AKR1A1, adh; alcohol dehydrogenase (NADP+) [EC:1.1.1.2]
D Gene.1071::Sexi_1122::g.1071::m.1071; K01053 gnl, RGN; gluconolactonase [EC:3.1.1.17]
D Gene.6598::Sexi_11300::g.6598::m.6598; K01053 gnl, RGN; gluconolactonase [EC:3.1.1.17]
D Gene.56176::Sexi_116760::g.56176::m.56176; K01053 gnl, RGN; gluconolactonase [EC:3.1.1.17]
D Gene.56474::Sexi_117279::g.56474::m.56474; K01053 gnl, RGN; gluconolactonase [EC:3.1.1.17]
D Gene.65786::Sexi_133747::g.65786::m.65786; K01053 gnl, RGN; gluconolactonase [EC:3.1.1.17]
D Gene.70138::Sexi_140216::g.70138::m.70138; K01053 gnl, RGN; gluconolactonase [EC:3.1.1.17]
D Gene.37839::Sexi_72122::g.37839::m.37839; K01053 gnl, RGN; gluconolactonase [EC:3.1.1.17]
D Gene.42439::Sexi_83670::g.42439::m.42439; K01053 gnl, RGN; gluconolactonase [EC:3.1.1.17]
D Gene.43375::Sexi_85435::g.43375::m.43375; K01053 gnl, RGN; gluconolactonase [EC:3.1.1.17]
D Gene.76073::Sexi_154794::g.76073::m.76073; K08679 GAE, cap1J; UDP-glucuronate 4-epimerase [EC:5.1.3.6]
D Gene.50883::Sexi_103851::g.50883::m.50883; K00128 ALDH; aldehyde dehydrogenase (NAD+) [EC:1.2.1.3]
D Gene.53196::Sexi_108895::g.53196::m.53196; K00128 ALDH; aldehyde dehydrogenase (NAD+) [EC:1.2.1.3]
D Gene.53197::Sexi_108896::g.53197::m.53197; K00128 ALDH; aldehyde dehydrogenase (NAD+) [EC:1.2.1.3]
D Gene.53213::Sexi_108913::g.53213::m.53213; K00128 ALDH; aldehyde dehydrogenase (NAD+) [EC:1.2.1.3]
D Gene.53215::Sexi_108914::g.53215::m.53215; K00128 ALDH; aldehyde dehydrogenase (NAD+) [EC:1.2.1.3]
D Gene.59036::Sexi_121753::g.59036::m.59036; K00128 ALDH; aldehyde dehydrogenase (NAD+) [EC:1.2.1.3]
D Gene.59037::Sexi_121754::g.59037::m.59037; K00128 ALDH; aldehyde dehydrogenase (NAD+) [EC:1.2.1.3]
D Gene.63265::Sexi_129531::g.63265::m.63265; K00128 ALDH; aldehyde dehydrogenase (NAD+) [EC:1.2.1.3]
D Gene.64583::Sexi_132548::g.64583::m.64583; K00128 ALDH; aldehyde dehydrogenase (NAD+) [EC:1.2.1.3]
D Gene.65560::Sexi_133546::g.65560::m.65560; K00128 ALDH; aldehyde dehydrogenase (NAD+) [EC:1.2.1.3]
D Gene.65562::Sexi_133547::g.65562::m.65562; K00128 ALDH; aldehyde dehydrogenase (NAD+) [EC:1.2.1.3]
D Gene.65563::Sexi_133549::g.65563::m.65563; K00128 ALDH; aldehyde dehydrogenase (NAD+) [EC:1.2.1.3]
D Gene.71032::Sexi_141410::g.71032::m.71032; K00128 ALDH; aldehyde dehydrogenase (NAD+) [EC:1.2.1.3]
D Gene.71918::Sexi_143085::g.71918::m.71918; K00128 ALDH; aldehyde dehydrogenase (NAD+) [EC:1.2.1.3]
D Gene.71919::Sexi_143086::g.71919::m.71919; K00128 ALDH; aldehyde dehydrogenase (NAD+) [EC:1.2.1.3]
D Gene.71923::Sexi_143089::g.71923::m.71923; K00128 ALDH; aldehyde dehydrogenase (NAD+) [EC:1.2.1.3]
D Gene.72477::Sexi_144079::g.72477::m.72477; K00128 ALDH; aldehyde dehydrogenase (NAD+) [EC:1.2.1.3]
D Gene.222::Sexi_145::g.222::m.222; K00128 ALDH; aldehyde dehydrogenase (NAD+) [EC:1.2.1.3]
D Gene.223::Sexi_146::g.223::m.223; K00128 ALDH; aldehyde dehydrogenase (NAD+) [EC:1.2.1.3]
D Gene.11570::Sexi_23643::g.11570::m.11570; K00128 ALDH; aldehyde dehydrogenase (NAD+) [EC:1.2.1.3]
D Gene.13726::Sexi_26418::g.13726::m.13726; K00128 ALDH; aldehyde dehydrogenase (NAD+) [EC:1.2.1.3]
D Gene.14446::Sexi_27479::g.14446::m.14446; K00128 ALDH; aldehyde dehydrogenase (NAD+) [EC:1.2.1.3]
D Gene.15556::Sexi_28945::g.15556::m.15556; K00128 ALDH; aldehyde dehydrogenase (NAD+) [EC:1.2.1.3]
D Gene.15558::Sexi_28946::g.15558::m.15558; K00128 ALDH; aldehyde dehydrogenase (NAD+) [EC:1.2.1.3]
D Gene.18015::Sexi_33926::g.18015::m.18015; K00128 ALDH; aldehyde dehydrogenase (NAD+) [EC:1.2.1.3]
D Gene.30881::Sexi_59389::g.30881::m.30881; K00128 ALDH; aldehyde dehydrogenase (NAD+) [EC:1.2.1.3]
D Gene.39785::Sexi_76433::g.39785::m.39785; K00128 ALDH; aldehyde dehydrogenase (NAD+) [EC:1.2.1.3]
D Gene.39787::Sexi_76434::g.39787::m.39787; K00128 ALDH; aldehyde dehydrogenase (NAD+) [EC:1.2.1.3]
D Gene.40760::Sexi_78492::g.40760::m.40760; K00128 ALDH; aldehyde dehydrogenase (NAD+) [EC:1.2.1.3]
D Gene.47883::Sexi_94915::g.47883::m.47883; K00128 ALDH; aldehyde dehydrogenase (NAD+) [EC:1.2.1.3]
D Gene.47885::Sexi_94916::g.47885::m.47885; K00128 ALDH; aldehyde dehydrogenase (NAD+) [EC:1.2.1.3]
D Gene.47887::Sexi_94917::g.47887::m.47887; K00128 ALDH; aldehyde dehydrogenase (NAD+) [EC:1.2.1.3]
D Gene.5818::Sexi_9790::g.5818::m.5818; K00128 ALDH; aldehyde dehydrogenase (NAD+) [EC:1.2.1.3]
D Gene.5822::Sexi_9791::g.5822::m.5822; K00128 ALDH; aldehyde dehydrogenase (NAD+) [EC:1.2.1.3]
D Gene.5826::Sexi_9792::g.5826::m.5826; K00128 ALDH; aldehyde dehydrogenase (NAD+) [EC:1.2.1.3]
D Gene.5336::Sexi_8888::g.5336::m.5336; K14085 ALDH7A1; aldehyde dehydrogenase family 7 member A1 [EC:1.2.1.31 1.2.1.8 1.2.1.3]
D Gene.5341::Sexi_8889::g.5341::m.5341; K14085 ALDH7A1; aldehyde dehydrogenase family 7 member A1 [EC:1.2.1.31 1.2.1.8 1.2.1.3]
C 00500 Starch and sucrose metabolism [PATH:ko00500]
D Gene.49568::Sexi_100757::g.49568::m.49568; K01187 malZ; alpha-glucosidase [EC:3.2.1.20]
D Gene.54391::Sexi_111738::g.54391::m.54391; K01187 malZ; alpha-glucosidase [EC:3.2.1.20]
D Gene.56394::Sexi_117162::g.56394::m.56394; K01187 malZ; alpha-glucosidase [EC:3.2.1.20]
D Gene.60245::Sexi_123278::g.60245::m.60245; K01187 malZ; alpha-glucosidase [EC:3.2.1.20]
D Gene.60729::Sexi_124089::g.60729::m.60729; K01187 malZ; alpha-glucosidase [EC:3.2.1.20]
D Gene.61470::Sexi_125540::g.61470::m.61470; K01187 malZ; alpha-glucosidase [EC:3.2.1.20]
D Gene.61472::Sexi_125541::g.61472::m.61472; K01187 malZ; alpha-glucosidase [EC:3.2.1.20]
D Gene.61473::Sexi_125542::g.61473::m.61473; K01187 malZ; alpha-glucosidase [EC:3.2.1.20]
D Gene.61474::Sexi_125543::g.61474::m.61474; K01187 malZ; alpha-glucosidase [EC:3.2.1.20]
D Gene.61475::Sexi_125544::g.61475::m.61475; K01187 malZ; alpha-glucosidase [EC:3.2.1.20]
D Gene.62797::Sexi_128606::g.62797::m.62797; K01187 malZ; alpha-glucosidase [EC:3.2.1.20]
D Gene.64268::Sexi_132029::g.64268::m.64268; K01187 malZ; alpha-glucosidase [EC:3.2.1.20]
D Gene.68076::Sexi_136902::g.68076::m.68076; K01187 malZ; alpha-glucosidase [EC:3.2.1.20]
D Gene.68077::Sexi_136903::g.68077::m.68077; K01187 malZ; alpha-glucosidase [EC:3.2.1.20]
D Gene.68079::Sexi_136904::g.68079::m.68079; K01187 malZ; alpha-glucosidase [EC:3.2.1.20]
D Gene.84326::Sexi_171176::g.84326::m.84326; K01187 malZ; alpha-glucosidase [EC:3.2.1.20]
D Gene.84327::Sexi_171177::g.84327::m.84327; K01187 malZ; alpha-glucosidase [EC:3.2.1.20]
D Gene.14349::Sexi_27297::g.14349::m.14349; K01187 malZ; alpha-glucosidase [EC:3.2.1.20]
D Gene.553::Sexi_367::g.553::m.553; K01187 malZ; alpha-glucosidase [EC:3.2.1.20]
D Gene.26627::Sexi_51121::g.26627::m.26627; K01187 malZ; alpha-glucosidase [EC:3.2.1.20]
D Gene.40097::Sexi_77057::g.40097::m.40097; K01187 malZ; alpha-glucosidase [EC:3.2.1.20]
D Gene.40501::Sexi_77994::g.40501::m.40501; K01187 malZ; alpha-glucosidase [EC:3.2.1.20]
D Gene.47686::Sexi_94442::g.47686::m.47686; K01187 malZ; alpha-glucosidase [EC:3.2.1.20]
D Gene.48412::Sexi_96014::g.48412::m.48412; K01187 malZ; alpha-glucosidase [EC:3.2.1.20]
D Gene.55337::Sexi_115003::g.55337::m.55337; K12316 GAA; lysosomal alpha-glucosidase [EC:3.2.1.20]
D Gene.69577::Sexi_139077::g.69577::m.69577; K12316 GAA; lysosomal alpha-glucosidase [EC:3.2.1.20]
D Gene.70511::Sexi_140844::g.70511::m.70511; K12316 GAA; lysosomal alpha-glucosidase [EC:3.2.1.20]
D Gene.78301::Sexi_160226::g.78301::m.78301; K12316 GAA; lysosomal alpha-glucosidase [EC:3.2.1.20]
D Gene.9644::Sexi_18949::g.9644::m.9644; K12316 GAA; lysosomal alpha-glucosidase [EC:3.2.1.20]
D Gene.9645::Sexi_18950::g.9645::m.9645; K12316 GAA; lysosomal alpha-glucosidase [EC:3.2.1.20]
D Gene.10031::Sexi_20101::g.10031::m.10031; K12316 GAA; lysosomal alpha-glucosidase [EC:3.2.1.20]
D Gene.25074::Sexi_49040::g.25074::m.25074; K12316 GAA; lysosomal alpha-glucosidase [EC:3.2.1.20]
D Gene.26600::Sexi_51090::g.26600::m.26600; K12316 GAA; lysosomal alpha-glucosidase [EC:3.2.1.20]
D Gene.1977::Sexi_2437::g.1977::m.1977; K00963 UGP2, galU, galF; UTP--glucose-1-phosphate uridylyltransferase [EC:2.7.7.9]
D Gene.35392::Sexi_68395::g.35392::m.35392; K00963 UGP2, galU, galF; UTP--glucose-1-phosphate uridylyltransferase [EC:2.7.7.9]
D Gene.35394::Sexi_68397::g.35394::m.35394; K00963 UGP2, galU, galF; UTP--glucose-1-phosphate uridylyltransferase [EC:2.7.7.9]
D Gene.43835::Sexi_86559::g.43835::m.43835; K00963 UGP2, galU, galF; UTP--glucose-1-phosphate uridylyltransferase [EC:2.7.7.9]
D Gene.21697::Sexi_42516::g.21697::m.21697; K00693 GYS; glycogen synthase [EC:2.4.1.11]
D Gene.51144::Sexi_104041::g.51144::m.51144; K00750 GYG1, GYG2; glycogenin [EC:2.4.1.186]
D Gene.51147::Sexi_104042::g.51147::m.51147; K00750 GYG1, GYG2; glycogenin [EC:2.4.1.186]
D Gene.51150::Sexi_104043::g.51150::m.51150; K00750 GYG1, GYG2; glycogenin [EC:2.4.1.186]
D Gene.67327::Sexi_136057::g.67327::m.67327; K00750 GYG1, GYG2; glycogenin [EC:2.4.1.186]
D Gene.67330::Sexi_136058::g.67330::m.67330; K00750 GYG1, GYG2; glycogenin [EC:2.4.1.186]
D Gene.67333::Sexi_136059::g.67333::m.67333; K00750 GYG1, GYG2; glycogenin [EC:2.4.1.186]
D Gene.11080::Sexi_23171::g.11080::m.11080; K00750 GYG1, GYG2; glycogenin [EC:2.4.1.186]
D Gene.11088::Sexi_23173::g.11088::m.11088; K00750 GYG1, GYG2; glycogenin [EC:2.4.1.186]
D Gene.11091::Sexi_23174::g.11091::m.11091; K00750 GYG1, GYG2; glycogenin [EC:2.4.1.186]
D Gene.32025::Sexi_61770::g.32025::m.32025; K00700 GBE1, glgB; 1,4-alpha-glucan branching enzyme [EC:2.4.1.18]
D Gene.45513::Sexi_90151::g.45513::m.45513; K00700 GBE1, glgB; 1,4-alpha-glucan branching enzyme [EC:2.4.1.18]
D Gene.52123::Sexi_106337::g.52123::m.52123; K00688 PYG, glgP; glycogen phosphorylase [EC:2.4.1.1]
D Gene.52126::Sexi_106338::g.52126::m.52126; K00688 PYG, glgP; glycogen phosphorylase [EC:2.4.1.1]
D Gene.52131::Sexi_106339::g.52131::m.52131; K00688 PYG, glgP; glycogen phosphorylase [EC:2.4.1.1]
D Gene.47168::Sexi_93614::g.47168::m.47168; K00688 PYG, glgP; glycogen phosphorylase [EC:2.4.1.1]
D Gene.47170::Sexi_93615::g.47170::m.47170; K00688 PYG, glgP; glycogen phosphorylase [EC:2.4.1.1]
D Gene.61399::Sexi_125491::g.61399::m.61399; K01196 AGL; glycogen debranching enzyme [EC:2.4.1.25 3.2.1.33]
D Gene.69478::Sexi_138873::g.69478::m.69478; K01196 AGL; glycogen debranching enzyme [EC:2.4.1.25 3.2.1.33]
D Gene.69485::Sexi_138874::g.69485::m.69485; K01196 AGL; glycogen debranching enzyme [EC:2.4.1.25 3.2.1.33]
D Gene.69492::Sexi_138875::g.69492::m.69492; K01196 AGL; glycogen debranching enzyme [EC:2.4.1.25 3.2.1.33]
D Gene.69498::Sexi_138876::g.69498::m.69498; K01196 AGL; glycogen debranching enzyme [EC:2.4.1.25 3.2.1.33]
D Gene.69506::Sexi_138877::g.69506::m.69506; K01196 AGL; glycogen debranching enzyme [EC:2.4.1.25 3.2.1.33]
D Gene.82301::Sexi_166608::g.82301::m.82301; K01196 AGL; glycogen debranching enzyme [EC:2.4.1.25 3.2.1.33]
D Gene.42790::Sexi_84370::g.42790::m.42790; K01196 AGL; glycogen debranching enzyme [EC:2.4.1.25 3.2.1.33]
D Gene.47543::Sexi_94152::g.47543::m.47543; K01196 AGL; glycogen debranching enzyme [EC:2.4.1.25 3.2.1.33]
D Gene.47552::Sexi_94153::g.47552::m.47552; K01196 AGL; glycogen debranching enzyme [EC:2.4.1.25 3.2.1.33]
D Gene.52018::Sexi_106149::g.52018::m.52018; K01176 AMY, amyA, malS; alpha-amylase [EC:3.2.1.1]
D Gene.52019::Sexi_106150::g.52019::m.52019; K01176 AMY, amyA, malS; alpha-amylase [EC:3.2.1.1]
D Gene.52022::Sexi_106151::g.52022::m.52022; K01176 AMY, amyA, malS; alpha-amylase [EC:3.2.1.1]
D Gene.52295::Sexi_106785::g.52295::m.52295; K01176 AMY, amyA, malS; alpha-amylase [EC:3.2.1.1]
D Gene.56531::Sexi_117470::g.56531::m.56531; K01176 AMY, amyA, malS; alpha-amylase [EC:3.2.1.1]
D Gene.67015::Sexi_135528::g.67015::m.67015; K01176 AMY, amyA, malS; alpha-amylase [EC:3.2.1.1]
D Gene.17241::Sexi_32384::g.17241::m.17241; K01176 AMY, amyA, malS; alpha-amylase [EC:3.2.1.1]
D Gene.29112::Sexi_55662::g.29112::m.29112; K01176 AMY, amyA, malS; alpha-amylase [EC:3.2.1.1]
D Gene.4248::Sexi_6851::g.4248::m.4248; K01176 AMY, amyA, malS; alpha-amylase [EC:3.2.1.1]
D Gene.4249::Sexi_6852::g.4249::m.4249; K01176 AMY, amyA, malS; alpha-amylase [EC:3.2.1.1]
D Gene.39536::Sexi_75882::g.39536::m.39536; K01176 AMY, amyA, malS; alpha-amylase [EC:3.2.1.1]
D Gene.46756::Sexi_92533::g.46756::m.46756; K01176 AMY, amyA, malS; alpha-amylase [EC:3.2.1.1]
D Gene.46758::Sexi_92534::g.46758::m.46758; K01176 AMY, amyA, malS; alpha-amylase [EC:3.2.1.1]
D Gene.11069::Sexi_23164::g.11069::m.11069; K16055 TPS; trehalose 6-phosphate synthase/phosphatase [EC:2.4.1.15 3.1.3.12]
D Gene.53291::Sexi_109120::g.53291::m.53291; K01194 TREH, treA, treF; alpha,alpha-trehalase [EC:3.2.1.28]
D Gene.54038::Sexi_110678::g.54038::m.54038; K01194 TREH, treA, treF; alpha,alpha-trehalase [EC:3.2.1.28]
D Gene.28105::Sexi_53606::g.28105::m.28105; K01194 TREH, treA, treF; alpha,alpha-trehalase [EC:3.2.1.28]
D Gene.28107::Sexi_53607::g.28107::m.28107; K01194 TREH, treA, treF; alpha,alpha-trehalase [EC:3.2.1.28]
D Gene.33382::Sexi_65409::g.33382::m.33382; K01194 TREH, treA, treF; alpha,alpha-trehalase [EC:3.2.1.28]
D Gene.35375::Sexi_68384::g.35375::m.35375; K01194 TREH, treA, treF; alpha,alpha-trehalase [EC:3.2.1.28]
D Gene.36610::Sexi_70093::g.36610::m.36610; K01194 TREH, treA, treF; alpha,alpha-trehalase [EC:3.2.1.28]
D Gene.38612::Sexi_73502::g.38612::m.38612; K01194 TREH, treA, treF; alpha,alpha-trehalase [EC:3.2.1.28]
D Gene.27474::Sexi_52556::g.27474::m.27474; K01835 pgm; phosphoglucomutase [EC:5.4.2.2]
D Gene.74990::Sexi_150193::g.74990::m.74990; K15779 PGM2; phosphoglucomutase / phosphopentomutase [EC:5.4.2.2 5.4.2.7]
D Gene.36146::Sexi_69428::g.36146::m.36146; K15779 PGM2; phosphoglucomutase / phosphopentomutase [EC:5.4.2.2 5.4.2.7]
D Gene.15434::Sexi_28818::g.15434::m.15434; K00844 HK; hexokinase [EC:2.7.1.1]
D Gene.15435::Sexi_28819::g.15435::m.15435; K00844 HK; hexokinase [EC:2.7.1.1]
D Gene.15436::Sexi_28820::g.15436::m.15436; K00844 HK; hexokinase [EC:2.7.1.1]
D Gene.15437::Sexi_28821::g.15437::m.15437; K00844 HK; hexokinase [EC:2.7.1.1]
D Gene.15569::Sexi_28953::g.15569::m.15569; K00844 HK; hexokinase [EC:2.7.1.1]
D Gene.3449::Sexi_5271::g.3449::m.3449; K00844 HK; hexokinase [EC:2.7.1.1]
D Gene.34853::Sexi_67647::g.34853::m.34853; K00844 HK; hexokinase [EC:2.7.1.1]
D Gene.34858::Sexi_67648::g.34858::m.34858; K00844 HK; hexokinase [EC:2.7.1.1]
D Gene.39571::Sexi_76023::g.39571::m.39571; K00844 HK; hexokinase [EC:2.7.1.1]
D Gene.5333::Sexi_8886::g.5333::m.5333; K00844 HK; hexokinase [EC:2.7.1.1]
D Gene.5334::Sexi_8887::g.5334::m.5334; K00844 HK; hexokinase [EC:2.7.1.1]
D Gene.16960::Sexi_31676::g.16960::m.16960; K01084 G6PC; glucose-6-phosphatase [EC:3.1.3.9]
D Gene.32827::Sexi_63977::g.32827::m.32827; K01084 G6PC; glucose-6-phosphatase [EC:3.1.3.9]
D Gene.31016::Sexi_59635::g.31016::m.31016; K01810 GPI, pgi; glucose-6-phosphate isomerase [EC:5.3.1.9]
D Gene.31018::Sexi_59636::g.31018::m.31018; K01810 GPI, pgi; glucose-6-phosphate isomerase [EC:5.3.1.9]
C 00520 Amino sugar and nucleotide sugar metabolism [PATH:ko00520]
D Gene.6114::Sexi_10262::g.6114::m.6114; K01183 E3.2.1.14; chitinase [EC:3.2.1.14]
D Gene.6117::Sexi_10263::g.6117::m.6117; K01183 E3.2.1.14; chitinase [EC:3.2.1.14]
D Gene.50545::Sexi_103078::g.50545::m.50545; K01183 E3.2.1.14; chitinase [EC:3.2.1.14]
D Gene.50546::Sexi_103079::g.50546::m.50546; K01183 E3.2.1.14; chitinase [EC:3.2.1.14]
D Gene.52746::Sexi_107977::g.52746::m.52746; K01183 E3.2.1.14; chitinase [EC:3.2.1.14]
D Gene.52961::Sexi_108401::g.52961::m.52961; K01183 E3.2.1.14; chitinase [EC:3.2.1.14]
D Gene.61350::Sexi_125226::g.61350::m.61350; K01183 E3.2.1.14; chitinase [EC:3.2.1.14]
D Gene.64630::Sexi_132573::g.64630::m.64630; K01183 E3.2.1.14; chitinase [EC:3.2.1.14]
D Gene.64632::Sexi_132574::g.64632::m.64632; K01183 E3.2.1.14; chitinase [EC:3.2.1.14]
D Gene.7839::Sexi_13688::g.7839::m.7839; K01183 E3.2.1.14; chitinase [EC:3.2.1.14]
D Gene.68880::Sexi_137963::g.68880::m.68880; K01183 E3.2.1.14; chitinase [EC:3.2.1.14]
D Gene.68887::Sexi_137965::g.68887::m.68887; K01183 E3.2.1.14; chitinase [EC:3.2.1.14]
D Gene.68895::Sexi_137966::g.68895::m.68895; K01183 E3.2.1.14; chitinase [EC:3.2.1.14]
D Gene.68897::Sexi_137967::g.68897::m.68897; K01183 E3.2.1.14; chitinase [EC:3.2.1.14]
D Gene.80977::Sexi_164226::g.80977::m.80977; K01183 E3.2.1.14; chitinase [EC:3.2.1.14]
D Gene.13427::Sexi_25977::g.13427::m.13427; K01183 E3.2.1.14; chitinase [EC:3.2.1.14]
D Gene.13817::Sexi_26534::g.13817::m.13817; K01183 E3.2.1.14; chitinase [EC:3.2.1.14]
D Gene.29241::Sexi_56135::g.29241::m.29241; K01183 E3.2.1.14; chitinase [EC:3.2.1.14]
D Gene.33637::Sexi_66281::g.33637::m.33637; K01183 E3.2.1.14; chitinase [EC:3.2.1.14]
D Gene.38653::Sexi_73623::g.38653::m.38653; K01183 E3.2.1.14; chitinase [EC:3.2.1.14]
D Gene.42326::Sexi_83312::g.42326::m.42326; K01183 E3.2.1.14; chitinase [EC:3.2.1.14]
D Gene.46151::Sexi_91485::g.46151::m.46151; K01183 E3.2.1.14; chitinase [EC:3.2.1.14]
D Gene.46738::Sexi_92506::g.46738::m.46738; K01183 E3.2.1.14; chitinase [EC:3.2.1.14]
D Gene.59807::Sexi_122841::g.59807::m.59807; K12373 HEXA_B; hexosaminidase [EC:3.2.1.52]
D Gene.62744::Sexi_128399::g.62744::m.62744; K12373 HEXA_B; hexosaminidase [EC:3.2.1.52]
D Gene.69342::Sexi_138561::g.69342::m.69342; K12373 HEXA_B; hexosaminidase [EC:3.2.1.52]
D Gene.69656::Sexi_139223::g.69656::m.69656; K12373 HEXA_B; hexosaminidase [EC:3.2.1.52]
D Gene.69657::Sexi_139224::g.69657::m.69657; K12373 HEXA_B; hexosaminidase [EC:3.2.1.52]
D Gene.81359::Sexi_165001::g.81359::m.81359; K12373 HEXA_B; hexosaminidase [EC:3.2.1.52]
D Gene.81360::Sexi_165002::g.81360::m.81360; K12373 HEXA_B; hexosaminidase [EC:3.2.1.52]
D Gene.84917::Sexi_173653::g.84917::m.84917; K12373 HEXA_B; hexosaminidase [EC:3.2.1.52]
D Gene.20433::Sexi_39258::g.20433::m.20433; K12373 HEXA_B; hexosaminidase [EC:3.2.1.52]
D Gene.723::Sexi_474::g.723::m.723; K12373 HEXA_B; hexosaminidase [EC:3.2.1.52]
D Gene.26939::Sexi_51700::g.26939::m.26939; K12373 HEXA_B; hexosaminidase [EC:3.2.1.52]
D Gene.36466::Sexi_69885::g.36466::m.36466; K12373 HEXA_B; hexosaminidase [EC:3.2.1.52]
D Gene.40484::Sexi_77964::g.40484::m.40484; K12373 HEXA_B; hexosaminidase [EC:3.2.1.52]
D Gene.42209::Sexi_82971::g.42209::m.42209; K12373 HEXA_B; hexosaminidase [EC:3.2.1.52]
D Gene.44056::Sexi_86974::g.44056::m.44056; K12373 HEXA_B; hexosaminidase [EC:3.2.1.52]
D Gene.44059::Sexi_86975::g.44059::m.44059; K12373 HEXA_B; hexosaminidase [EC:3.2.1.52]
D Gene.45588::Sexi_90195::g.45588::m.45588; K12373 HEXA_B; hexosaminidase [EC:3.2.1.52]
D Gene.81791::Sexi_165706::g.81791::m.81791; K01443 nagA, AMDHD2; N-acetylglucosamine-6-phosphate deacetylase [EC:3.5.1.25]
D Gene.106::Sexi_75::g.106::m.106; K01443 nagA, AMDHD2; N-acetylglucosamine-6-phosphate deacetylase [EC:3.5.1.25]
D Gene.53389::Sexi_109338::g.53389::m.53389; K02564 nagB, GNPDA; glucosamine-6-phosphate deaminase [EC:3.5.99.6]
D Gene.61457::Sexi_125525::g.61457::m.61457; K02564 nagB, GNPDA; glucosamine-6-phosphate deaminase [EC:3.5.99.6]
D Gene.61458::Sexi_125526::g.61458::m.61458; K02564 nagB, GNPDA; glucosamine-6-phosphate deaminase [EC:3.5.99.6]
D Gene.7352::Sexi_12763::g.7352::m.7352; K02564 nagB, GNPDA; glucosamine-6-phosphate deaminase [EC:3.5.99.6]
D Gene.76780::Sexi_158169::g.76780::m.76780; K02564 nagB, GNPDA; glucosamine-6-phosphate deaminase [EC:3.5.99.6]
D Gene.77995::Sexi_160039::g.77995::m.77995; K02564 nagB, GNPDA; glucosamine-6-phosphate deaminase [EC:3.5.99.6]
D Gene.77996::Sexi_160040::g.77996::m.77996; K02564 nagB, GNPDA; glucosamine-6-phosphate deaminase [EC:3.5.99.6]
D Gene.21971::Sexi_43460::g.21971::m.21971; K02564 nagB, GNPDA; glucosamine-6-phosphate deaminase [EC:3.5.99.6]
D Gene.21975::Sexi_43461::g.21975::m.21975; K02564 nagB, GNPDA; glucosamine-6-phosphate deaminase [EC:3.5.99.6]
D Gene.42783::Sexi_84365::g.42783::m.42783; K02564 nagB, GNPDA; glucosamine-6-phosphate deaminase [EC:3.5.99.6]
D Gene.42784::Sexi_84366::g.42784::m.42784; K02564 nagB, GNPDA; glucosamine-6-phosphate deaminase [EC:3.5.99.6]
D Gene.42786::Sexi_84367::g.42786::m.42786; K02564 nagB, GNPDA; glucosamine-6-phosphate deaminase [EC:3.5.99.6]
D Gene.47588::Sexi_94192::g.47588::m.47588; K02564 nagB, GNPDA; glucosamine-6-phosphate deaminase [EC:3.5.99.6]
D Gene.15434::Sexi_28818::g.15434::m.15434; K00844 HK; hexokinase [EC:2.7.1.1]
D Gene.15435::Sexi_28819::g.15435::m.15435; K00844 HK; hexokinase [EC:2.7.1.1]
D Gene.15436::Sexi_28820::g.15436::m.15436; K00844 HK; hexokinase [EC:2.7.1.1]
D Gene.15437::Sexi_28821::g.15437::m.15437; K00844 HK; hexokinase [EC:2.7.1.1]
D Gene.15569::Sexi_28953::g.15569::m.15569; K00844 HK; hexokinase [EC:2.7.1.1]
D Gene.3449::Sexi_5271::g.3449::m.3449; K00844 HK; hexokinase [EC:2.7.1.1]
D Gene.34853::Sexi_67647::g.34853::m.34853; K00844 HK; hexokinase [EC:2.7.1.1]
D Gene.34858::Sexi_67648::g.34858::m.34858; K00844 HK; hexokinase [EC:2.7.1.1]
D Gene.39571::Sexi_76023::g.39571::m.39571; K00844 HK; hexokinase [EC:2.7.1.1]
D Gene.5333::Sexi_8886::g.5333::m.5333; K00844 HK; hexokinase [EC:2.7.1.1]
D Gene.5334::Sexi_8887::g.5334::m.5334; K00844 HK; hexokinase [EC:2.7.1.1]
D Gene.21660::Sexi_42463::g.21660::m.21660; K00820 glmS, GFPT; glutamine---fructose-6-phosphate transaminase (isomerizing) [EC:2.6.1.16]
D Gene.59884::Sexi_122867::g.59884::m.59884; K00621 GNPNAT1, GNA1; glucosamine-phosphate N-acetyltransferase [EC:2.3.1.4]
D Gene.70664::Sexi_140912::g.70664::m.70664; K00621 GNPNAT1, GNA1; glucosamine-phosphate N-acetyltransferase [EC:2.3.1.4]
D Gene.27425::Sexi_52491::g.27425::m.27425; K00621 GNPNAT1, GNA1; glucosamine-phosphate N-acetyltransferase [EC:2.3.1.4]
D Gene.80606::Sexi_163825::g.80606::m.80606; K01836 PGM3; phosphoacetylglucosamine mutase [EC:5.4.2.3]
D Gene.34020::Sexi_66617::g.34020::m.34020; K18674 GALK2; N-acetylgalactosamine kinase [EC:2.7.1.157]
D Gene.24189::Sexi_47893::g.24189::m.24189; K00972 UAP1; UDP-N-acetylglucosamine/UDP-N-acetylgalactosamine diphosphorylase [EC:2.7.7.23 2.7.7.83]
D Gene.31846::Sexi_61363::g.31846::m.31846; K00972 UAP1; UDP-N-acetylglucosamine/UDP-N-acetylgalactosamine diphosphorylase [EC:2.7.7.23 2.7.7.83]
D Gene.31849::Sexi_61364::g.31849::m.31849; K00972 UAP1; UDP-N-acetylglucosamine/UDP-N-acetylgalactosamine diphosphorylase [EC:2.7.7.23 2.7.7.83]
D Gene.31853::Sexi_61365::g.31853::m.31853; K00972 UAP1; UDP-N-acetylglucosamine/UDP-N-acetylgalactosamine diphosphorylase [EC:2.7.7.23 2.7.7.83]
D Gene.31854::Sexi_61366::g.31854::m.31854; K00972 UAP1; UDP-N-acetylglucosamine/UDP-N-acetylgalactosamine diphosphorylase [EC:2.7.7.23 2.7.7.83]
D Gene.51733::Sexi_105378::g.51733::m.51733; K05304 NANS, SAS; sialic acid synthase [EC:2.5.1.56 2.5.1.57 2.5.1.132]
D Gene.58630::Sexi_120885::g.58630::m.58630; K05304 NANS, SAS; sialic acid synthase [EC:2.5.1.56 2.5.1.57 2.5.1.132]
D Gene.3935::Sexi_6162::g.3935::m.3935; K05304 NANS, SAS; sialic acid synthase [EC:2.5.1.56 2.5.1.57 2.5.1.132]
D Gene.66751::Sexi_135195::g.66751::m.66751; K01097 NANP; N-acylneuraminate-9-phosphatase [EC:3.1.3.29]
D Gene.66752::Sexi_135196::g.66752::m.66752; K01097 NANP; N-acylneuraminate-9-phosphatase [EC:3.1.3.29]
D Gene.66753::Sexi_135197::g.66753::m.66753; K01097 NANP; N-acylneuraminate-9-phosphatase [EC:3.1.3.29]
D Gene.43991::Sexi_86774::g.43991::m.43991; K01097 NANP; N-acylneuraminate-9-phosphatase [EC:3.1.3.29]
D Gene.13162::Sexi_25504::g.13162::m.13162; K01639 E4.1.3.3, nanA, NPL; N-acetylneuraminate lyase [EC:4.1.3.3]
D Gene.16744::Sexi_31221::g.16744::m.16744; K01639 E4.1.3.3, nanA, NPL; N-acetylneuraminate lyase [EC:4.1.3.3]
D Gene.25316::Sexi_49275::g.25316::m.25316; K01639 E4.1.3.3, nanA, NPL; N-acetylneuraminate lyase [EC:4.1.3.3]
D Gene.33556::Sexi_65876::g.33556::m.33556; K01639 E4.1.3.3, nanA, NPL; N-acetylneuraminate lyase [EC:4.1.3.3]
D Gene.46686::Sexi_92365::g.46686::m.46686; K01639 E4.1.3.3, nanA, NPL; N-acetylneuraminate lyase [EC:4.1.3.3]
D Gene.46690::Sexi_92366::g.46690::m.46690; K01639 E4.1.3.3, nanA, NPL; N-acetylneuraminate lyase [EC:4.1.3.3]
D Gene.46693::Sexi_92367::g.46693::m.46693; K01639 E4.1.3.3, nanA, NPL; N-acetylneuraminate lyase [EC:4.1.3.3]
D Gene.39629::Sexi_76148::g.39629::m.39629; K21749 CMAS; N-acylneuraminate/3-deoxy-D-glycero-D-galacto-nononate cytidylyltransferase [EC:2.7.7.43 2.7.7.92]
D Gene.20681::Sexi_39671::g.20681::m.20681; K00326 CYB5R; cytochrome-b5 reductase [EC:1.6.2.2]
D Gene.20683::Sexi_39672::g.20683::m.20683; K00326 CYB5R; cytochrome-b5 reductase [EC:1.6.2.2]
D Gene.21569::Sexi_42110::g.21569::m.21569; K00326 CYB5R; cytochrome-b5 reductase [EC:1.6.2.2]
D Gene.25018::Sexi_48961::g.25018::m.25018; K00326 CYB5R; cytochrome-b5 reductase [EC:1.6.2.2]
D Gene.37089::Sexi_70737::g.37089::m.37089; K00326 CYB5R; cytochrome-b5 reductase [EC:1.6.2.2]
D Gene.47705::Sexi_94502::g.47705::m.47705; K00326 CYB5R; cytochrome-b5 reductase [EC:1.6.2.2]
D Gene.47708::Sexi_94503::g.47708::m.47708; K00326 CYB5R; cytochrome-b5 reductase [EC:1.6.2.2]
D Gene.59885::Sexi_122869::g.59885::m.59885; K00698 CHS1; chitin synthase [EC:2.4.1.16]
D Gene.59889::Sexi_122870::g.59889::m.59889; K00698 CHS1; chitin synthase [EC:2.4.1.16]
D Gene.59896::Sexi_122871::g.59896::m.59896; K00698 CHS1; chitin synthase [EC:2.4.1.16]
D Gene.59900::Sexi_122872::g.59900::m.59900; K00698 CHS1; chitin synthase [EC:2.4.1.16]
D Gene.59904::Sexi_122873::g.59904::m.59904; K00698 CHS1; chitin synthase [EC:2.4.1.16]
D Gene.59910::Sexi_122874::g.59910::m.59910; K00698 CHS1; chitin synthase [EC:2.4.1.16]
D Gene.59915::Sexi_122876::g.59915::m.59915; K00698 CHS1; chitin synthase [EC:2.4.1.16]
D Gene.7316::Sexi_12731::g.7316::m.7316; K00698 CHS1; chitin synthase [EC:2.4.1.16]
D Gene.7319::Sexi_12732::g.7319::m.7319; K00698 CHS1; chitin synthase [EC:2.4.1.16]
D Gene.68316::Sexi_137066::g.68316::m.68316; K00698 CHS1; chitin synthase [EC:2.4.1.16]
D Gene.78235::Sexi_160181::g.78235::m.78235; K00698 CHS1; chitin synthase [EC:2.4.1.16]
D Gene.78242::Sexi_160182::g.78242::m.78242; K00698 CHS1; chitin synthase [EC:2.4.1.16]
D Gene.78248::Sexi_160183::g.78248::m.78248; K00698 CHS1; chitin synthase [EC:2.4.1.16]
D Gene.78254::Sexi_160184::g.78254::m.78254; K00698 CHS1; chitin synthase [EC:2.4.1.16]
D Gene.78260::Sexi_160185::g.78260::m.78260; K00698 CHS1; chitin synthase [EC:2.4.1.16]
D Gene.20367::Sexi_38976::g.20367::m.20367; K00698 CHS1; chitin synthase [EC:2.4.1.16]
D Gene.45534::Sexi_90172::g.45534::m.45534; K00698 CHS1; chitin synthase [EC:2.4.1.16]
D Gene.45540::Sexi_90173::g.45540::m.45540; K00698 CHS1; chitin synthase [EC:2.4.1.16]
D Gene.45547::Sexi_90174::g.45547::m.45547; K00698 CHS1; chitin synthase [EC:2.4.1.16]
D Gene.45553::Sexi_90175::g.45553::m.45553; K00698 CHS1; chitin synthase [EC:2.4.1.16]
D Gene.75661::Sexi_153218::g.75661::m.75661; K07806 arnB, pmrH; UDP-4-amino-4-deoxy-L-arabinose-oxoglutarate aminotransferase [EC:2.6.1.87]
D Gene.74306::Sexi_148149::g.74306::m.74306; K08678 UXS1, uxs; UDP-glucuronate decarboxylase [EC:4.1.1.35]
D Gene.9341::Sexi_18281::g.9341::m.9341; K08678 UXS1, uxs; UDP-glucuronate decarboxylase [EC:4.1.1.35]
D Gene.27474::Sexi_52556::g.27474::m.27474; K01835 pgm; phosphoglucomutase [EC:5.4.2.2]
D Gene.74990::Sexi_150193::g.74990::m.74990; K15779 PGM2; phosphoglucomutase / phosphopentomutase [EC:5.4.2.2 5.4.2.7]
D Gene.36146::Sexi_69428::g.36146::m.36146; K15779 PGM2; phosphoglucomutase / phosphopentomutase [EC:5.4.2.2 5.4.2.7]
D Gene.1977::Sexi_2437::g.1977::m.1977; K00963 UGP2, galU, galF; UTP--glucose-1-phosphate uridylyltransferase [EC:2.7.7.9]
D Gene.35392::Sexi_68395::g.35392::m.35392; K00963 UGP2, galU, galF; UTP--glucose-1-phosphate uridylyltransferase [EC:2.7.7.9]
D Gene.35394::Sexi_68397::g.35394::m.35394; K00963 UGP2, galU, galF; UTP--glucose-1-phosphate uridylyltransferase [EC:2.7.7.9]
D Gene.43835::Sexi_86559::g.43835::m.43835; K00963 UGP2, galU, galF; UTP--glucose-1-phosphate uridylyltransferase [EC:2.7.7.9]
D Gene.11999::Sexi_24148::g.11999::m.11999; K00012 UGDH, ugd; UDPglucose 6-dehydrogenase [EC:1.1.1.22]
D Gene.33608::Sexi_66245::g.33608::m.33608; K00849 galK; galactokinase [EC:2.7.1.6]
D Gene.53781::Sexi_110354::g.53781::m.53781; K00965 galT, GALT; UDPglucose--hexose-1-phosphate uridylyltransferase [EC:2.7.7.12]
D Gene.60480::Sexi_123656::g.60480::m.60480; K00965 galT, GALT; UDPglucose--hexose-1-phosphate uridylyltransferase [EC:2.7.7.12]
D Gene.25069::Sexi_49021::g.25069::m.25069; K00965 galT, GALT; UDPglucose--hexose-1-phosphate uridylyltransferase [EC:2.7.7.12]
D Gene.52763::Sexi_108007::g.52763::m.52763; K01784 galE, GALE; UDP-glucose 4-epimerase [EC:5.1.3.2]
D Gene.56357::Sexi_117116::g.56357::m.56357; K01784 galE, GALE; UDP-glucose 4-epimerase [EC:5.1.3.2]
D Gene.65028::Sexi_132949::g.65028::m.65028; K01784 galE, GALE; UDP-glucose 4-epimerase [EC:5.1.3.2]
D Gene.65030::Sexi_132950::g.65030::m.65030; K01784 galE, GALE; UDP-glucose 4-epimerase [EC:5.1.3.2]
D Gene.81337::Sexi_164978::g.81337::m.81337; K01784 galE, GALE; UDP-glucose 4-epimerase [EC:5.1.3.2]
D Gene.81338::Sexi_164979::g.81338::m.81338; K01784 galE, GALE; UDP-glucose 4-epimerase [EC:5.1.3.2]
D Gene.11073::Sexi_23165::g.11073::m.11073; K01784 galE, GALE; UDP-glucose 4-epimerase [EC:5.1.3.2]
D Gene.36882::Sexi_70394::g.36882::m.36882; K01784 galE, GALE; UDP-glucose 4-epimerase [EC:5.1.3.2]
D Gene.37462::Sexi_71402::g.37462::m.37462; K01784 galE, GALE; UDP-glucose 4-epimerase [EC:5.1.3.2]
D Gene.39204::Sexi_75124::g.39204::m.39204; K01784 galE, GALE; UDP-glucose 4-epimerase [EC:5.1.3.2]
D Gene.76073::Sexi_154794::g.76073::m.76073; K08679 GAE, cap1J; UDP-glucuronate 4-epimerase [EC:5.1.3.6]
D Gene.31016::Sexi_59635::g.31016::m.31016; K01810 GPI, pgi; glucose-6-phosphate isomerase [EC:5.3.1.9]
D Gene.31018::Sexi_59636::g.31018::m.31018; K01810 GPI, pgi; glucose-6-phosphate isomerase [EC:5.3.1.9]
D Gene.86361::Sexi_177874::g.86361::m.86361; K01809 manA, MPI; mannose-6-phosphate isomerase [EC:5.3.1.8]
D Gene.31707::Sexi_60862::g.31707::m.31707; K01809 manA, MPI; mannose-6-phosphate isomerase [EC:5.3.1.8]
D Gene.31708::Sexi_60863::g.31708::m.31708; K01809 manA, MPI; mannose-6-phosphate isomerase [EC:5.3.1.8]
D Gene.77712::Sexi_159837::g.77712::m.77712; K00966 GMPP; mannose-1-phosphate guanylyltransferase [EC:2.7.7.13]
D Gene.12267::Sexi_24433::g.12267::m.12267; K00966 GMPP; mannose-1-phosphate guanylyltransferase [EC:2.7.7.13]
D Gene.29584::Sexi_56914::g.29584::m.29584; K00966 GMPP; mannose-1-phosphate guanylyltransferase [EC:2.7.7.13]
D Gene.34241::Sexi_66851::g.34241::m.34241; K00966 GMPP; mannose-1-phosphate guanylyltransferase [EC:2.7.7.13]
D Gene.71268::Sexi_141976::g.71268::m.71268; K01711 gmd, GMDS; GDPmannose 4,6-dehydratase [EC:4.2.1.47]
D Gene.11847::Sexi_23951::g.11847::m.11847; K01711 gmd, GMDS; GDPmannose 4,6-dehydratase [EC:4.2.1.47]
D Gene.22119::Sexi_43967::g.22119::m.22119; K02377 TSTA3, fcl; GDP-L-fucose synthase [EC:1.1.1.271]
D Gene.69584::Sexi_139114::g.69584::m.69584; K01709 rfbG; CDP-glucose 4,6-dehydratase [EC:4.2.1.45]
C 00620 Pyruvate metabolism [PATH:ko00620]
D Gene.13178::Sexi_25516::g.13178::m.13178; K01895 ACSS1_2, acs; acetyl-CoA synthetase [EC:6.2.1.1]
D Gene.52748::Sexi_107985::g.52748::m.52748; K00161 PDHA, pdhA; pyruvate dehydrogenase E1 component subunit alpha [EC:1.2.4.1]
D Gene.17382::Sexi_32488::g.17382::m.17382; K00161 PDHA, pdhA; pyruvate dehydrogenase E1 component subunit alpha [EC:1.2.4.1]
D Gene.21466::Sexi_41972::g.21466::m.21466; K00162 PDHB, pdhB; pyruvate dehydrogenase E1 component subunit beta [EC:1.2.4.1]
D Gene.55594::Sexi_115668::g.55594::m.55594; K00627 DLAT, aceF, pdhC; pyruvate dehydrogenase E2 component (dihydrolipoyllysine-residue acetyltransferase) [EC:2.3.1.12]
D Gene.16859::Sexi_31568::g.16859::m.16859; K00627 DLAT, aceF, pdhC; pyruvate dehydrogenase E2 component (dihydrolipoyllysine-residue acetyltransferase) [EC:2.3.1.12]
D Gene.16862::Sexi_31569::g.16862::m.16862; K00627 DLAT, aceF, pdhC; pyruvate dehydrogenase E2 component (dihydrolipoyllysine-residue acetyltransferase) [EC:2.3.1.12]
D Gene.49342::Sexi_100143::g.49342::m.49342; K00382 DLD, lpd, pdhD; dihydrolipoyl dehydrogenase [EC:1.8.1.4]
D Gene.52692::Sexi_107736::g.52692::m.52692; K00382 DLD, lpd, pdhD; dihydrolipoyl dehydrogenase [EC:1.8.1.4]
D Gene.58769::Sexi_121185::g.58769::m.58769; K00382 DLD, lpd, pdhD; dihydrolipoyl dehydrogenase [EC:1.8.1.4]
D Gene.33851::Sexi_66468::g.33851::m.33851; K00382 DLD, lpd, pdhD; dihydrolipoyl dehydrogenase [EC:1.8.1.4]
D Gene.75011::Sexi_150279::g.75011::m.75011; K04072 adhE; acetaldehyde dehydrogenase / alcohol dehydrogenase [EC:1.2.1.10 1.1.1.1]
D Gene.60073::Sexi_122987::g.60073::m.60073; K00121 frmA, ADH5, adhC; S-(hydroxymethyl)glutathione dehydrogenase / alcohol dehydrogenase [EC:1.1.1.284 1.1.1.1]
D Gene.83161::Sexi_167736::g.83161::m.83161; K00002 AKR1A1, adh; alcohol dehydrogenase (NADP+) [EC:1.1.1.2]
D Gene.39805::Sexi_76464::g.39805::m.39805; K00002 AKR1A1, adh; alcohol dehydrogenase (NADP+) [EC:1.1.1.2]
D Gene.41106::Sexi_79201::g.41106::m.41106; K00002 AKR1A1, adh; alcohol dehydrogenase (NADP+) [EC:1.1.1.2]
D Gene.47231::Sexi_93670::g.47231::m.47231; K00002 AKR1A1, adh; alcohol dehydrogenase (NADP+) [EC:1.1.1.2]
D Gene.47233::Sexi_93671::g.47233::m.47233; K00002 AKR1A1, adh; alcohol dehydrogenase (NADP+) [EC:1.1.1.2]
D Gene.49091::Sexi_98334::g.49091::m.49091; K00002 AKR1A1, adh; alcohol dehydrogenase (NADP+) [EC:1.1.1.2]
D Gene.51227::Sexi_104109::g.51227::m.51227; K00873 PK, pyk; pyruvate kinase [EC:2.7.1.40]
D Gene.51228::Sexi_104110::g.51228::m.51228; K00873 PK, pyk; pyruvate kinase [EC:2.7.1.40]
D Gene.72609::Sexi_144413::g.72609::m.72609; K00873 PK, pyk; pyruvate kinase [EC:2.7.1.40]
D Gene.86077::Sexi_177576::g.86077::m.86077; K00873 PK, pyk; pyruvate kinase [EC:2.7.1.40]
D Gene.25263::Sexi_49210::g.25263::m.25263; K00873 PK, pyk; pyruvate kinase [EC:2.7.1.40]
D Gene.27754::Sexi_53036::g.27754::m.27754; K00873 PK, pyk; pyruvate kinase [EC:2.7.1.40]
D Gene.32633::Sexi_63423::g.32633::m.32633; K00873 PK, pyk; pyruvate kinase [EC:2.7.1.40]
D Gene.36074::Sexi_69343::g.36074::m.36074; K00873 PK, pyk; pyruvate kinase [EC:2.7.1.40]
D Gene.43986::Sexi_86765::g.43986::m.43986; K00873 PK, pyk; pyruvate kinase [EC:2.7.1.40]
D Gene.62417::Sexi_127538::g.62417::m.62417; K11262 ACACA; acetyl-CoA carboxylase / biotin carboxylase 1 [EC:6.4.1.2 6.3.4.14 2.1.3.15]
D Gene.76592::Sexi_157947::g.76592::m.76592; K11262 ACACA; acetyl-CoA carboxylase / biotin carboxylase 1 [EC:6.4.1.2 6.3.4.14 2.1.3.15]
D Gene.76593::Sexi_157948::g.76593::m.76593; K11262 ACACA; acetyl-CoA carboxylase / biotin carboxylase 1 [EC:6.4.1.2 6.3.4.14 2.1.3.15]
D Gene.17353::Sexi_32465::g.17353::m.17353; K11262 ACACA; acetyl-CoA carboxylase / biotin carboxylase 1 [EC:6.4.1.2 6.3.4.14 2.1.3.15]
D Gene.35154::Sexi_68086::g.35154::m.35154; K01512 acyP; acylphosphatase [EC:3.6.1.7]
D Gene.49155::Sexi_98797::g.49155::m.49155; K01512 acyP; acylphosphatase [EC:3.6.1.7]
D Gene.50883::Sexi_103851::g.50883::m.50883; K00128 ALDH; aldehyde dehydrogenase (NAD+) [EC:1.2.1.3]
D Gene.53196::Sexi_108895::g.53196::m.53196; K00128 ALDH; aldehyde dehydrogenase (NAD+) [EC:1.2.1.3]
D Gene.53197::Sexi_108896::g.53197::m.53197; K00128 ALDH; aldehyde dehydrogenase (NAD+) [EC:1.2.1.3]
D Gene.53213::Sexi_108913::g.53213::m.53213; K00128 ALDH; aldehyde dehydrogenase (NAD+) [EC:1.2.1.3]
D Gene.53215::Sexi_108914::g.53215::m.53215; K00128 ALDH; aldehyde dehydrogenase (NAD+) [EC:1.2.1.3]
D Gene.59036::Sexi_121753::g.59036::m.59036; K00128 ALDH; aldehyde dehydrogenase (NAD+) [EC:1.2.1.3]
D Gene.59037::Sexi_121754::g.59037::m.59037; K00128 ALDH; aldehyde dehydrogenase (NAD+) [EC:1.2.1.3]
D Gene.63265::Sexi_129531::g.63265::m.63265; K00128 ALDH; aldehyde dehydrogenase (NAD+) [EC:1.2.1.3]
D Gene.64583::Sexi_132548::g.64583::m.64583; K00128 ALDH; aldehyde dehydrogenase (NAD+) [EC:1.2.1.3]
D Gene.65560::Sexi_133546::g.65560::m.65560; K00128 ALDH; aldehyde dehydrogenase (NAD+) [EC:1.2.1.3]
D Gene.65562::Sexi_133547::g.65562::m.65562; K00128 ALDH; aldehyde dehydrogenase (NAD+) [EC:1.2.1.3]
D Gene.65563::Sexi_133549::g.65563::m.65563; K00128 ALDH; aldehyde dehydrogenase (NAD+) [EC:1.2.1.3]
D Gene.71032::Sexi_141410::g.71032::m.71032; K00128 ALDH; aldehyde dehydrogenase (NAD+) [EC:1.2.1.3]
D Gene.71918::Sexi_143085::g.71918::m.71918; K00128 ALDH; aldehyde dehydrogenase (NAD+) [EC:1.2.1.3]
D Gene.71919::Sexi_143086::g.71919::m.71919; K00128 ALDH; aldehyde dehydrogenase (NAD+) [EC:1.2.1.3]
D Gene.71923::Sexi_143089::g.71923::m.71923; K00128 ALDH; aldehyde dehydrogenase (NAD+) [EC:1.2.1.3]
D Gene.72477::Sexi_144079::g.72477::m.72477; K00128 ALDH; aldehyde dehydrogenase (NAD+) [EC:1.2.1.3]
D Gene.222::Sexi_145::g.222::m.222; K00128 ALDH; aldehyde dehydrogenase (NAD+) [EC:1.2.1.3]
D Gene.223::Sexi_146::g.223::m.223; K00128 ALDH; aldehyde dehydrogenase (NAD+) [EC:1.2.1.3]
D Gene.11570::Sexi_23643::g.11570::m.11570; K00128 ALDH; aldehyde dehydrogenase (NAD+) [EC:1.2.1.3]
D Gene.13726::Sexi_26418::g.13726::m.13726; K00128 ALDH; aldehyde dehydrogenase (NAD+) [EC:1.2.1.3]
D Gene.14446::Sexi_27479::g.14446::m.14446; K00128 ALDH; aldehyde dehydrogenase (NAD+) [EC:1.2.1.3]
D Gene.15556::Sexi_28945::g.15556::m.15556; K00128 ALDH; aldehyde dehydrogenase (NAD+) [EC:1.2.1.3]
D Gene.15558::Sexi_28946::g.15558::m.15558; K00128 ALDH; aldehyde dehydrogenase (NAD+) [EC:1.2.1.3]
D Gene.18015::Sexi_33926::g.18015::m.18015; K00128 ALDH; aldehyde dehydrogenase (NAD+) [EC:1.2.1.3]
D Gene.30881::Sexi_59389::g.30881::m.30881; K00128 ALDH; aldehyde dehydrogenase (NAD+) [EC:1.2.1.3]
D Gene.39785::Sexi_76433::g.39785::m.39785; K00128 ALDH; aldehyde dehydrogenase (NAD+) [EC:1.2.1.3]
D Gene.39787::Sexi_76434::g.39787::m.39787; K00128 ALDH; aldehyde dehydrogenase (NAD+) [EC:1.2.1.3]
D Gene.40760::Sexi_78492::g.40760::m.40760; K00128 ALDH; aldehyde dehydrogenase (NAD+) [EC:1.2.1.3]
D Gene.47883::Sexi_94915::g.47883::m.47883; K00128 ALDH; aldehyde dehydrogenase (NAD+) [EC:1.2.1.3]
D Gene.47885::Sexi_94916::g.47885::m.47885; K00128 ALDH; aldehyde dehydrogenase (NAD+) [EC:1.2.1.3]
D Gene.47887::Sexi_94917::g.47887::m.47887; K00128 ALDH; aldehyde dehydrogenase (NAD+) [EC:1.2.1.3]
D Gene.5818::Sexi_9790::g.5818::m.5818; K00128 ALDH; aldehyde dehydrogenase (NAD+) [EC:1.2.1.3]
D Gene.5822::Sexi_9791::g.5822::m.5822; K00128 ALDH; aldehyde dehydrogenase (NAD+) [EC:1.2.1.3]
D Gene.5826::Sexi_9792::g.5826::m.5826; K00128 ALDH; aldehyde dehydrogenase (NAD+) [EC:1.2.1.3]
D Gene.5336::Sexi_8888::g.5336::m.5336; K14085 ALDH7A1; aldehyde dehydrogenase family 7 member A1 [EC:1.2.1.31 1.2.1.8 1.2.1.3]
D Gene.5341::Sexi_8889::g.5341::m.5341; K14085 ALDH7A1; aldehyde dehydrogenase family 7 member A1 [EC:1.2.1.31 1.2.1.8 1.2.1.3]
D Gene.64126::Sexi_131489::g.64126::m.64126; K00016 LDH, ldh; L-lactate dehydrogenase [EC:1.1.1.27]
D Gene.15390::Sexi_28786::g.15390::m.15390; K00016 LDH, ldh; L-lactate dehydrogenase [EC:1.1.1.27]
D Gene.24644::Sexi_48457::g.24644::m.24644; K00016 LDH, ldh; L-lactate dehydrogenase [EC:1.1.1.27]
D Gene.27219::Sexi_52261::g.27219::m.27219; K00016 LDH, ldh; L-lactate dehydrogenase [EC:1.1.1.27]
D Gene.37534::Sexi_71500::g.37534::m.37534; K00016 LDH, ldh; L-lactate dehydrogenase [EC:1.1.1.27]
D Gene.38586::Sexi_73419::g.38586::m.38586; K00016 LDH, ldh; L-lactate dehydrogenase [EC:1.1.1.27]
D Gene.38587::Sexi_73420::g.38587::m.38587; K00016 LDH, ldh; L-lactate dehydrogenase [EC:1.1.1.27]
D Gene.49809::Sexi_101387::g.49809::m.49809; K01759 GLO1, gloA; lactoylglutathione lyase [EC:4.4.1.5]
D Gene.82300::Sexi_166603::g.82300::m.82300; K01759 GLO1, gloA; lactoylglutathione lyase [EC:4.4.1.5]
D Gene.24465::Sexi_48203::g.24465::m.24465; K01759 GLO1, gloA; lactoylglutathione lyase [EC:4.4.1.5]
D Gene.29956::Sexi_57919::g.29956::m.29956; K01759 GLO1, gloA; lactoylglutathione lyase [EC:4.4.1.5]
D Gene.58594::Sexi_120852::g.58594::m.58594; K01069 gloB, gloC, HAGH; hydroxyacylglutathione hydrolase [EC:3.1.2.6]
D Gene.17367::Sexi_32480::g.17367::m.17367; K01069 gloB, gloC, HAGH; hydroxyacylglutathione hydrolase [EC:3.1.2.6]
D Gene.61220::Sexi_124916::g.61220::m.61220; K05523 hchA; D-lactate dehydratase / protein deglycase [EC:4.2.1.130 3.5.1.124]
D Gene.6918::Sexi_12043::g.6918::m.6918; K00049 GRHPR; glyoxylate/hydroxypyruvate reductase [EC:1.1.1.79 1.1.1.81]
D Gene.7605::Sexi_13170::g.7605::m.7605; K00049 GRHPR; glyoxylate/hydroxypyruvate reductase [EC:1.1.1.79 1.1.1.81]
D Gene.65021::Sexi_132936::g.65021::m.65021; K00049 GRHPR; glyoxylate/hydroxypyruvate reductase [EC:1.1.1.79 1.1.1.81]
D Gene.65022::Sexi_132937::g.65022::m.65022; K00049 GRHPR; glyoxylate/hydroxypyruvate reductase [EC:1.1.1.79 1.1.1.81]
D Gene.18452::Sexi_35055::g.18452::m.18452; K00049 GRHPR; glyoxylate/hydroxypyruvate reductase [EC:1.1.1.79 1.1.1.81]
D Gene.36772::Sexi_70331::g.36772::m.36772; K00049 GRHPR; glyoxylate/hydroxypyruvate reductase [EC:1.1.1.79 1.1.1.81]
D Gene.63533::Sexi_130045::g.63533::m.63533; K00029 maeB; malate dehydrogenase (oxaloacetate-decarboxylating)(NADP+) [EC:1.1.1.40]
D Gene.63535::Sexi_130046::g.63535::m.63535; K00029 maeB; malate dehydrogenase (oxaloacetate-decarboxylating)(NADP+) [EC:1.1.1.40]
D Gene.15622::Sexi_29004::g.15622::m.15622; K00029 maeB; malate dehydrogenase (oxaloacetate-decarboxylating)(NADP+) [EC:1.1.1.40]
D Gene.15627::Sexi_29005::g.15627::m.15627; K00029 maeB; malate dehydrogenase (oxaloacetate-decarboxylating)(NADP+) [EC:1.1.1.40]
D Gene.19072::Sexi_36222::g.19072::m.19072; K00029 maeB; malate dehydrogenase (oxaloacetate-decarboxylating)(NADP+) [EC:1.1.1.40]
D Gene.27891::Sexi_53286::g.27891::m.27891; K00029 maeB; malate dehydrogenase (oxaloacetate-decarboxylating)(NADP+) [EC:1.1.1.40]
D Gene.36918::Sexi_70426::g.36918::m.36918; K01958 PC, pyc; pyruvate carboxylase [EC:6.4.1.1]
D Gene.36921::Sexi_70427::g.36921::m.36921; K01958 PC, pyc; pyruvate carboxylase [EC:6.4.1.1]
D Gene.54913::Sexi_113460::g.54913::m.54913; K00025 MDH1; malate dehydrogenase [EC:1.1.1.37]
D Gene.74396::Sexi_148661::g.74396::m.74396; K00025 MDH1; malate dehydrogenase [EC:1.1.1.37]
D Gene.18491::Sexi_35092::g.18491::m.18491; K00025 MDH1; malate dehydrogenase [EC:1.1.1.37]
D Gene.30783::Sexi_59203::g.30783::m.30783; K00025 MDH1; malate dehydrogenase [EC:1.1.1.37]
D Gene.57004::Sexi_118543::g.57004::m.57004; K00026 MDH2; malate dehydrogenase [EC:1.1.1.37]
D Gene.61936::Sexi_126210::g.61936::m.61936; K00026 MDH2; malate dehydrogenase [EC:1.1.1.37]
D Gene.13758::Sexi_26489::g.13758::m.13758; K00026 MDH2; malate dehydrogenase [EC:1.1.1.37]
D Gene.13759::Sexi_26490::g.13759::m.13759; K00026 MDH2; malate dehydrogenase [EC:1.1.1.37]
D Gene.18251::Sexi_34516::g.18251::m.18251; K00026 MDH2; malate dehydrogenase [EC:1.1.1.37]
D Gene.23761::Sexi_47351::g.23761::m.23761; K00026 MDH2; malate dehydrogenase [EC:1.1.1.37]
D Gene.30921::Sexi_59470::g.30921::m.30921; K00026 MDH2; malate dehydrogenase [EC:1.1.1.37]
D Gene.31171::Sexi_59925::g.31171::m.31171; K00026 MDH2; malate dehydrogenase [EC:1.1.1.37]
D Gene.36438::Sexi_69849::g.36438::m.36438; K00026 MDH2; malate dehydrogenase [EC:1.1.1.37]
D Gene.37226::Sexi_71080::g.37226::m.37226; K00026 MDH2; malate dehydrogenase [EC:1.1.1.37]
D Gene.41602::Sexi_80271::g.41602::m.41602; K00026 MDH2; malate dehydrogenase [EC:1.1.1.37]
D Gene.25178::Sexi_49140::g.25178::m.25178; K01679 E4.2.1.2B, fumC, FH; fumarate hydratase, class II [EC:4.2.1.2]
D Gene.36911::Sexi_70423::g.36911::m.36911; K01679 E4.2.1.2B, fumC, FH; fumarate hydratase, class II [EC:4.2.1.2]
D Gene.36913::Sexi_70424::g.36913::m.36913; K01679 E4.2.1.2B, fumC, FH; fumarate hydratase, class II [EC:4.2.1.2]
D Gene.36915::Sexi_70425::g.36915::m.36915; K01679 E4.2.1.2B, fumC, FH; fumarate hydratase, class II [EC:4.2.1.2]
D Gene.53118::Sexi_108696::g.53118::m.53118; K01596 E4.1.1.32, pckA, PCK; phosphoenolpyruvate carboxykinase (GTP) [EC:4.1.1.32]
D Gene.19174::Sexi_36640::g.19174::m.19174; K01596 E4.1.1.32, pckA, PCK; phosphoenolpyruvate carboxykinase (GTP) [EC:4.1.1.32]
D Gene.19176::Sexi_36642::g.19176::m.19176; K01596 E4.1.1.32, pckA, PCK; phosphoenolpyruvate carboxykinase (GTP) [EC:4.1.1.32]
D Gene.55926::Sexi_116370::g.55926::m.55926; K00626 ACAT, atoB; acetyl-CoA C-acetyltransferase [EC:2.3.1.9]
D Gene.59070::Sexi_121781::g.59070::m.59070; K00626 ACAT, atoB; acetyl-CoA C-acetyltransferase [EC:2.3.1.9]
D Gene.62014::Sexi_126406::g.62014::m.62014; K00626 ACAT, atoB; acetyl-CoA C-acetyltransferase [EC:2.3.1.9]
D Gene.68406::Sexi_137131::g.68406::m.68406; K00626 ACAT, atoB; acetyl-CoA C-acetyltransferase [EC:2.3.1.9]
D Gene.68409::Sexi_137132::g.68409::m.68409; K00626 ACAT, atoB; acetyl-CoA C-acetyltransferase [EC:2.3.1.9]
D Gene.32038::Sexi_61775::g.32038::m.32038; K00626 ACAT, atoB; acetyl-CoA C-acetyltransferase [EC:2.3.1.9]
D Gene.39814::Sexi_76475::g.39814::m.39814; K00626 ACAT, atoB; acetyl-CoA C-acetyltransferase [EC:2.3.1.9]
C 00630 Glyoxylate and dicarboxylate metabolism [PATH:ko00630]
D Gene.13178::Sexi_25516::g.13178::m.13178; K01895 ACSS1_2, acs; acetyl-CoA synthetase [EC:6.2.1.1]
D Gene.54913::Sexi_113460::g.54913::m.54913; K00025 MDH1; malate dehydrogenase [EC:1.1.1.37]
D Gene.74396::Sexi_148661::g.74396::m.74396; K00025 MDH1; malate dehydrogenase [EC:1.1.1.37]
D Gene.18491::Sexi_35092::g.18491::m.18491; K00025 MDH1; malate dehydrogenase [EC:1.1.1.37]
D Gene.30783::Sexi_59203::g.30783::m.30783; K00025 MDH1; malate dehydrogenase [EC:1.1.1.37]
D Gene.57004::Sexi_118543::g.57004::m.57004; K00026 MDH2; malate dehydrogenase [EC:1.1.1.37]
D Gene.61936::Sexi_126210::g.61936::m.61936; K00026 MDH2; malate dehydrogenase [EC:1.1.1.37]
D Gene.13758::Sexi_26489::g.13758::m.13758; K00026 MDH2; malate dehydrogenase [EC:1.1.1.37]
D Gene.13759::Sexi_26490::g.13759::m.13759; K00026 MDH2; malate dehydrogenase [EC:1.1.1.37]
D Gene.18251::Sexi_34516::g.18251::m.18251; K00026 MDH2; malate dehydrogenase [EC:1.1.1.37]
D Gene.23761::Sexi_47351::g.23761::m.23761; K00026 MDH2; malate dehydrogenase [EC:1.1.1.37]
D Gene.30921::Sexi_59470::g.30921::m.30921; K00026 MDH2; malate dehydrogenase [EC:1.1.1.37]
D Gene.31171::Sexi_59925::g.31171::m.31171; K00026 MDH2; malate dehydrogenase [EC:1.1.1.37]
D Gene.36438::Sexi_69849::g.36438::m.36438; K00026 MDH2; malate dehydrogenase [EC:1.1.1.37]
D Gene.37226::Sexi_71080::g.37226::m.37226; K00026 MDH2; malate dehydrogenase [EC:1.1.1.37]
D Gene.41602::Sexi_80271::g.41602::m.41602; K00026 MDH2; malate dehydrogenase [EC:1.1.1.37]
D Gene.21354::Sexi_41464::g.21354::m.21354; K01647 CS, gltA; citrate synthase [EC:2.3.3.1]
D Gene.11388::Sexi_23490::g.11388::m.11388; K01681 ACO, acnA; aconitate hydratase [EC:4.2.1.3]
D Gene.20234::Sexi_38685::g.20234::m.20234; K01681 ACO, acnA; aconitate hydratase [EC:4.2.1.3]
D Gene.45409::Sexi_89831::g.45409::m.45409; K01681 ACO, acnA; aconitate hydratase [EC:4.2.1.3]
D Gene.55926::Sexi_116370::g.55926::m.55926; K00626 ACAT, atoB; acetyl-CoA C-acetyltransferase [EC:2.3.1.9]
D Gene.59070::Sexi_121781::g.59070::m.59070; K00626 ACAT, atoB; acetyl-CoA C-acetyltransferase [EC:2.3.1.9]
D Gene.62014::Sexi_126406::g.62014::m.62014; K00626 ACAT, atoB; acetyl-CoA C-acetyltransferase [EC:2.3.1.9]
D Gene.68406::Sexi_137131::g.68406::m.68406; K00626 ACAT, atoB; acetyl-CoA C-acetyltransferase [EC:2.3.1.9]
D Gene.68409::Sexi_137132::g.68409::m.68409; K00626 ACAT, atoB; acetyl-CoA C-acetyltransferase [EC:2.3.1.9]
D Gene.32038::Sexi_61775::g.32038::m.32038; K00626 ACAT, atoB; acetyl-CoA C-acetyltransferase [EC:2.3.1.9]
D Gene.39814::Sexi_76475::g.39814::m.39814; K00626 ACAT, atoB; acetyl-CoA C-acetyltransferase [EC:2.3.1.9]
D Gene.55999::Sexi_116419::g.55999::m.55999; K11517 HAO; (S)-2-hydroxy-acid oxidase [EC:1.1.3.15]
D Gene.6929::Sexi_12054::g.6929::m.6929; K11517 HAO; (S)-2-hydroxy-acid oxidase [EC:1.1.3.15]
D Gene.61388::Sexi_125483::g.61388::m.61388; K11517 HAO; (S)-2-hydroxy-acid oxidase [EC:1.1.3.15]
D Gene.61389::Sexi_125484::g.61389::m.61389; K11517 HAO; (S)-2-hydroxy-acid oxidase [EC:1.1.3.15]
D Gene.82483::Sexi_166683::g.82483::m.82483; K11517 HAO; (S)-2-hydroxy-acid oxidase [EC:1.1.3.15]
D Gene.82484::Sexi_166684::g.82484::m.82484; K11517 HAO; (S)-2-hydroxy-acid oxidase [EC:1.1.3.15]
D Gene.23960::Sexi_47616::g.23960::m.23960; K11517 HAO; (S)-2-hydroxy-acid oxidase [EC:1.1.3.15]
D Gene.23961::Sexi_47617::g.23961::m.23961; K11517 HAO; (S)-2-hydroxy-acid oxidase [EC:1.1.3.15]
D Gene.23962::Sexi_47618::g.23962::m.23962; K11517 HAO; (S)-2-hydroxy-acid oxidase [EC:1.1.3.15]
D Gene.23963::Sexi_47619::g.23963::m.23963; K11517 HAO; (S)-2-hydroxy-acid oxidase [EC:1.1.3.15]
D Gene.33053::Sexi_64572::g.33053::m.33053; K11517 HAO; (S)-2-hydroxy-acid oxidase [EC:1.1.3.15]
D Gene.47437::Sexi_94056::g.47437::m.47437; K11517 HAO; (S)-2-hydroxy-acid oxidase [EC:1.1.3.15]
D Gene.47438::Sexi_94057::g.47438::m.47438; K11517 HAO; (S)-2-hydroxy-acid oxidase [EC:1.1.3.15]
D Gene.50052::Sexi_101860::g.50052::m.50052; K03781 katE, CAT, catB, srpA; catalase [EC:1.11.1.6]
D Gene.50053::Sexi_101861::g.50053::m.50053; K03781 katE, CAT, catB, srpA; catalase [EC:1.11.1.6]
D Gene.54941::Sexi_113575::g.54941::m.54941; K03781 katE, CAT, catB, srpA; catalase [EC:1.11.1.6]
D Gene.55216::Sexi_114379::g.55216::m.55216; K03781 katE, CAT, catB, srpA; catalase [EC:1.11.1.6]
D Gene.55217::Sexi_114380::g.55217::m.55217; K03781 katE, CAT, catB, srpA; catalase [EC:1.11.1.6]
D Gene.25459::Sexi_49499::g.25459::m.25459; K03781 katE, CAT, catB, srpA; catalase [EC:1.11.1.6]
D Gene.25460::Sexi_49500::g.25460::m.25460; K03781 katE, CAT, catB, srpA; catalase [EC:1.11.1.6]
D Gene.41971::Sexi_81946::g.41971::m.41971; K03781 katE, CAT, catB, srpA; catalase [EC:1.11.1.6]
D Gene.6918::Sexi_12043::g.6918::m.6918; K00049 GRHPR; glyoxylate/hydroxypyruvate reductase [EC:1.1.1.79 1.1.1.81]
D Gene.7605::Sexi_13170::g.7605::m.7605; K00049 GRHPR; glyoxylate/hydroxypyruvate reductase [EC:1.1.1.79 1.1.1.81]
D Gene.65021::Sexi_132936::g.65021::m.65021; K00049 GRHPR; glyoxylate/hydroxypyruvate reductase [EC:1.1.1.79 1.1.1.81]
D Gene.65022::Sexi_132937::g.65022::m.65022; K00049 GRHPR; glyoxylate/hydroxypyruvate reductase [EC:1.1.1.79 1.1.1.81]
D Gene.18452::Sexi_35055::g.18452::m.18452; K00049 GRHPR; glyoxylate/hydroxypyruvate reductase [EC:1.1.1.79 1.1.1.81]
D Gene.36772::Sexi_70331::g.36772::m.36772; K00049 GRHPR; glyoxylate/hydroxypyruvate reductase [EC:1.1.1.79 1.1.1.81]
D Gene.49965::Sexi_101629::g.49965::m.49965; K19269 PGP, PGLP; phosphoglycolate phosphatase [EC:3.1.3.18 3.1.3.48]
D Gene.30654::Sexi_59056::g.30654::m.30654; K19269 PGP, PGLP; phosphoglycolate phosphatase [EC:3.1.3.18 3.1.3.48]
D Gene.18334::Sexi_34676::g.18334::m.18334; K01602 rbcS, cbbS; ribulose-bisphosphate carboxylase small chain [EC:4.1.1.39]
D Gene.49727::Sexi_101115::g.49727::m.49727; K00830 AGXT; alanine-glyoxylate transaminase / serine-glyoxylate transaminase / serine-pyruvate transaminase [EC:2.6.1.44 2.6.1.45 2.6.1.51]
D Gene.56411::Sexi_117200::g.56411::m.56411; K00830 AGXT; alanine-glyoxylate transaminase / serine-glyoxylate transaminase / serine-pyruvate transaminase [EC:2.6.1.44 2.6.1.45 2.6.1.51]
D Gene.66487::Sexi_134753::g.66487::m.66487; K00830 AGXT; alanine-glyoxylate transaminase / serine-glyoxylate transaminase / serine-pyruvate transaminase [EC:2.6.1.44 2.6.1.45 2.6.1.51]
D Gene.66488::Sexi_134754::g.66488::m.66488; K00830 AGXT; alanine-glyoxylate transaminase / serine-glyoxylate transaminase / serine-pyruvate transaminase [EC:2.6.1.44 2.6.1.45 2.6.1.51]
D Gene.70934::Sexi_141221::g.70934::m.70934; K00830 AGXT; alanine-glyoxylate transaminase / serine-glyoxylate transaminase / serine-pyruvate transaminase [EC:2.6.1.44 2.6.1.45 2.6.1.51]
D Gene.19022::Sexi_36180::g.19022::m.19022; K00830 AGXT; alanine-glyoxylate transaminase / serine-glyoxylate transaminase / serine-pyruvate transaminase [EC:2.6.1.44 2.6.1.45 2.6.1.51]
D Gene.71084::Sexi_141570::g.71084::m.71084; K01915 glnA, GLUL; glutamine synthetase [EC:6.3.1.2]
D Gene.72939::Sexi_145029::g.72939::m.72939; K01915 glnA, GLUL; glutamine synthetase [EC:6.3.1.2]
D Gene.86368::Sexi_177894::g.86368::m.86368; K01915 glnA, GLUL; glutamine synthetase [EC:6.3.1.2]
D Gene.18708::Sexi_35599::g.18708::m.18708; K01915 glnA, GLUL; glutamine synthetase [EC:6.3.1.2]
D Gene.32802::Sexi_63798::g.32802::m.32802; K01915 glnA, GLUL; glutamine synthetase [EC:6.3.1.2]
D Gene.33159::Sexi_64799::g.33159::m.33159; K01915 glnA, GLUL; glutamine synthetase [EC:6.3.1.2]
D Gene.35610::Sexi_68718::g.35610::m.35610; K01915 glnA, GLUL; glutamine synthetase [EC:6.3.1.2]
D Gene.35612::Sexi_68719::g.35612::m.35612; K01915 glnA, GLUL; glutamine synthetase [EC:6.3.1.2]
D Gene.41613::Sexi_80294::g.41613::m.41613; K01915 glnA, GLUL; glutamine synthetase [EC:6.3.1.2]
D Gene.45243::Sexi_89356::g.45243::m.45243; K01915 glnA, GLUL; glutamine synthetase [EC:6.3.1.2]
D Gene.19882::Sexi_37966::g.19882::m.19882; K00600 glyA, SHMT; glycine hydroxymethyltransferase [EC:2.1.2.1]
D Gene.32083::Sexi_61856::g.32083::m.32083; K00600 glyA, SHMT; glycine hydroxymethyltransferase [EC:2.1.2.1]
D Gene.32084::Sexi_61857::g.32084::m.32084; K00600 glyA, SHMT; glycine hydroxymethyltransferase [EC:2.1.2.1]
D Gene.64670::Sexi_132603::g.64670::m.64670; K00281 GLDC, gcvP; glycine cleavage system P protein (glycine dehydrogenase) [EC:1.4.4.2]
D Gene.64671::Sexi_132605::g.64671::m.64671; K00281 GLDC, gcvP; glycine cleavage system P protein (glycine dehydrogenase) [EC:1.4.4.2]
D Gene.20319::Sexi_38911::g.20319::m.20319; K00281 GLDC, gcvP; glycine cleavage system P protein (glycine dehydrogenase) [EC:1.4.4.2]
D Gene.33881::Sexi_66500::g.33881::m.33881; K00281 GLDC, gcvP; glycine cleavage system P protein (glycine dehydrogenase) [EC:1.4.4.2]
D Gene.19584::Sexi_37330::g.19584::m.19584; K00605 gcvT, AMT; glycine cleavage system T protein (aminomethyltransferase) [EC:2.1.2.10]
D Gene.49342::Sexi_100143::g.49342::m.49342; K00382 DLD, lpd, pdhD; dihydrolipoyl dehydrogenase [EC:1.8.1.4]
D Gene.52692::Sexi_107736::g.52692::m.52692; K00382 DLD, lpd, pdhD; dihydrolipoyl dehydrogenase [EC:1.8.1.4]
D Gene.58769::Sexi_121185::g.58769::m.58769; K00382 DLD, lpd, pdhD; dihydrolipoyl dehydrogenase [EC:1.8.1.4]
D Gene.33851::Sexi_66468::g.33851::m.33851; K00382 DLD, lpd, pdhD; dihydrolipoyl dehydrogenase [EC:1.8.1.4]
D Gene.10730::Sexi_22534::g.10730::m.10730; K02437 gcvH, GCSH; glycine cleavage system H protein
D Gene.19910::Sexi_37994::g.19910::m.19910; K02437 gcvH, GCSH; glycine cleavage system H protein
D Gene.77197::Sexi_158847::g.77197::m.77197; K01816 hyi, gip; hydroxypyruvate isomerase [EC:5.3.1.22]
D Gene.29043::Sexi_55550::g.29043::m.29043; K01816 hyi, gip; hydroxypyruvate isomerase [EC:5.3.1.22]
D Gene.60996::Sexi_124478::g.60996::m.60996; K11529 gck, gckA, GLYCTK; glycerate 2-kinase [EC:2.7.1.165]
D Gene.32315::Sexi_62371::g.32315::m.32315; K11529 gck, gckA, GLYCTK; glycerate 2-kinase [EC:2.7.1.165]
D Gene.6456::Sexi_11022::g.6456::m.6456; K01432 AFMID; arylformamidase [EC:3.5.1.9]
D Gene.77391::Sexi_159245::g.77391::m.77391; K01432 AFMID; arylformamidase [EC:3.5.1.9]
D Gene.26398::Sexi_50784::g.26398::m.26398; K01432 AFMID; arylformamidase [EC:3.5.1.9]
D Gene.37072::Sexi_70685::g.37072::m.37072; K01432 AFMID; arylformamidase [EC:3.5.1.9]
C 00640 Propanoate metabolism [PATH:ko00640]
D Gene.13178::Sexi_25516::g.13178::m.13178; K01895 ACSS1_2, acs; acetyl-CoA synthetase [EC:6.2.1.1]
D Gene.65281::Sexi_133265::g.65281::m.65281; K01908 ACSS3, prpE; propionyl-CoA synthetase [EC:6.2.1.17]
D Gene.29994::Sexi_57957::g.29994::m.29994; K01908 ACSS3, prpE; propionyl-CoA synthetase [EC:6.2.1.17]
D Gene.62291::Sexi_127214::g.62291::m.62291; K00166 BCKDHA, bkdA1; 2-oxoisovalerate dehydrogenase E1 component subunit alpha [EC:1.2.4.4]
D Gene.72961::Sexi_145135::g.72961::m.72961; K00166 BCKDHA, bkdA1; 2-oxoisovalerate dehydrogenase E1 component subunit alpha [EC:1.2.4.4]
D Gene.72962::Sexi_145136::g.72962::m.72962; K00166 BCKDHA, bkdA1; 2-oxoisovalerate dehydrogenase E1 component subunit alpha [EC:1.2.4.4]
D Gene.80216::Sexi_163168::g.80216::m.80216; K00166 BCKDHA, bkdA1; 2-oxoisovalerate dehydrogenase E1 component subunit alpha [EC:1.2.4.4]
D Gene.47691::Sexi_94472::g.47691::m.47691; K00166 BCKDHA, bkdA1; 2-oxoisovalerate dehydrogenase E1 component subunit alpha [EC:1.2.4.4]
D Gene.47692::Sexi_94473::g.47692::m.47692; K00166 BCKDHA, bkdA1; 2-oxoisovalerate dehydrogenase E1 component subunit alpha [EC:1.2.4.4]
D Gene.8378::Sexi_15363::g.8378::m.8378; K00167 BCKDHB, bkdA2; 2-oxoisovalerate dehydrogenase E1 component subunit beta [EC:1.2.4.4]
D Gene.55777::Sexi_116040::g.55777::m.55777; K09699 DBT, bkdB; 2-oxoisovalerate dehydrogenase E2 component (dihydrolipoyl transacylase) [EC:2.3.1.168]
D Gene.62131::Sexi_126768::g.62131::m.62131; K09699 DBT, bkdB; 2-oxoisovalerate dehydrogenase E2 component (dihydrolipoyl transacylase) [EC:2.3.1.168]
D Gene.23447::Sexi_47036::g.23447::m.23447; K09699 DBT, bkdB; 2-oxoisovalerate dehydrogenase E2 component (dihydrolipoyl transacylase) [EC:2.3.1.168]
D Gene.28378::Sexi_54226::g.28378::m.28378; K09699 DBT, bkdB; 2-oxoisovalerate dehydrogenase E2 component (dihydrolipoyl transacylase) [EC:2.3.1.168]
D Gene.49342::Sexi_100143::g.49342::m.49342; K00382 DLD, lpd, pdhD; dihydrolipoyl dehydrogenase [EC:1.8.1.4]
D Gene.52692::Sexi_107736::g.52692::m.52692; K00382 DLD, lpd, pdhD; dihydrolipoyl dehydrogenase [EC:1.8.1.4]
D Gene.58769::Sexi_121185::g.58769::m.58769; K00382 DLD, lpd, pdhD; dihydrolipoyl dehydrogenase [EC:1.8.1.4]
D Gene.33851::Sexi_66468::g.33851::m.33851; K00382 DLD, lpd, pdhD; dihydrolipoyl dehydrogenase [EC:1.8.1.4]
D Gene.83858::Sexi_169402::g.83858::m.83858; K00248 ACADS, bcd; butyryl-CoA dehydrogenase [EC:1.3.8.1]
D Gene.83860::Sexi_169403::g.83860::m.83860; K00248 ACADS, bcd; butyryl-CoA dehydrogenase [EC:1.3.8.1]
D Gene.83862::Sexi_169404::g.83862::m.83862; K00248 ACADS, bcd; butyryl-CoA dehydrogenase [EC:1.3.8.1]
D Gene.83863::Sexi_169405::g.83863::m.83863; K00248 ACADS, bcd; butyryl-CoA dehydrogenase [EC:1.3.8.1]
D Gene.48408::Sexi_96010::g.48408::m.48408; K00248 ACADS, bcd; butyryl-CoA dehydrogenase [EC:1.3.8.1]
D Gene.48411::Sexi_96011::g.48411::m.48411; K00248 ACADS, bcd; butyryl-CoA dehydrogenase [EC:1.3.8.1]
D Gene.57722::Sexi_119510::g.57722::m.57722; K00232 E1.3.3.6, ACOX1, ACOX3; acyl-CoA oxidase [EC:1.3.3.6]
D Gene.62168::Sexi_126802::g.62168::m.62168; K00232 E1.3.3.6, ACOX1, ACOX3; acyl-CoA oxidase [EC:1.3.3.6]
D Gene.62171::Sexi_126803::g.62171::m.62171; K00232 E1.3.3.6, ACOX1, ACOX3; acyl-CoA oxidase [EC:1.3.3.6]
D Gene.62174::Sexi_126804::g.62174::m.62174; K00232 E1.3.3.6, ACOX1, ACOX3; acyl-CoA oxidase [EC:1.3.3.6]
D Gene.62176::Sexi_126805::g.62176::m.62176; K00232 E1.3.3.6, ACOX1, ACOX3; acyl-CoA oxidase [EC:1.3.3.6]
D Gene.62179::Sexi_126806::g.62179::m.62179; K00232 E1.3.3.6, ACOX1, ACOX3; acyl-CoA oxidase [EC:1.3.3.6]
D Gene.62181::Sexi_126807::g.62181::m.62181; K00232 E1.3.3.6, ACOX1, ACOX3; acyl-CoA oxidase [EC:1.3.3.6]
D Gene.78177::Sexi_160149::g.78177::m.78177; K00232 E1.3.3.6, ACOX1, ACOX3; acyl-CoA oxidase [EC:1.3.3.6]
D Gene.78179::Sexi_160150::g.78179::m.78179; K00232 E1.3.3.6, ACOX1, ACOX3; acyl-CoA oxidase [EC:1.3.3.6]
D Gene.78188::Sexi_160153::g.78188::m.78188; K00232 E1.3.3.6, ACOX1, ACOX3; acyl-CoA oxidase [EC:1.3.3.6]
D Gene.85438::Sexi_175502::g.85438::m.85438; K00232 E1.3.3.6, ACOX1, ACOX3; acyl-CoA oxidase [EC:1.3.3.6]
D Gene.10171::Sexi_20686::g.10171::m.10171; K00232 E1.3.3.6, ACOX1, ACOX3; acyl-CoA oxidase [EC:1.3.3.6]
D Gene.13065::Sexi_25372::g.13065::m.13065; K00232 E1.3.3.6, ACOX1, ACOX3; acyl-CoA oxidase [EC:1.3.3.6]
D Gene.13066::Sexi_25373::g.13066::m.13066; K00232 E1.3.3.6, ACOX1, ACOX3; acyl-CoA oxidase [EC:1.3.3.6]
D Gene.25780::Sexi_49950::g.25780::m.25780; K00232 E1.3.3.6, ACOX1, ACOX3; acyl-CoA oxidase [EC:1.3.3.6]
D Gene.25781::Sexi_49951::g.25781::m.25781; K00232 E1.3.3.6, ACOX1, ACOX3; acyl-CoA oxidase [EC:1.3.3.6]
D Gene.32063::Sexi_61803::g.32063::m.32063; K00232 E1.3.3.6, ACOX1, ACOX3; acyl-CoA oxidase [EC:1.3.3.6]
D Gene.32065::Sexi_61804::g.32065::m.32065; K00232 E1.3.3.6, ACOX1, ACOX3; acyl-CoA oxidase [EC:1.3.3.6]
D Gene.36205::Sexi_69458::g.36205::m.36205; K00232 E1.3.3.6, ACOX1, ACOX3; acyl-CoA oxidase [EC:1.3.3.6]
D Gene.36206::Sexi_69459::g.36206::m.36206; K00232 E1.3.3.6, ACOX1, ACOX3; acyl-CoA oxidase [EC:1.3.3.6]
D Gene.38451::Sexi_73085::g.38451::m.38451; K00232 E1.3.3.6, ACOX1, ACOX3; acyl-CoA oxidase [EC:1.3.3.6]
D Gene.40743::Sexi_78486::g.40743::m.40743; K00232 E1.3.3.6, ACOX1, ACOX3; acyl-CoA oxidase [EC:1.3.3.6]
D Gene.43984::Sexi_86764::g.43984::m.43984; K00232 E1.3.3.6, ACOX1, ACOX3; acyl-CoA oxidase [EC:1.3.3.6]
D Gene.46489::Sexi_91950::g.46489::m.46489; K00232 E1.3.3.6, ACOX1, ACOX3; acyl-CoA oxidase [EC:1.3.3.6]
D Gene.48601::Sexi_96586::g.48601::m.48601; K00232 E1.3.3.6, ACOX1, ACOX3; acyl-CoA oxidase [EC:1.3.3.6]
D Gene.83414::Sexi_168302::g.83414::m.83414; K07515 HADHA; enoyl-CoA hydratase / long-chain 3-hydroxyacyl-CoA dehydrogenase [EC:4.2.1.17 1.1.1.211]
D Gene.29466::Sexi_56704::g.29466::m.29466; K07515 HADHA; enoyl-CoA hydratase / long-chain 3-hydroxyacyl-CoA dehydrogenase [EC:4.2.1.17 1.1.1.211]
D Gene.62708::Sexi_128336::g.62708::m.62708; K07511 ECHS1; enoyl-CoA hydratase [EC:4.2.1.17]
D Gene.37609::Sexi_71649::g.37609::m.37609; K07511 ECHS1; enoyl-CoA hydratase [EC:4.2.1.17]
D Gene.46017::Sexi_91182::g.46017::m.46017; K07511 ECHS1; enoyl-CoA hydratase [EC:4.2.1.17]
D Gene.80417::Sexi_163488::g.80417::m.80417; K05605 HIBCH; 3-hydroxyisobutyryl-CoA hydrolase [EC:3.1.2.4]
D Gene.28518::Sexi_54474::g.28518::m.28518; K05605 HIBCH; 3-hydroxyisobutyryl-CoA hydrolase [EC:3.1.2.4]
D Gene.31028::Sexi_59650::g.31028::m.31028; K23146 HPD1; 3-hydroxyisobutyrate/3-hydroxypropionate dehydrogenase [EC:1.1.1.31 1.1.1.59]
D Gene.62417::Sexi_127538::g.62417::m.62417; K11262 ACACA; acetyl-CoA carboxylase / biotin carboxylase 1 [EC:6.4.1.2 6.3.4.14 2.1.3.15]
D Gene.76592::Sexi_157947::g.76592::m.76592; K11262 ACACA; acetyl-CoA carboxylase / biotin carboxylase 1 [EC:6.4.1.2 6.3.4.14 2.1.3.15]
D Gene.76593::Sexi_157948::g.76593::m.76593; K11262 ACACA; acetyl-CoA carboxylase / biotin carboxylase 1 [EC:6.4.1.2 6.3.4.14 2.1.3.15]
D Gene.17353::Sexi_32465::g.17353::m.17353; K11262 ACACA; acetyl-CoA carboxylase / biotin carboxylase 1 [EC:6.4.1.2 6.3.4.14 2.1.3.15]
D Gene.49380::Sexi_100367::g.49380::m.49380; K13524 ABAT; 4-aminobutyrate aminotransferase / (S)-3-amino-2-methylpropionate transaminase [EC:2.6.1.19 2.6.1.22]
D Gene.64215::Sexi_131792::g.64215::m.64215; K13524 ABAT; 4-aminobutyrate aminotransferase / (S)-3-amino-2-methylpropionate transaminase [EC:2.6.1.19 2.6.1.22]
D Gene.70372::Sexi_140661::g.70372::m.70372; K13524 ABAT; 4-aminobutyrate aminotransferase / (S)-3-amino-2-methylpropionate transaminase [EC:2.6.1.19 2.6.1.22]
D Gene.33786::Sexi_66387::g.33786::m.33786; K13524 ABAT; 4-aminobutyrate aminotransferase / (S)-3-amino-2-methylpropionate transaminase [EC:2.6.1.19 2.6.1.22]
D Gene.8385::Sexi_15365::g.8385::m.8385; K01899 LSC1; succinyl-CoA synthetase alpha subunit [EC:6.2.1.4 6.2.1.5]
D Gene.56752::Sexi_117948::g.56752::m.56752; K01900 LSC2; succinyl-CoA synthetase beta subunit [EC:6.2.1.4 6.2.1.5]
D Gene.58899::Sexi_121496::g.58899::m.58899; K01900 LSC2; succinyl-CoA synthetase beta subunit [EC:6.2.1.4 6.2.1.5]
D Gene.63636::Sexi_130318::g.63636::m.63636; K01900 LSC2; succinyl-CoA synthetase beta subunit [EC:6.2.1.4 6.2.1.5]
D Gene.63638::Sexi_130319::g.63638::m.63638; K01900 LSC2; succinyl-CoA synthetase beta subunit [EC:6.2.1.4 6.2.1.5]
D Gene.8781::Sexi_16573::g.8781::m.8781; K01900 LSC2; succinyl-CoA synthetase beta subunit [EC:6.2.1.4 6.2.1.5]
D Gene.24397::Sexi_48133::g.24397::m.24397; K01900 LSC2; succinyl-CoA synthetase beta subunit [EC:6.2.1.4 6.2.1.5]
D Gene.4919::Sexi_8227::g.4919::m.4919; K01900 LSC2; succinyl-CoA synthetase beta subunit [EC:6.2.1.4 6.2.1.5]
D Gene.52281::Sexi_106757::g.52281::m.52281; K00140 mmsA, iolA, ALDH6A1; malonate-semialdehyde dehydrogenase (acetylating) / methylmalonate-semialdehyde dehydrogenase [EC:1.2.1.18 1.2.1.27]
D Gene.6672::Sexi_11366::g.6672::m.6672; K00140 mmsA, iolA, ALDH6A1; malonate-semialdehyde dehydrogenase (acetylating) / methylmalonate-semialdehyde dehydrogenase [EC:1.2.1.18 1.2.1.27]
D Gene.64126::Sexi_131489::g.64126::m.64126; K00016 LDH, ldh; L-lactate dehydrogenase [EC:1.1.1.27]
D Gene.15390::Sexi_28786::g.15390::m.15390; K00016 LDH, ldh; L-lactate dehydrogenase [EC:1.1.1.27]
D Gene.24644::Sexi_48457::g.24644::m.24644; K00016 LDH, ldh; L-lactate dehydrogenase [EC:1.1.1.27]
D Gene.27219::Sexi_52261::g.27219::m.27219; K00016 LDH, ldh; L-lactate dehydrogenase [EC:1.1.1.27]
D Gene.37534::Sexi_71500::g.37534::m.37534; K00016 LDH, ldh; L-lactate dehydrogenase [EC:1.1.1.27]
D Gene.38586::Sexi_73419::g.38586::m.38586; K00016 LDH, ldh; L-lactate dehydrogenase [EC:1.1.1.27]
D Gene.38587::Sexi_73420::g.38587::m.38587; K00016 LDH, ldh; L-lactate dehydrogenase [EC:1.1.1.27]
D Gene.76306::Sexi_155991::g.76306::m.76306; K00005 gldA; glycerol dehydrogenase [EC:1.1.1.6]
C 00650 Butanoate metabolism [PATH:ko00650]
D Gene.55926::Sexi_116370::g.55926::m.55926; K00626 ACAT, atoB; acetyl-CoA C-acetyltransferase [EC:2.3.1.9]
D Gene.59070::Sexi_121781::g.59070::m.59070; K00626 ACAT, atoB; acetyl-CoA C-acetyltransferase [EC:2.3.1.9]
D Gene.62014::Sexi_126406::g.62014::m.62014; K00626 ACAT, atoB; acetyl-CoA C-acetyltransferase [EC:2.3.1.9]
D Gene.68406::Sexi_137131::g.68406::m.68406; K00626 ACAT, atoB; acetyl-CoA C-acetyltransferase [EC:2.3.1.9]
D Gene.68409::Sexi_137132::g.68409::m.68409; K00626 ACAT, atoB; acetyl-CoA C-acetyltransferase [EC:2.3.1.9]
D Gene.32038::Sexi_61775::g.32038::m.32038; K00626 ACAT, atoB; acetyl-CoA C-acetyltransferase [EC:2.3.1.9]
D Gene.39814::Sexi_76475::g.39814::m.39814; K00626 ACAT, atoB; acetyl-CoA C-acetyltransferase [EC:2.3.1.9]
D Gene.59664::Sexi_122589::g.59664::m.59664; K00022 HADH; 3-hydroxyacyl-CoA dehydrogenase [EC:1.1.1.35]
D Gene.67594::Sexi_136307::g.67594::m.67594; K00022 HADH; 3-hydroxyacyl-CoA dehydrogenase [EC:1.1.1.35]
D Gene.67595::Sexi_136308::g.67595::m.67595; K00022 HADH; 3-hydroxyacyl-CoA dehydrogenase [EC:1.1.1.35]
D Gene.73570::Sexi_146128::g.73570::m.73570; K00022 HADH; 3-hydroxyacyl-CoA dehydrogenase [EC:1.1.1.35]
D Gene.12536::Sexi_24746::g.12536::m.12536; K00022 HADH; 3-hydroxyacyl-CoA dehydrogenase [EC:1.1.1.35]
D Gene.372::Sexi_258::g.372::m.372; K00022 HADH; 3-hydroxyacyl-CoA dehydrogenase [EC:1.1.1.35]
D Gene.83414::Sexi_168302::g.83414::m.83414; K07515 HADHA; enoyl-CoA hydratase / long-chain 3-hydroxyacyl-CoA dehydrogenase [EC:4.2.1.17 1.1.1.211]
D Gene.29466::Sexi_56704::g.29466::m.29466; K07515 HADHA; enoyl-CoA hydratase / long-chain 3-hydroxyacyl-CoA dehydrogenase [EC:4.2.1.17 1.1.1.211]
D Gene.62708::Sexi_128336::g.62708::m.62708; K07511 ECHS1; enoyl-CoA hydratase [EC:4.2.1.17]
D Gene.37609::Sexi_71649::g.37609::m.37609; K07511 ECHS1; enoyl-CoA hydratase [EC:4.2.1.17]
D Gene.46017::Sexi_91182::g.46017::m.46017; K07511 ECHS1; enoyl-CoA hydratase [EC:4.2.1.17]
D Gene.83858::Sexi_169402::g.83858::m.83858; K00248 ACADS, bcd; butyryl-CoA dehydrogenase [EC:1.3.8.1]
D Gene.83860::Sexi_169403::g.83860::m.83860; K00248 ACADS, bcd; butyryl-CoA dehydrogenase [EC:1.3.8.1]
D Gene.83862::Sexi_169404::g.83862::m.83862; K00248 ACADS, bcd; butyryl-CoA dehydrogenase [EC:1.3.8.1]
D Gene.83863::Sexi_169405::g.83863::m.83863; K00248 ACADS, bcd; butyryl-CoA dehydrogenase [EC:1.3.8.1]
D Gene.48408::Sexi_96010::g.48408::m.48408; K00248 ACADS, bcd; butyryl-CoA dehydrogenase [EC:1.3.8.1]
D Gene.48411::Sexi_96011::g.48411::m.48411; K00248 ACADS, bcd; butyryl-CoA dehydrogenase [EC:1.3.8.1]
D Gene.75011::Sexi_150279::g.75011::m.75011; K04072 adhE; acetaldehyde dehydrogenase / alcohol dehydrogenase [EC:1.2.1.10 1.1.1.1]
D Gene.6292::Sexi_10696::g.6292::m.6292; K00109 L2HGDH; 2-hydroxyglutarate dehydrogenase [EC:1.1.99.2]
D Gene.56112::Sexi_116577::g.56112::m.56112; K00109 L2HGDH; 2-hydroxyglutarate dehydrogenase [EC:1.1.99.2]
D Gene.22626::Sexi_45171::g.22626::m.22626; K00109 L2HGDH; 2-hydroxyglutarate dehydrogenase [EC:1.1.99.2]
D Gene.33418::Sexi_65449::g.33418::m.33418; K00109 L2HGDH; 2-hydroxyglutarate dehydrogenase [EC:1.1.99.2]
D Gene.33419::Sexi_65450::g.33419::m.33419; K00109 L2HGDH; 2-hydroxyglutarate dehydrogenase [EC:1.1.99.2]
D Gene.33420::Sexi_65451::g.33420::m.33420; K00109 L2HGDH; 2-hydroxyglutarate dehydrogenase [EC:1.1.99.2]
D Gene.36905::Sexi_70421::g.36905::m.36905; K01580 E4.1.1.15, gadB, gadA, GAD; glutamate decarboxylase [EC:4.1.1.15]
D Gene.49380::Sexi_100367::g.49380::m.49380; K13524 ABAT; 4-aminobutyrate aminotransferase / (S)-3-amino-2-methylpropionate transaminase [EC:2.6.1.19 2.6.1.22]
D Gene.64215::Sexi_131792::g.64215::m.64215; K13524 ABAT; 4-aminobutyrate aminotransferase / (S)-3-amino-2-methylpropionate transaminase [EC:2.6.1.19 2.6.1.22]
D Gene.70372::Sexi_140661::g.70372::m.70372; K13524 ABAT; 4-aminobutyrate aminotransferase / (S)-3-amino-2-methylpropionate transaminase [EC:2.6.1.19 2.6.1.22]
D Gene.33786::Sexi_66387::g.33786::m.33786; K13524 ABAT; 4-aminobutyrate aminotransferase / (S)-3-amino-2-methylpropionate transaminase [EC:2.6.1.19 2.6.1.22]
D Gene.19575::Sexi_37327::g.19575::m.19575; K00139 ALDH5A1; succinate-semialdehyde dehydrogenase [EC:1.2.1.24]
D Gene.31796::Sexi_61292::g.31796::m.31796; K01641 HMGCS; hydroxymethylglutaryl-CoA synthase [EC:2.3.3.10]
D Gene.55373::Sexi_115057::g.55373::m.55373; K01640 HMGCL, hmgL; hydroxymethylglutaryl-CoA lyase [EC:4.1.3.4]
D Gene.58966::Sexi_121557::g.58966::m.58966; K01640 HMGCL, hmgL; hydroxymethylglutaryl-CoA lyase [EC:4.1.3.4]
D Gene.20500::Sexi_39318::g.20500::m.20500; K01640 HMGCL, hmgL; hydroxymethylglutaryl-CoA lyase [EC:4.1.3.4]
D Gene.64934::Sexi_132848::g.64934::m.64934; K01027 OXCT; 3-oxoacid CoA-transferase [EC:2.8.3.5]
D Gene.64938::Sexi_132849::g.64938::m.64938; K01027 OXCT; 3-oxoacid CoA-transferase [EC:2.8.3.5]
D Gene.76441::Sexi_156733::g.76441::m.76441; K01027 OXCT; 3-oxoacid CoA-transferase [EC:2.8.3.5]
D Gene.76446::Sexi_156734::g.76446::m.76446; K01027 OXCT; 3-oxoacid CoA-transferase [EC:2.8.3.5]
D Gene.28375::Sexi_54225::g.28375::m.28375; K01027 OXCT; 3-oxoacid CoA-transferase [EC:2.8.3.5]
D Gene.53996::Sexi_110567::g.53996::m.53996; K00019 BDH1, bdhA; 3-hydroxybutyrate dehydrogenase [EC:1.1.1.30]
D Gene.7656::Sexi_13280::g.7656::m.7656; K00019 BDH1, bdhA; 3-hydroxybutyrate dehydrogenase [EC:1.1.1.30]
D Gene.8294::Sexi_15112::g.8294::m.8294; K00019 BDH1, bdhA; 3-hydroxybutyrate dehydrogenase [EC:1.1.1.30]
D Gene.11109::Sexi_23185::g.11109::m.11109; K00019 BDH1, bdhA; 3-hydroxybutyrate dehydrogenase [EC:1.1.1.30]
D Gene.43154::Sexi_85076::g.43154::m.43154; K00019 BDH1, bdhA; 3-hydroxybutyrate dehydrogenase [EC:1.1.1.30]
C 00660 C5-Branched dibasic acid metabolism [PATH:ko00660]
C 00562 Inositol phosphate metabolism [PATH:ko00562]
D Gene.23880::Sexi_47502::g.23880::m.23880; K00914 PIK3C3, VPS34; phosphatidylinositol 3-kinase [EC:2.7.1.137]
D Gene.13360::Sexi_25879::g.13360::m.13360; K18081 MTMR1_2; myotubularin-related protein 1/2 [EC:3.1.3.64 3.1.3.95]
D Gene.24071::Sexi_47751::g.24071::m.24071; K18081 MTMR1_2; myotubularin-related protein 1/2 [EC:3.1.3.64 3.1.3.95]
D Gene.24072::Sexi_47752::g.24072::m.24072; K18081 MTMR1_2; myotubularin-related protein 1/2 [EC:3.1.3.64 3.1.3.95]
D Gene.6439::Sexi_11016::g.6439::m.6439; K18082 MTMR3_4, ZFYVE10_11; myotubularin-related protein 3/4 [EC:3.1.3.48 3.1.3.64 3.1.3.95]
D Gene.80937::Sexi_164204::g.80937::m.80937; K18082 MTMR3_4, ZFYVE10_11; myotubularin-related protein 3/4 [EC:3.1.3.48 3.1.3.64 3.1.3.95]
D Gene.80942::Sexi_164205::g.80942::m.80942; K18082 MTMR3_4, ZFYVE10_11; myotubularin-related protein 3/4 [EC:3.1.3.48 3.1.3.64 3.1.3.95]
D Gene.42794::Sexi_84384::g.42794::m.42794; K18082 MTMR3_4, ZFYVE10_11; myotubularin-related protein 3/4 [EC:3.1.3.48 3.1.3.64 3.1.3.95]
D Gene.52349::Sexi_106937::g.52349::m.52349; K18083 MTMR6_7_8; myotubularin-related protein 6/7/8 [EC:3.1.3.64 3.1.3.95]
D Gene.68434::Sexi_137185::g.68434::m.68434; K18083 MTMR6_7_8; myotubularin-related protein 6/7/8 [EC:3.1.3.64 3.1.3.95]
D Gene.78741::Sexi_160715::g.78741::m.78741; K18083 MTMR6_7_8; myotubularin-related protein 6/7/8 [EC:3.1.3.64 3.1.3.95]
D Gene.32370::Sexi_62526::g.32370::m.32370; K18083 MTMR6_7_8; myotubularin-related protein 6/7/8 [EC:3.1.3.64 3.1.3.95]
D Gene.55154::Sexi_114243::g.55154::m.55154; K00888 PI4KA; phosphatidylinositol 4-kinase A [EC:2.7.1.67]
D Gene.1109::Sexi_1220::g.1109::m.1109; K00888 PI4KA; phosphatidylinositol 4-kinase A [EC:2.7.1.67]
D Gene.80239::Sexi_163181::g.80239::m.80239; K00888 PI4KA; phosphatidylinositol 4-kinase A [EC:2.7.1.67]
D Gene.14949::Sexi_28223::g.14949::m.14949; K00888 PI4KA; phosphatidylinositol 4-kinase A [EC:2.7.1.67]
D Gene.17951::Sexi_33825::g.17951::m.17951; K00888 PI4KA; phosphatidylinositol 4-kinase A [EC:2.7.1.67]
D Gene.17953::Sexi_33826::g.17953::m.17953; K00888 PI4KA; phosphatidylinositol 4-kinase A [EC:2.7.1.67]
D Gene.25683::Sexi_49815::g.25683::m.25683; K00888 PI4KA; phosphatidylinositol 4-kinase A [EC:2.7.1.67]
D Gene.27048::Sexi_51934::g.27048::m.27048; K00888 PI4KA; phosphatidylinositol 4-kinase A [EC:2.7.1.67]
D Gene.50664::Sexi_103356::g.50664::m.50664; K19801 PI4KB; phosphatidylinositol 4-kinase B [EC:2.7.1.67]
D Gene.33227::Sexi_65005::g.33227::m.33227; K19801 PI4KB; phosphatidylinositol 4-kinase B [EC:2.7.1.67]
D Gene.87685::Sexi_179773::g.87685::m.87685; K13711 PI4K2; phosphatidylinositol 4-kinase type 2 [EC:2.7.1.67]
D Gene.35299::Sexi_68280::g.35299::m.35299; K13711 PI4K2; phosphatidylinositol 4-kinase type 2 [EC:2.7.1.67]
D Gene.2138::Sexi_2782::g.2138::m.2138; K21797 SAC1, SACM1L; phosphatidylinositol 4-phosphatase [EC:3.1.3.-]
D Gene.25292::Sexi_49237::g.25292::m.25292; K21797 SAC1, SACM1L; phosphatidylinositol 4-phosphatase [EC:3.1.3.-]
D Gene.2952::Sexi_4299::g.2952::m.2952; K21798 SAC2, INPP5F; phosphatidylinositol 4-phosphatase [EC:3.1.3.-]
D Gene.6221::Sexi_10554::g.6221::m.6221; K00889 PIP5K; 1-phosphatidylinositol-4-phosphate 5-kinase [EC:2.7.1.68]
D Gene.6222::Sexi_10555::g.6222::m.6222; K00889 PIP5K; 1-phosphatidylinositol-4-phosphate 5-kinase [EC:2.7.1.68]
D Gene.65125::Sexi_133084::g.65125::m.65125; K00889 PIP5K; 1-phosphatidylinositol-4-phosphate 5-kinase [EC:2.7.1.68]
D Gene.37096::Sexi_70749::g.37096::m.37096; K00889 PIP5K; 1-phosphatidylinositol-4-phosphate 5-kinase [EC:2.7.1.68]
D Gene.37566::Sexi_71574::g.37566::m.37566; K01099 INPP5B_F; inositol polyphosphate 5-phosphatase INPP5B/F [EC:3.1.3.36]
D Gene.38574::Sexi_73383::g.38574::m.38574; K01099 INPP5B_F; inositol polyphosphate 5-phosphatase INPP5B/F [EC:3.1.3.36]
D Gene.60815::Sexi_124214::g.60815::m.60815; K20278 INPP5E; inositol polyphosphate 5-phosphatase INPP5E [EC:3.1.3.36]
D Gene.74009::Sexi_147063::g.74009::m.74009; K20278 INPP5E; inositol polyphosphate 5-phosphatase INPP5E [EC:3.1.3.36]
D Gene.14042::Sexi_26845::g.14042::m.14042; K20278 INPP5E; inositol polyphosphate 5-phosphatase INPP5E [EC:3.1.3.36]
D Gene.14043::Sexi_26846::g.14043::m.14043; K20278 INPP5E; inositol polyphosphate 5-phosphatase INPP5E [EC:3.1.3.36]
D Gene.7672::Sexi_13318::g.7672::m.7672; K20279 SYNJ; synaptojanin [EC:3.1.3.36]
D Gene.8265::Sexi_15008::g.8265::m.8265; K00922 PIK3CA_B_D; phosphatidylinositol-4,5-bisphosphate 3-kinase catalytic subunit alpha/beta/delta [EC:2.7.1.153]
D Gene.2933::Sexi_4262::g.2933::m.2933; K00922 PIK3CA_B_D; phosphatidylinositol-4,5-bisphosphate 3-kinase catalytic subunit alpha/beta/delta [EC:2.7.1.153]
D Gene.31789::Sexi_61191::g.31789::m.31789; K00922 PIK3CA_B_D; phosphatidylinositol-4,5-bisphosphate 3-kinase catalytic subunit alpha/beta/delta [EC:2.7.1.153]
D Gene.8645::Sexi_16415::g.8645::m.8645; K01110 PTEN; phosphatidylinositol-3,4,5-trisphosphate 3-phosphatase and dual-specificity protein phosphatase PTEN [EC:3.1.3.16 3.1.3.48 3.1.3.67]
D Gene.86408::Sexi_177985::g.86408::m.86408; K01110 PTEN; phosphatidylinositol-3,4,5-trisphosphate 3-phosphatase and dual-specificity protein phosphatase PTEN [EC:3.1.3.16 3.1.3.48 3.1.3.67]
D Gene.16804::Sexi_31421::g.16804::m.16804; K01110 PTEN; phosphatidylinositol-3,4,5-trisphosphate 3-phosphatase and dual-specificity protein phosphatase PTEN [EC:3.1.3.16 3.1.3.48 3.1.3.67]
D Gene.75414::Sexi_152026::g.75414::m.75414; K00923 PIK3C2; phosphatidylinositol-4-phosphate 3-kinase [EC:2.7.1.154]
D Gene.86479::Sexi_178054::g.86479::m.86479; K00923 PIK3C2; phosphatidylinositol-4-phosphate 3-kinase [EC:2.7.1.154]
D Gene.12066::Sexi_24220::g.12066::m.12066; K00923 PIK3C2; phosphatidylinositol-4-phosphate 3-kinase [EC:2.7.1.154]
D Gene.22168::Sexi_44008::g.22168::m.22168; K00923 PIK3C2; phosphatidylinositol-4-phosphate 3-kinase [EC:2.7.1.154]
D Gene.71995::Sexi_143285::g.71995::m.71995; K01109 INPP4; inositol polyphosphate-4-phosphatase [EC:3.1.3.66]
D Gene.8078::Sexi_14581::g.8078::m.8078; K01109 INPP4; inositol polyphosphate-4-phosphatase [EC:3.1.3.66]
D Gene.75023::Sexi_150536::g.75023::m.75023; K01109 INPP4; inositol polyphosphate-4-phosphatase [EC:3.1.3.66]
D Gene.75658::Sexi_153211::g.75658::m.75658; K01109 INPP4; inositol polyphosphate-4-phosphatase [EC:3.1.3.66]
D Gene.76414::Sexi_156683::g.76414::m.76414; K01109 INPP4; inositol polyphosphate-4-phosphatase [EC:3.1.3.66]
D Gene.79502::Sexi_161839::g.79502::m.79502; K01109 INPP4; inositol polyphosphate-4-phosphatase [EC:3.1.3.66]
D Gene.85766::Sexi_177126::g.85766::m.85766; K01109 INPP4; inositol polyphosphate-4-phosphatase [EC:3.1.3.66]
D Gene.9917::Sexi_19850::g.9917::m.9917; K01109 INPP4; inositol polyphosphate-4-phosphatase [EC:3.1.3.66]
D Gene.10420::Sexi_21520::g.10420::m.10420; K01109 INPP4; inositol polyphosphate-4-phosphatase [EC:3.1.3.66]
D Gene.19662::Sexi_37516::g.19662::m.19662; K01109 INPP4; inositol polyphosphate-4-phosphatase [EC:3.1.3.66]
D Gene.20816::Sexi_39824::g.20816::m.20816; K01109 INPP4; inositol polyphosphate-4-phosphatase [EC:3.1.3.66]
D Gene.40700::Sexi_78424::g.40700::m.40700; K01109 INPP4; inositol polyphosphate-4-phosphatase [EC:3.1.3.66]
D Gene.50689::Sexi_103421::g.50689::m.50689; K00921 PIKFYVE, FAB1; 1-phosphatidylinositol-3-phosphate 5-kinase [EC:2.7.1.150]
D Gene.6540::Sexi_11193::g.6540::m.6540; K00921 PIKFYVE, FAB1; 1-phosphatidylinositol-3-phosphate 5-kinase [EC:2.7.1.150]
D Gene.55666::Sexi_115771::g.55666::m.55666; K00921 PIKFYVE, FAB1; 1-phosphatidylinositol-3-phosphate 5-kinase [EC:2.7.1.150]
D Gene.84763::Sexi_173211::g.84763::m.84763; K00921 PIKFYVE, FAB1; 1-phosphatidylinositol-3-phosphate 5-kinase [EC:2.7.1.150]
D Gene.87494::Sexi_179380::g.87494::m.87494; K00921 PIKFYVE, FAB1; 1-phosphatidylinositol-3-phosphate 5-kinase [EC:2.7.1.150]
D Gene.20983::Sexi_40118::g.20983::m.20983; K00921 PIKFYVE, FAB1; 1-phosphatidylinositol-3-phosphate 5-kinase [EC:2.7.1.150]
D Gene.26868::Sexi_51559::g.26868::m.26868; K00921 PIKFYVE, FAB1; 1-phosphatidylinositol-3-phosphate 5-kinase [EC:2.7.1.150]
D Gene.41824::Sexi_81276::g.41824::m.41824; K00921 PIKFYVE, FAB1; 1-phosphatidylinositol-3-phosphate 5-kinase [EC:2.7.1.150]
D Gene.55535::Sexi_115607::g.55535::m.55535; K22913 FIG4; phosphatidylinositol 3,5-bisphosphate 5-phosphatase [EC:3.1.3.-]
D Gene.66102::Sexi_134202::g.66102::m.66102; K22913 FIG4; phosphatidylinositol 3,5-bisphosphate 5-phosphatase [EC:3.1.3.-]
D Gene.47879::Sexi_94903::g.47879::m.47879; K22913 FIG4; phosphatidylinositol 3,5-bisphosphate 5-phosphatase [EC:3.1.3.-]
D Gene.52006::Sexi_106078::g.52006::m.52006; K00920 PIP4K2; 1-phosphatidylinositol-5-phosphate 4-kinase [EC:2.7.1.149]
D Gene.32460::Sexi_62749::g.32460::m.32460; K00920 PIP4K2; 1-phosphatidylinositol-5-phosphate 4-kinase [EC:2.7.1.149]
D Gene.32462::Sexi_62750::g.32462::m.32462; K00920 PIP4K2; 1-phosphatidylinositol-5-phosphate 4-kinase [EC:2.7.1.149]
D Gene.32464::Sexi_62751::g.32464::m.32464; K00920 PIP4K2; 1-phosphatidylinositol-5-phosphate 4-kinase [EC:2.7.1.149]
D Gene.59336::Sexi_122218::g.59336::m.59336; K05858 PLCB; phosphatidylinositol phospholipase C, beta [EC:3.1.4.11]
D Gene.73739::Sexi_146601::g.73739::m.73739; K05858 PLCB; phosphatidylinositol phospholipase C, beta [EC:3.1.4.11]
D Gene.73740::Sexi_146602::g.73740::m.73740; K05858 PLCB; phosphatidylinositol phospholipase C, beta [EC:3.1.4.11]
D Gene.76990::Sexi_158510::g.76990::m.76990; K05858 PLCB; phosphatidylinositol phospholipase C, beta [EC:3.1.4.11]
D Gene.9954::Sexi_19957::g.9954::m.9954; K05858 PLCB; phosphatidylinositol phospholipase C, beta [EC:3.1.4.11]
D Gene.3409::Sexi_5217::g.3409::m.3409; K05858 PLCB; phosphatidylinositol phospholipase C, beta [EC:3.1.4.11]
D Gene.32606::Sexi_63234::g.32606::m.32606; K05858 PLCB; phosphatidylinositol phospholipase C, beta [EC:3.1.4.11]
D Gene.39420::Sexi_75596::g.39420::m.39420; K05858 PLCB; phosphatidylinositol phospholipase C, beta [EC:3.1.4.11]
D Gene.19141::Sexi_36471::g.19141::m.19141; K05860 PLCE; phosphatidylinositol phospholipase C, epsilon [EC:3.1.4.11]
D Gene.1795::Sexi_2199::g.1795::m.1795; K01116 PLCG1; phosphatidylinositol phospholipase C, gamma-1 [EC:3.1.4.11]
D Gene.23455::Sexi_47048::g.23455::m.23455; K00999 CDIPT; CDP-diacylglycerol--inositol 3-phosphatidyltransferase [EC:2.7.8.11]
D Gene.23341::Sexi_46910::g.23341::m.23341; K01858 INO1, ISYNA1; myo-inositol-1-phosphate synthase [EC:5.5.1.4]
D Gene.15918::Sexi_29668::g.15918::m.15918; K01107 INPP1; inositol polyphosphate 1-phosphatase [EC:3.1.3.57]
D Gene.48933::Sexi_97864::g.48933::m.48933; K01107 INPP1; inositol polyphosphate 1-phosphatase [EC:3.1.3.57]
D Gene.5947::Sexi_10007::g.5947::m.5947; K01106 INPP5A; inositol polyphosphate 5-phosphatase INPP5A [EC:3.1.3.56]
D Gene.56787::Sexi_118027::g.56787::m.56787; K01106 INPP5A; inositol polyphosphate 5-phosphatase INPP5A [EC:3.1.3.56]
D Gene.67207::Sexi_135836::g.67207::m.67207; K01106 INPP5A; inositol polyphosphate 5-phosphatase INPP5A [EC:3.1.3.56]
D Gene.18326::Sexi_34624::g.18326::m.18326; K01106 INPP5A; inositol polyphosphate 5-phosphatase INPP5A [EC:3.1.3.56]
D Gene.14305::Sexi_27222::g.14305::m.14305; K24222 INPP5J_K; inositol polyphosphate 5-phosphatase INPP5J/K [EC:3.1.3.56]
D Gene.14306::Sexi_27223::g.14306::m.14306; K24222 INPP5J_K; inositol polyphosphate 5-phosphatase INPP5J/K [EC:3.1.3.56]
D Gene.55371::Sexi_115052::g.55371::m.55371; K03103 MINPP1; multiple inositol-polyphosphate phosphatase / 2,3-bisphosphoglycerate 3-phosphatase [EC:3.1.3.62 3.1.3.80]
D Gene.84107::Sexi_170311::g.84107::m.84107; K03103 MINPP1; multiple inositol-polyphosphate phosphatase / 2,3-bisphosphoglycerate 3-phosphatase [EC:3.1.3.62 3.1.3.80]
D Gene.12773::Sexi_25053::g.12773::m.12773; K03103 MINPP1; multiple inositol-polyphosphate phosphatase / 2,3-bisphosphoglycerate 3-phosphatase [EC:3.1.3.62 3.1.3.80]
D Gene.13193::Sexi_25533::g.13193::m.13193; K03103 MINPP1; multiple inositol-polyphosphate phosphatase / 2,3-bisphosphoglycerate 3-phosphatase [EC:3.1.3.62 3.1.3.80]
D Gene.28482::Sexi_54395::g.28482::m.28482; K03103 MINPP1; multiple inositol-polyphosphate phosphatase / 2,3-bisphosphoglycerate 3-phosphatase [EC:3.1.3.62 3.1.3.80]
D Gene.31500::Sexi_60461::g.31500::m.31500; K03103 MINPP1; multiple inositol-polyphosphate phosphatase / 2,3-bisphosphoglycerate 3-phosphatase [EC:3.1.3.62 3.1.3.80]
D Gene.33508::Sexi_65817::g.33508::m.33508; K03103 MINPP1; multiple inositol-polyphosphate phosphatase / 2,3-bisphosphoglycerate 3-phosphatase [EC:3.1.3.62 3.1.3.80]
D Gene.38735::Sexi_73850::g.38735::m.38735; K03103 MINPP1; multiple inositol-polyphosphate phosphatase / 2,3-bisphosphoglycerate 3-phosphatase [EC:3.1.3.62 3.1.3.80]
D Gene.4918::Sexi_8226::g.4918::m.4918; K03103 MINPP1; multiple inositol-polyphosphate phosphatase / 2,3-bisphosphoglycerate 3-phosphatase [EC:3.1.3.62 3.1.3.80]
D Gene.46050::Sexi_91223::g.46050::m.46050; K03103 MINPP1; multiple inositol-polyphosphate phosphatase / 2,3-bisphosphoglycerate 3-phosphatase [EC:3.1.3.62 3.1.3.80]
D Gene.56316::Sexi_117054::g.56316::m.56316; K00911 ITPK; 1D-myo-inositol-triphosphate 3-kinase [EC:2.7.1.127]
D Gene.7393::Sexi_12813::g.7393::m.7393; K00911 ITPK; 1D-myo-inositol-triphosphate 3-kinase [EC:2.7.1.127]
D Gene.74599::Sexi_149493::g.74599::m.74599; K00911 ITPK; 1D-myo-inositol-triphosphate 3-kinase [EC:2.7.1.127]
D Gene.74601::Sexi_149494::g.74601::m.74601; K00911 ITPK; 1D-myo-inositol-triphosphate 3-kinase [EC:2.7.1.127]
D Gene.74603::Sexi_149495::g.74603::m.74603; K00911 ITPK; 1D-myo-inositol-triphosphate 3-kinase [EC:2.7.1.127]
D Gene.78998::Sexi_160932::g.78998::m.78998; K00911 ITPK; 1D-myo-inositol-triphosphate 3-kinase [EC:2.7.1.127]
D Gene.78999::Sexi_160933::g.78999::m.78999; K00911 ITPK; 1D-myo-inositol-triphosphate 3-kinase [EC:2.7.1.127]
D Gene.18177::Sexi_34444::g.18177::m.18177; K00911 ITPK; 1D-myo-inositol-triphosphate 3-kinase [EC:2.7.1.127]
D Gene.21361::Sexi_41468::g.21361::m.21361; K00911 ITPK; 1D-myo-inositol-triphosphate 3-kinase [EC:2.7.1.127]
D Gene.32290::Sexi_62346::g.32290::m.32290; K00911 ITPK; 1D-myo-inositol-triphosphate 3-kinase [EC:2.7.1.127]
D Gene.32609::Sexi_63236::g.32609::m.32609; K00911 ITPK; 1D-myo-inositol-triphosphate 3-kinase [EC:2.7.1.127]
D Gene.38501::Sexi_73164::g.38501::m.38501; K00911 ITPK; 1D-myo-inositol-triphosphate 3-kinase [EC:2.7.1.127]
D Gene.48782::Sexi_96950::g.48782::m.48782; K00911 ITPK; 1D-myo-inositol-triphosphate 3-kinase [EC:2.7.1.127]
D Gene.9228::Sexi_18142::g.9228::m.9228; K00913 ITPK1; inositol-1,3,4-trisphosphate 5/6-kinase / inositol-tetrakisphosphate 1-kinase [EC:2.7.1.159 2.7.1.134]
D Gene.37809::Sexi_72022::g.37809::m.37809; K00913 ITPK1; inositol-1,3,4-trisphosphate 5/6-kinase / inositol-tetrakisphosphate 1-kinase [EC:2.7.1.159 2.7.1.134]
D Gene.18246::Sexi_34511::g.18246::m.18246; K00915 IPMK, IPK2; inositol-polyphosphate multikinase [EC:2.7.1.140 2.7.1.151]
D Gene.70805::Sexi_141006::g.70805::m.70805; K10572 IPPK; inositol-pentakisphosphate 2-kinase [EC:2.7.1.158]
D Gene.30818::Sexi_59346::g.30818::m.30818; K10572 IPPK; inositol-pentakisphosphate 2-kinase [EC:2.7.1.158]
D Gene.52758::Sexi_108000::g.52758::m.52758; K00469 MIOX; inositol oxygenase [EC:1.13.99.1]
D Gene.61771::Sexi_125730::g.61771::m.61771; K00469 MIOX; inositol oxygenase [EC:1.13.99.1]
D Gene.1243::Sexi_1371::g.1243::m.1243; K00469 MIOX; inositol oxygenase [EC:1.13.99.1]
D Gene.29513::Sexi_56751::g.29513::m.29513; K00469 MIOX; inositol oxygenase [EC:1.13.99.1]
D Gene.29515::Sexi_56752::g.29515::m.29515; K00469 MIOX; inositol oxygenase [EC:1.13.99.1]
D Gene.38060::Sexi_72423::g.38060::m.38060; K00469 MIOX; inositol oxygenase [EC:1.13.99.1]
D Gene.48837::Sexi_97270::g.48837::m.48837; K00469 MIOX; inositol oxygenase [EC:1.13.99.1]
D Gene.48841::Sexi_97271::g.48841::m.48841; K00469 MIOX; inositol oxygenase [EC:1.13.99.1]
D Gene.48843::Sexi_97272::g.48843::m.48843; K00469 MIOX; inositol oxygenase [EC:1.13.99.1]
D Gene.51737::Sexi_105380::g.51737::m.51737; K00010 iolG; myo-inositol 2-dehydrogenase / D-chiro-inositol 1-dehydrogenase [EC:1.1.1.18 1.1.1.369]
D Gene.51738::Sexi_105381::g.51738::m.51738; K00010 iolG; myo-inositol 2-dehydrogenase / D-chiro-inositol 1-dehydrogenase [EC:1.1.1.18 1.1.1.369]
D Gene.63392::Sexi_129642::g.63392::m.63392; K00010 iolG; myo-inositol 2-dehydrogenase / D-chiro-inositol 1-dehydrogenase [EC:1.1.1.18 1.1.1.369]
D Gene.63394::Sexi_129643::g.63394::m.63394; K00010 iolG; myo-inositol 2-dehydrogenase / D-chiro-inositol 1-dehydrogenase [EC:1.1.1.18 1.1.1.369]
D Gene.2475::Sexi_3459::g.2475::m.2475; K00010 iolG; myo-inositol 2-dehydrogenase / D-chiro-inositol 1-dehydrogenase [EC:1.1.1.18 1.1.1.369]
D Gene.18951::Sexi_36118::g.18951::m.18951; K00010 iolG; myo-inositol 2-dehydrogenase / D-chiro-inositol 1-dehydrogenase [EC:1.1.1.18 1.1.1.369]
D Gene.29532::Sexi_56767::g.29532::m.29532; K00010 iolG; myo-inositol 2-dehydrogenase / D-chiro-inositol 1-dehydrogenase [EC:1.1.1.18 1.1.1.369]
D Gene.29534::Sexi_56769::g.29534::m.29534; K00010 iolG; myo-inositol 2-dehydrogenase / D-chiro-inositol 1-dehydrogenase [EC:1.1.1.18 1.1.1.369]
D Gene.37956::Sexi_72343::g.37956::m.37956; K00010 iolG; myo-inositol 2-dehydrogenase / D-chiro-inositol 1-dehydrogenase [EC:1.1.1.18 1.1.1.369]
D Gene.46277::Sexi_91760::g.46277::m.46277; K00010 iolG; myo-inositol 2-dehydrogenase / D-chiro-inositol 1-dehydrogenase [EC:1.1.1.18 1.1.1.369]
D Gene.52281::Sexi_106757::g.52281::m.52281; K00140 mmsA, iolA, ALDH6A1; malonate-semialdehyde dehydrogenase (acetylating) / methylmalonate-semialdehyde dehydrogenase [EC:1.2.1.18 1.2.1.27]
D Gene.6672::Sexi_11366::g.6672::m.6672; K00140 mmsA, iolA, ALDH6A1; malonate-semialdehyde dehydrogenase (acetylating) / methylmalonate-semialdehyde dehydrogenase [EC:1.2.1.18 1.2.1.27]
D Gene.73526::Sexi_146106::g.73526::m.73526; K01803 TPI, tpiA; triosephosphate isomerase (TIM) [EC:5.3.1.1]
D Gene.35777::Sexi_68926::g.35777::m.35777; K01803 TPI, tpiA; triosephosphate isomerase (TIM) [EC:5.3.1.1]
B
B 09102 Energy metabolism
C 00190 Oxidative phosphorylation [PATH:ko00190]
D Gene.15393::Sexi_28794::g.15393::m.15393; K03883 ND5; NADH-ubiquinone oxidoreductase chain 5 [EC:7.1.1.2]
D Gene.68458::Sexi_137224::g.68458::m.68458; K03934 NDUFS1; NADH dehydrogenase (ubiquinone) Fe-S protein 1 [EC:7.1.1.2]
D Gene.32669::Sexi_63482::g.32669::m.32669; K03934 NDUFS1; NADH dehydrogenase (ubiquinone) Fe-S protein 1 [EC:7.1.1.2]
D Gene.36109::Sexi_69385::g.36109::m.36109; K03934 NDUFS1; NADH dehydrogenase (ubiquinone) Fe-S protein 1 [EC:7.1.1.2]
D Gene.27830::Sexi_53178::g.27830::m.27830; K03935 NDUFS2; NADH dehydrogenase (ubiquinone) Fe-S protein 2 [EC:7.1.1.2]
D Gene.32078::Sexi_61848::g.32078::m.32078; K03935 NDUFS2; NADH dehydrogenase (ubiquinone) Fe-S protein 2 [EC:7.1.1.2]
D Gene.8629::Sexi_16383::g.8629::m.8629; K03936 NDUFS3; NADH dehydrogenase (ubiquinone) Fe-S protein 3 [EC:7.1.1.2]
D Gene.33315::Sexi_65328::g.33315::m.33315; K03936 NDUFS3; NADH dehydrogenase (ubiquinone) Fe-S protein 3 [EC:7.1.1.2]
D Gene.3430::Sexi_5255::g.3430::m.3430; K03937 NDUFS4; NADH dehydrogenase (ubiquinone) Fe-S protein 4
D Gene.52262::Sexi_106732::g.52262::m.52262; K03938 NDUFS5; NADH dehydrogenase (ubiquinone) Fe-S protein 5
D Gene.56813::Sexi_118113::g.56813::m.56813; K03938 NDUFS5; NADH dehydrogenase (ubiquinone) Fe-S protein 5
D Gene.62536::Sexi_127716::g.62536::m.62536; K03939 NDUFS6; NADH dehydrogenase (ubiquinone) Fe-S protein 6
D Gene.31612::Sexi_60698::g.31612::m.31612; K03939 NDUFS6; NADH dehydrogenase (ubiquinone) Fe-S protein 6
D Gene.38725::Sexi_73815::g.38725::m.38725; K03939 NDUFS6; NADH dehydrogenase (ubiquinone) Fe-S protein 6
D Gene.61822::Sexi_126064::g.61822::m.61822; K03940 NDUFS7; NADH dehydrogenase (ubiquinone) Fe-S protein 7 [EC:7.1.1.2]
D Gene.61823::Sexi_126065::g.61823::m.61823; K03940 NDUFS7; NADH dehydrogenase (ubiquinone) Fe-S protein 7 [EC:7.1.1.2]
D Gene.22698::Sexi_45572::g.22698::m.22698; K03940 NDUFS7; NADH dehydrogenase (ubiquinone) Fe-S protein 7 [EC:7.1.1.2]
D Gene.62776::Sexi_128550::g.62776::m.62776; K03941 NDUFS8; NADH dehydrogenase (ubiquinone) Fe-S protein 8 [EC:7.1.1.2]
D Gene.75727::Sexi_153406::g.75727::m.75727; K03941 NDUFS8; NADH dehydrogenase (ubiquinone) Fe-S protein 8 [EC:7.1.1.2]
D Gene.48360::Sexi_95950::g.48360::m.48360; K03941 NDUFS8; NADH dehydrogenase (ubiquinone) Fe-S protein 8 [EC:7.1.1.2]
D Gene.65264::Sexi_133251::g.65264::m.65264; K03942 NDUFV1; NADH dehydrogenase (ubiquinone) flavoprotein 1 [EC:7.1.1.2]
D Gene.38679::Sexi_73659::g.38679::m.38679; K03942 NDUFV1; NADH dehydrogenase (ubiquinone) flavoprotein 1 [EC:7.1.1.2]
D Gene.44494::Sexi_87520::g.44494::m.44494; K03942 NDUFV1; NADH dehydrogenase (ubiquinone) flavoprotein 1 [EC:7.1.1.2]
D Gene.65446::Sexi_133491::g.65446::m.65446; K03943 NDUFV2; NADH dehydrogenase (ubiquinone) flavoprotein 2 [EC:7.1.1.2]
D Gene.69803::Sexi_139520::g.69803::m.69803; K03943 NDUFV2; NADH dehydrogenase (ubiquinone) flavoprotein 2 [EC:7.1.1.2]
D Gene.75072::Sexi_150725::g.75072::m.75072; K03943 NDUFV2; NADH dehydrogenase (ubiquinone) flavoprotein 2 [EC:7.1.1.2]
D Gene.19746::Sexi_37685::g.19746::m.19746; K03943 NDUFV2; NADH dehydrogenase (ubiquinone) flavoprotein 2 [EC:7.1.1.2]
D Gene.53443::Sexi_109463::g.53443::m.53443; K03949 NDUFA5; NADH dehydrogenase (ubiquinone) 1 alpha subcomplex subunit 5
D Gene.56356::Sexi_117111::g.56356::m.56356; K03949 NDUFA5; NADH dehydrogenase (ubiquinone) 1 alpha subcomplex subunit 5
D Gene.32163::Sexi_61895::g.32163::m.32163; K03949 NDUFA5; NADH dehydrogenase (ubiquinone) 1 alpha subcomplex subunit 5
D Gene.55817::Sexi_116135::g.55817::m.55817; K03950 NDUFA6; NADH dehydrogenase (ubiquinone) 1 alpha subcomplex subunit 6
D Gene.55818::Sexi_116136::g.55818::m.55818; K03950 NDUFA6; NADH dehydrogenase (ubiquinone) 1 alpha subcomplex subunit 6
D Gene.25077::Sexi_49044::g.25077::m.25077; K03950 NDUFA6; NADH dehydrogenase (ubiquinone) 1 alpha subcomplex subunit 6
D Gene.41264::Sexi_79750::g.41264::m.41264; K03950 NDUFA6; NADH dehydrogenase (ubiquinone) 1 alpha subcomplex subunit 6
D Gene.41266::Sexi_79751::g.41266::m.41266; K03950 NDUFA6; NADH dehydrogenase (ubiquinone) 1 alpha subcomplex subunit 6
D Gene.51509::Sexi_104770::g.51509::m.51509; K03951 NDUFA7; NADH dehydrogenase (ubiquinone) 1 alpha subcomplex subunit 7
D Gene.61104::Sexi_124695::g.61104::m.61104; K03951 NDUFA7; NADH dehydrogenase (ubiquinone) 1 alpha subcomplex subunit 7
D Gene.65753::Sexi_133720::g.65753::m.65753; K03952 NDUFA8; NADH dehydrogenase (ubiquinone) 1 alpha subcomplex subunit 8
D Gene.34611::Sexi_67315::g.34611::m.34611; K03952 NDUFA8; NADH dehydrogenase (ubiquinone) 1 alpha subcomplex subunit 8
D Gene.63011::Sexi_129082::g.63011::m.63011; K03953 NDUFA9; NADH dehydrogenase (ubiquinone) 1 alpha subcomplex subunit 9
D Gene.63012::Sexi_129083::g.63012::m.63012; K03953 NDUFA9; NADH dehydrogenase (ubiquinone) 1 alpha subcomplex subunit 9
D Gene.32699::Sexi_63546::g.32699::m.32699; K03954 NDUFA10; NADH dehydrogenase (ubiquinone) 1 alpha subcomplex subunit 10
D Gene.50965::Sexi_103905::g.50965::m.50965; K03955 NDUFAB1; NADH dehydrogenase (ubiquinone) 1 alpha/beta subcomplex 1, acyl-carrier protein
D Gene.54668::Sexi_112774::g.54668::m.54668; K03955 NDUFAB1; NADH dehydrogenase (ubiquinone) 1 alpha/beta subcomplex 1, acyl-carrier protein
D Gene.27907::Sexi_53305::g.27907::m.27907; K03955 NDUFAB1; NADH dehydrogenase (ubiquinone) 1 alpha/beta subcomplex 1, acyl-carrier protein
D Gene.61587::Sexi_125598::g.61587::m.61587; K03956 NDUFA11; NADH dehydrogenase (ubiquinone) 1 alpha subcomplex subunit 11
D Gene.69586::Sexi_139124::g.69586::m.69586; K03956 NDUFA11; NADH dehydrogenase (ubiquinone) 1 alpha subcomplex subunit 11
D Gene.22223::Sexi_44327::g.22223::m.22223; K03956 NDUFA11; NADH dehydrogenase (ubiquinone) 1 alpha subcomplex subunit 11
D Gene.40966::Sexi_78789::g.40966::m.40966; K03956 NDUFA11; NADH dehydrogenase (ubiquinone) 1 alpha subcomplex subunit 11
D Gene.54867::Sexi_113235::g.54867::m.54867; K11352 NDUFA12; NADH dehydrogenase (ubiquinone) 1 alpha subcomplex subunit 12
D Gene.75581::Sexi_152890::g.75581::m.75581; K11352 NDUFA12; NADH dehydrogenase (ubiquinone) 1 alpha subcomplex subunit 12
D Gene.30028::Sexi_58006::g.30028::m.30028; K11352 NDUFA12; NADH dehydrogenase (ubiquinone) 1 alpha subcomplex subunit 12
D Gene.52200::Sexi_106550::g.52200::m.52200; K11353 NDUFA13; NADH dehydrogenase (ubiquinone) 1 alpha subcomplex subunit 13
D Gene.76261::Sexi_155781::g.76261::m.76261; K03958 NDUFB2; NADH dehydrogenase (ubiquinone) 1 beta subcomplex subunit 2
D Gene.12214::Sexi_24357::g.12214::m.12214; K03959 NDUFB3; NADH dehydrogenase (ubiquinone) 1 beta subcomplex subunit 3
D Gene.24686::Sexi_48503::g.24686::m.24686; K03959 NDUFB3; NADH dehydrogenase (ubiquinone) 1 beta subcomplex subunit 3
D Gene.44766::Sexi_88199::g.44766::m.44766; K03959 NDUFB3; NADH dehydrogenase (ubiquinone) 1 beta subcomplex subunit 3
D Gene.49332::Sexi_100130::g.49332::m.49332; K03960 NDUFB4; NADH dehydrogenase (ubiquinone) 1 beta subcomplex subunit 4
D Gene.49333::Sexi_100131::g.49333::m.49333; K03960 NDUFB4; NADH dehydrogenase (ubiquinone) 1 beta subcomplex subunit 4
D Gene.68538::Sexi_137482::g.68538::m.68538; K03960 NDUFB4; NADH dehydrogenase (ubiquinone) 1 beta subcomplex subunit 4
D Gene.19223::Sexi_36679::g.19223::m.19223; K03960 NDUFB4; NADH dehydrogenase (ubiquinone) 1 beta subcomplex subunit 4
D Gene.3236::Sexi_4831::g.3236::m.3236; K03960 NDUFB4; NADH dehydrogenase (ubiquinone) 1 beta subcomplex subunit 4
D Gene.3237::Sexi_4832::g.3237::m.3237; K03960 NDUFB4; NADH dehydrogenase (ubiquinone) 1 beta subcomplex subunit 4
D Gene.3239::Sexi_4833::g.3239::m.3239; K03960 NDUFB4; NADH dehydrogenase (ubiquinone) 1 beta subcomplex subunit 4
D Gene.41590::Sexi_80261::g.41590::m.41590; K03960 NDUFB4; NADH dehydrogenase (ubiquinone) 1 beta subcomplex subunit 4
D Gene.1150::Sexi_1287::g.1150::m.1150; K03963 NDUFB7; NADH dehydrogenase (ubiquinone) 1 beta subcomplex subunit 7
D Gene.18169::Sexi_34374::g.18169::m.18169; K03963 NDUFB7; NADH dehydrogenase (ubiquinone) 1 beta subcomplex subunit 7
D Gene.76735::Sexi_158124::g.76735::m.76735; K03964 NDUFB8; NADH dehydrogenase (ubiquinone) 1 beta subcomplex subunit 8
D Gene.18256::Sexi_34521::g.18256::m.18256; K03965 NDUFB9; NADH dehydrogenase (ubiquinone) 1 beta subcomplex subunit 9
D Gene.29808::Sexi_57564::g.29808::m.29808; K03965 NDUFB9; NADH dehydrogenase (ubiquinone) 1 beta subcomplex subunit 9
D Gene.80624::Sexi_163847::g.80624::m.80624; K03966 NDUFB10; NADH dehydrogenase (ubiquinone) 1 beta subcomplex subunit 10
D Gene.61979::Sexi_126359::g.61979::m.61979; K11351 NDUFB11; NADH dehydrogenase (ubiquinone) 1 beta subcomplex subunit 11
D Gene.13812::Sexi_26529::g.13812::m.13812; K11351 NDUFB11; NADH dehydrogenase (ubiquinone) 1 beta subcomplex subunit 11
D Gene.31820::Sexi_61328::g.31820::m.31820; K11351 NDUFB11; NADH dehydrogenase (ubiquinone) 1 beta subcomplex subunit 11
D Gene.31821::Sexi_61329::g.31821::m.31821; K11351 NDUFB11; NADH dehydrogenase (ubiquinone) 1 beta subcomplex subunit 11
D Gene.21148::Sexi_40928::g.21148::m.21148; K00234 SDHA, SDH1; succinate dehydrogenase (ubiquinone) flavoprotein subunit [EC:1.3.5.1]
D Gene.3931::Sexi_6149::g.3931::m.3931; K00234 SDHA, SDH1; succinate dehydrogenase (ubiquinone) flavoprotein subunit [EC:1.3.5.1]
D Gene.46929::Sexi_92866::g.46929::m.46929; K00234 SDHA, SDH1; succinate dehydrogenase (ubiquinone) flavoprotein subunit [EC:1.3.5.1]
D Gene.31365::Sexi_60222::g.31365::m.31365; K00235 SDHB, SDH2; succinate dehydrogenase (ubiquinone) iron-sulfur subunit [EC:1.3.5.1]
D Gene.34850::Sexi_67641::g.34850::m.34850; K00235 SDHB, SDH2; succinate dehydrogenase (ubiquinone) iron-sulfur subunit [EC:1.3.5.1]
D Gene.60715::Sexi_124080::g.60715::m.60715; K00236 SDHC, SDH3; succinate dehydrogenase (ubiquinone) cytochrome b560 subunit
D Gene.34809::Sexi_67557::g.34809::m.34809; K00236 SDHC, SDH3; succinate dehydrogenase (ubiquinone) cytochrome b560 subunit
D Gene.72684::Sexi_144481::g.72684::m.72684; K00237 SDHD, SDH4; succinate dehydrogenase (ubiquinone) membrane anchor subunit
D Gene.15548::Sexi_28916::g.15548::m.15548; K00237 SDHD, SDH4; succinate dehydrogenase (ubiquinone) membrane anchor subunit
D Gene.36891::Sexi_70411::g.36891::m.36891; K00237 SDHD, SDH4; succinate dehydrogenase (ubiquinone) membrane anchor subunit
D Gene.54267::Sexi_111298::g.54267::m.54267; K00411 UQCRFS1, RIP1, petA; ubiquinol-cytochrome c reductase iron-sulfur subunit [EC:7.1.1.8]
D Gene.62398::Sexi_127521::g.62398::m.62398; K00411 UQCRFS1, RIP1, petA; ubiquinol-cytochrome c reductase iron-sulfur subunit [EC:7.1.1.8]
D Gene.76076::Sexi_154816::g.76076::m.76076; K00411 UQCRFS1, RIP1, petA; ubiquinol-cytochrome c reductase iron-sulfur subunit [EC:7.1.1.8]
D Gene.424::Sexi_293::g.424::m.424; K00413 CYC1, CYT1, petC; ubiquinol-cytochrome c reductase cytochrome c1 subunit
D Gene.49805::Sexi_101377::g.49805::m.49805; K00415 QCR2, UQCRC2; ubiquinol-cytochrome c reductase core subunit 2
D Gene.57426::Sexi_119265::g.57426::m.57426; K00415 QCR2, UQCRC2; ubiquinol-cytochrome c reductase core subunit 2
D Gene.57427::Sexi_119266::g.57427::m.57427; K00415 QCR2, UQCRC2; ubiquinol-cytochrome c reductase core subunit 2
D Gene.73225::Sexi_145666::g.73225::m.73225; K00415 QCR2, UQCRC2; ubiquinol-cytochrome c reductase core subunit 2
D Gene.73226::Sexi_145667::g.73226::m.73226; K00415 QCR2, UQCRC2; ubiquinol-cytochrome c reductase core subunit 2
D Gene.75487::Sexi_152530::g.75487::m.75487; K00415 QCR2, UQCRC2; ubiquinol-cytochrome c reductase core subunit 2
D Gene.31497::Sexi_60460::g.31497::m.31497; K00415 QCR2, UQCRC2; ubiquinol-cytochrome c reductase core subunit 2
D Gene.10155::Sexi_20668::g.10155::m.10155; K00417 QCR7, UQCRB; ubiquinol-cytochrome c reductase subunit 7
D Gene.35485::Sexi_68489::g.35485::m.35485; K02257 COX10, ctaB, cyoE; heme o synthase [EC:2.5.1.141]
D Gene.7442::Sexi_12855::g.7442::m.7442; K02263 COX4; cytochrome c oxidase subunit 4
D Gene.7443::Sexi_12856::g.7443::m.7443; K02263 COX4; cytochrome c oxidase subunit 4
D Gene.64825::Sexi_132693::g.64825::m.64825; K02263 COX4; cytochrome c oxidase subunit 4
D Gene.37861::Sexi_72173::g.37861::m.37861; K02263 COX4; cytochrome c oxidase subunit 4
D Gene.54970::Sexi_113694::g.54970::m.54970; K02264 COX5A; cytochrome c oxidase subunit 5a
D Gene.45662::Sexi_90469::g.45662::m.45662; K02264 COX5A; cytochrome c oxidase subunit 5a
D Gene.55702::Sexi_115879::g.55702::m.55702; K02265 COX5B; cytochrome c oxidase subunit 5b
D Gene.34532::Sexi_67204::g.34532::m.34532; K02265 COX5B; cytochrome c oxidase subunit 5b
D Gene.34983::Sexi_67816::g.34983::m.34983; K02265 COX5B; cytochrome c oxidase subunit 5b
D Gene.53317::Sexi_109158::g.53317::m.53317; K02266 COX6A; cytochrome c oxidase subunit 6a
D Gene.23649::Sexi_47212::g.23649::m.23649; K02266 COX6A; cytochrome c oxidase subunit 6a
D Gene.44815::Sexi_88266::g.44815::m.44815; K02266 COX6A; cytochrome c oxidase subunit 6a
D Gene.722::Sexi_473::g.722::m.722; K02270 COX7A; cytochrome c oxidase subunit 7a
D Gene.8953::Sexi_17157::g.8953::m.8953; K02272 COX7C; cytochrome c oxidase subunit 7c
D Gene.82011::Sexi_166162::g.82011::m.82011; K02258 COX11, ctaG; cytochrome c oxidase assembly protein subunit 11
D Gene.46761::Sexi_92535::g.46761::m.46761; K02258 COX11, ctaG; cytochrome c oxidase assembly protein subunit 11
D Gene.62063::Sexi_126463::g.62063::m.62063; K02259 COX15, ctaA; heme a synthase [EC:1.17.99.9]
D Gene.71334::Sexi_142154::g.71334::m.71334; K02259 COX15, ctaA; heme a synthase [EC:1.17.99.9]
D Gene.14326::Sexi_27245::g.14326::m.14326; K02259 COX15, ctaA; heme a synthase [EC:1.17.99.9]
D Gene.19464::Sexi_37108::g.19464::m.19464; K02259 COX15, ctaA; heme a synthase [EC:1.17.99.9]
D Gene.76146::Sexi_155036::g.76146::m.76146; K08738 CYC; cytochrome c
D Gene.33890::Sexi_66509::g.33890::m.33890; K08738 CYC; cytochrome c
D Gene.55006::Sexi_113754::g.55006::m.55006; K02132 ATPeF1A, ATP5A1, ATP1; F-type H+-transporting ATPase subunit alpha
D Gene.62938::Sexi_128973::g.62938::m.62938; K02132 ATPeF1A, ATP5A1, ATP1; F-type H+-transporting ATPase subunit alpha
D Gene.8241::Sexi_14928::g.8241::m.8241; K02132 ATPeF1A, ATP5A1, ATP1; F-type H+-transporting ATPase subunit alpha
D Gene.7353::Sexi_12766::g.7353::m.7353; K02133 ATPeF1B, ATP5B, ATP2; F-type H+-transporting ATPase subunit beta [EC:7.1.2.2]
D Gene.7356::Sexi_12767::g.7356::m.7356; K02133 ATPeF1B, ATP5B, ATP2; F-type H+-transporting ATPase subunit beta [EC:7.1.2.2]
D Gene.62970::Sexi_129038::g.62970::m.62970; K02133 ATPeF1B, ATP5B, ATP2; F-type H+-transporting ATPase subunit beta [EC:7.1.2.2]
D Gene.62971::Sexi_129039::g.62971::m.62971; K02133 ATPeF1B, ATP5B, ATP2; F-type H+-transporting ATPase subunit beta [EC:7.1.2.2]
D Gene.62972::Sexi_129040::g.62972::m.62972; K02133 ATPeF1B, ATP5B, ATP2; F-type H+-transporting ATPase subunit beta [EC:7.1.2.2]
D Gene.35402::Sexi_68417::g.35402::m.35402; K02133 ATPeF1B, ATP5B, ATP2; F-type H+-transporting ATPase subunit beta [EC:7.1.2.2]
D Gene.37332::Sexi_71257::g.37332::m.37332; K02133 ATPeF1B, ATP5B, ATP2; F-type H+-transporting ATPase subunit beta [EC:7.1.2.2]
D Gene.52479::Sexi_107300::g.52479::m.52479; K02136 ATPeF1G, ATP5C1, ATP3; F-type H+-transporting ATPase subunit gamma
D Gene.61199::Sexi_124846::g.61199::m.61199; K02136 ATPeF1G, ATP5C1, ATP3; F-type H+-transporting ATPase subunit gamma
D Gene.68453::Sexi_137213::g.68453::m.68453; K02136 ATPeF1G, ATP5C1, ATP3; F-type H+-transporting ATPase subunit gamma
D Gene.77088::Sexi_158760::g.77088::m.77088; K02136 ATPeF1G, ATP5C1, ATP3; F-type H+-transporting ATPase subunit gamma
D Gene.21213::Sexi_41008::g.21213::m.21213; K02136 ATPeF1G, ATP5C1, ATP3; F-type H+-transporting ATPase subunit gamma
D Gene.22537::Sexi_45018::g.22537::m.22537; K02136 ATPeF1G, ATP5C1, ATP3; F-type H+-transporting ATPase subunit gamma
D Gene.54404::Sexi_111754::g.54404::m.54404; K02134 ATPeF1D, ATP5D, ATP16; F-type H+-transporting ATPase subunit delta
D Gene.11584::Sexi_23658::g.11584::m.11584; K02134 ATPeF1D, ATP5D, ATP16; F-type H+-transporting ATPase subunit delta
D Gene.85541::Sexi_176000::g.85541::m.85541; K02135 ATPeF1E, ATP5E, ATP15; F-type H+-transporting ATPase subunit epsilon
D Gene.35799::Sexi_68947::g.35799::m.35799; K02135 ATPeF1E, ATP5E, ATP15; F-type H+-transporting ATPase subunit epsilon
D Gene.51791::Sexi_105554::g.51791::m.51791; K02137 ATPeF0O, ATP5O, ATP5; F-type H+-transporting ATPase subunit O
D Gene.52278::Sexi_106751::g.52278::m.52278; K02137 ATPeF0O, ATP5O, ATP5; F-type H+-transporting ATPase subunit O
D Gene.73336::Sexi_145852::g.73336::m.73336; K02137 ATPeF0O, ATP5O, ATP5; F-type H+-transporting ATPase subunit O
D Gene.22236::Sexi_44413::g.22236::m.22236; K02137 ATPeF0O, ATP5O, ATP5; F-type H+-transporting ATPase subunit O
D Gene.28578::Sexi_54580::g.28578::m.28578; K02137 ATPeF0O, ATP5O, ATP5; F-type H+-transporting ATPase subunit O
D Gene.4784::Sexi_7920::g.4784::m.4784; K02137 ATPeF0O, ATP5O, ATP5; F-type H+-transporting ATPase subunit O
D Gene.43377::Sexi_85440::g.43377::m.43377; K02137 ATPeF0O, ATP5O, ATP5; F-type H+-transporting ATPase subunit O
D Gene.25948::Sexi_50101::g.25948::m.25948; K02127 ATPeF0B, ATP5F1, ATP4; F-type H+-transporting ATPase subunit b
D Gene.32386::Sexi_62562::g.32386::m.32386; K02127 ATPeF0B, ATP5F1, ATP4; F-type H+-transporting ATPase subunit b
D Gene.5437::Sexi_8988::g.5437::m.5437; K02128 ATPeF0C, ATP5G, ATP9; F-type H+-transporting ATPase subunit c
D Gene.5438::Sexi_8989::g.5438::m.5438; K02128 ATPeF0C, ATP5G, ATP9; F-type H+-transporting ATPase subunit c
D Gene.5439::Sexi_8990::g.5439::m.5439; K02128 ATPeF0C, ATP5G, ATP9; F-type H+-transporting ATPase subunit c
D Gene.55036::Sexi_114012::g.55036::m.55036; K02138 ATPeF0D, ATP5H, ATP7; F-type H+-transporting ATPase subunit d
D Gene.60116::Sexi_123032::g.60116::m.60116; K02138 ATPeF0D, ATP5H, ATP7; F-type H+-transporting ATPase subunit d
D Gene.60117::Sexi_123033::g.60117::m.60117; K02138 ATPeF0D, ATP5H, ATP7; F-type H+-transporting ATPase subunit d
D Gene.74501::Sexi_149133::g.74501::m.74501; K02138 ATPeF0D, ATP5H, ATP7; F-type H+-transporting ATPase subunit d
D Gene.74503::Sexi_149134::g.74503::m.74503; K02138 ATPeF0D, ATP5H, ATP7; F-type H+-transporting ATPase subunit d
D Gene.74505::Sexi_149135::g.74505::m.74505; K02138 ATPeF0D, ATP5H, ATP7; F-type H+-transporting ATPase subunit d
D Gene.43587::Sexi_86045::g.43587::m.43587; K02138 ATPeF0D, ATP5H, ATP7; F-type H+-transporting ATPase subunit d
D Gene.32947::Sexi_64384::g.32947::m.32947; K02129 ATPeF0E, ATP5I; F-type H+-transporting ATPase subunit e
D Gene.52067::Sexi_106255::g.52067::m.52067; K02130 ATPeF0F, ATP5J2; F-type H+-transporting ATPase subunit f
D Gene.20218::Sexi_38662::g.20218::m.20218; K02130 ATPeF0F, ATP5J2; F-type H+-transporting ATPase subunit f
D Gene.54232::Sexi_111191::g.54232::m.54232; K02139 ATPeFF, ATP17; F-type H+-transporting ATPase subunit f
D Gene.54936::Sexi_113560::g.54936::m.54936; K02140 ATPeFG, ATP5L, ATP20; F-type H+-transporting ATPase subunit g
D Gene.64997::Sexi_132889::g.64997::m.64997; K02140 ATPeFG, ATP5L, ATP20; F-type H+-transporting ATPase subunit g
D Gene.11590::Sexi_23661::g.11590::m.11590; K02140 ATPeFG, ATP5L, ATP20; F-type H+-transporting ATPase subunit g
D Gene.50004::Sexi_101702::g.50004::m.50004; K02131 ATPeF0F6, ATP5J; F-type H+-transporting ATPase subunit 6
D Gene.76472::Sexi_156957::g.76472::m.76472; K02131 ATPeF0F6, ATP5J; F-type H+-transporting ATPase subunit 6
D Gene.25346::Sexi_49337::g.25346::m.25346; K02131 ATPeF0F6, ATP5J; F-type H+-transporting ATPase subunit 6
D Gene.33819::Sexi_66432::g.33819::m.33819; K02145 ATPeV1A, ATP6A; V-type H+-transporting ATPase subunit A [EC:7.1.2.2]
D Gene.20717::Sexi_39704::g.20717::m.20717; K02147 ATPeV1B, ATP6B; V-type H+-transporting ATPase subunit B
D Gene.51238::Sexi_104113::g.51238::m.51238; K02148 ATPeV1C, ATP6C; V-type H+-transporting ATPase subunit C
D Gene.23920::Sexi_47551::g.23920::m.23920; K02148 ATPeV1C, ATP6C; V-type H+-transporting ATPase subunit C
D Gene.30545::Sexi_58826::g.30545::m.30545; K02148 ATPeV1C, ATP6C; V-type H+-transporting ATPase subunit C
D Gene.43911::Sexi_86622::g.43911::m.43911; K02148 ATPeV1C, ATP6C; V-type H+-transporting ATPase subunit C
D Gene.43913::Sexi_86623::g.43913::m.43913; K02148 ATPeV1C, ATP6C; V-type H+-transporting ATPase subunit C
D Gene.59936::Sexi_122889::g.59936::m.59936; K02149 ATPeV1D, ATP6M; V-type H+-transporting ATPase subunit D
D Gene.73525::Sexi_146105::g.73525::m.73525; K02149 ATPeV1D, ATP6M; V-type H+-transporting ATPase subunit D
D Gene.17296::Sexi_32414::g.17296::m.17296; K02149 ATPeV1D, ATP6M; V-type H+-transporting ATPase subunit D
D Gene.28280::Sexi_54060::g.28280::m.28280; K02149 ATPeV1D, ATP6M; V-type H+-transporting ATPase subunit D
D Gene.28282::Sexi_54061::g.28282::m.28282; K02149 ATPeV1D, ATP6M; V-type H+-transporting ATPase subunit D
D Gene.28283::Sexi_54062::g.28283::m.28283; K02149 ATPeV1D, ATP6M; V-type H+-transporting ATPase subunit D
D Gene.38487::Sexi_73137::g.38487::m.38487; K02149 ATPeV1D, ATP6M; V-type H+-transporting ATPase subunit D
D Gene.45983::Sexi_91159::g.45983::m.45983; K02150 ATPeV1E, ATP6E; V-type H+-transporting ATPase subunit E
D Gene.55579::Sexi_115654::g.55579::m.55579; K02151 ATPeV1F, ATP6S14; V-type H+-transporting ATPase subunit F
D Gene.63328::Sexi_129560::g.63328::m.63328; K02151 ATPeV1F, ATP6S14; V-type H+-transporting ATPase subunit F
D Gene.60910::Sexi_124337::g.60910::m.60910; K02152 ATPeV1G, ATP6G; V-type H+-transporting ATPase subunit G
D Gene.71695::Sexi_142818::g.71695::m.71695; K02152 ATPeV1G, ATP6G; V-type H+-transporting ATPase subunit G
D Gene.72267::Sexi_143679::g.72267::m.72267; K02144 ATPeV1H; V-type H+-transporting ATPase subunit H
D Gene.72272::Sexi_143680::g.72272::m.72272; K02144 ATPeV1H; V-type H+-transporting ATPase subunit H
D Gene.72276::Sexi_143681::g.72276::m.72276; K02144 ATPeV1H; V-type H+-transporting ATPase subunit H
D Gene.72280::Sexi_143682::g.72280::m.72280; K02144 ATPeV1H; V-type H+-transporting ATPase subunit H
D Gene.72284::Sexi_143683::g.72284::m.72284; K02144 ATPeV1H; V-type H+-transporting ATPase subunit H
D Gene.77853::Sexi_159963::g.77853::m.77853; K02144 ATPeV1H; V-type H+-transporting ATPase subunit H
D Gene.77857::Sexi_159964::g.77857::m.77857; K02144 ATPeV1H; V-type H+-transporting ATPase subunit H
D Gene.18900::Sexi_36079::g.18900::m.18900; K02144 ATPeV1H; V-type H+-transporting ATPase subunit H
D Gene.18901::Sexi_36080::g.18901::m.18901; K02144 ATPeV1H; V-type H+-transporting ATPase subunit H
D Gene.42237::Sexi_83221::g.42237::m.42237; K02144 ATPeV1H; V-type H+-transporting ATPase subunit H
D Gene.42240::Sexi_83222::g.42240::m.42240; K02144 ATPeV1H; V-type H+-transporting ATPase subunit H
D Gene.44317::Sexi_87356::g.44317::m.44317; K02144 ATPeV1H; V-type H+-transporting ATPase subunit H
D Gene.51835::Sexi_105728::g.51835::m.51835; K02154 ATPeV0A, ATP6N; V-type H+-transporting ATPase subunit a
D Gene.52756::Sexi_107997::g.52756::m.52756; K02154 ATPeV0A, ATP6N; V-type H+-transporting ATPase subunit a
D Gene.55876::Sexi_116250::g.55876::m.55876; K02154 ATPeV0A, ATP6N; V-type H+-transporting ATPase subunit a
D Gene.62357::Sexi_127377::g.62357::m.62357; K02154 ATPeV0A, ATP6N; V-type H+-transporting ATPase subunit a
D Gene.63792::Sexi_130700::g.63792::m.63792; K02154 ATPeV0A, ATP6N; V-type H+-transporting ATPase subunit a
D Gene.64175::Sexi_131724::g.64175::m.64175; K02154 ATPeV0A, ATP6N; V-type H+-transporting ATPase subunit a
D Gene.71391::Sexi_142279::g.71391::m.71391; K02154 ATPeV0A, ATP6N; V-type H+-transporting ATPase subunit a
D Gene.72186::Sexi_143628::g.72186::m.72186; K02154 ATPeV0A, ATP6N; V-type H+-transporting ATPase subunit a
D Gene.79394::Sexi_161724::g.79394::m.79394; K02154 ATPeV0A, ATP6N; V-type H+-transporting ATPase subunit a
D Gene.11962::Sexi_24110::g.11962::m.11962; K02154 ATPeV0A, ATP6N; V-type H+-transporting ATPase subunit a
D Gene.22573::Sexi_45125::g.22573::m.22573; K02154 ATPeV0A, ATP6N; V-type H+-transporting ATPase subunit a
D Gene.29604::Sexi_56967::g.29604::m.29604; K02154 ATPeV0A, ATP6N; V-type H+-transporting ATPase subunit a
D Gene.4638::Sexi_7608::g.4638::m.4638; K02154 ATPeV0A, ATP6N; V-type H+-transporting ATPase subunit a
D Gene.44786::Sexi_88233::g.44786::m.44786; K02155 ATPeV0C, ATP6L; V-type H+-transporting ATPase 16kDa proteolipid subunit
D Gene.5281::Sexi_8856::g.5281::m.5281; K02155 ATPeV0C, ATP6L; V-type H+-transporting ATPase 16kDa proteolipid subunit
D Gene.20652::Sexi_39644::g.20652::m.20652; K03661 ATPeV0B, ATP6F; V-type H+-transporting ATPase 21kDa proteolipid subunit
D Gene.20653::Sexi_39645::g.20653::m.20653; K03661 ATPeV0B, ATP6F; V-type H+-transporting ATPase 21kDa proteolipid subunit
D Gene.27827::Sexi_53166::g.27827::m.27827; K02146 ATPeV0D, ATP6D; V-type H+-transporting ATPase subunit d
D Gene.51527::Sexi_104802::g.51527::m.51527; K02153 ATPeV0E, ATP6H; V-type H+-transporting ATPase subunit e
D Gene.2151::Sexi_2825::g.2151::m.2151; K02153 ATPeV0E, ATP6H; V-type H+-transporting ATPase subunit e
D Gene.35526::Sexi_68553::g.35526::m.35526; K02153 ATPeV0E, ATP6H; V-type H+-transporting ATPase subunit e
D Gene.68006::Sexi_136850::g.68006::m.68006; K03662 ATPeVS1, ATP6S1; V-type H+-transporting ATPase S1 subunit
D Gene.80525::Sexi_163762::g.80525::m.80525; K03662 ATPeVS1, ATP6S1; V-type H+-transporting ATPase S1 subunit
D Gene.34107::Sexi_66708::g.34107::m.34107; K03662 ATPeVS1, ATP6S1; V-type H+-transporting ATPase S1 subunit
D Gene.52702::Sexi_107798::g.52702::m.52702; K01507 ppa; inorganic pyrophosphatase [EC:3.6.1.1]
D Gene.49510::Sexi_100616::g.49510::m.49510; K11726 NURF38; nucleosome-remodeling factor 38 kDa subunit [EC:3.6.1.1]
D Gene.54739::Sexi_112973::g.54739::m.54739; K11726 NURF38; nucleosome-remodeling factor 38 kDa subunit [EC:3.6.1.1]
D Gene.12639::Sexi_24895::g.12639::m.12639; K11726 NURF38; nucleosome-remodeling factor 38 kDa subunit [EC:3.6.1.1]
C 00195 Photosynthesis [PATH:ko00195]
C 00196 Photosynthesis - antenna proteins [PATH:ko00196]
C 00710 Carbon fixation in photosynthetic organisms [PATH:ko00710]
D Gene.18334::Sexi_34676::g.18334::m.18334; K01602 rbcS, cbbS; ribulose-bisphosphate carboxylase small chain [EC:4.1.1.39]
D Gene.53042::Sexi_108598::g.53042::m.53042; K00927 PGK, pgk; phosphoglycerate kinase [EC:2.7.2.3]
D Gene.6519::Sexi_11057::g.6519::m.6519; K00927 PGK, pgk; phosphoglycerate kinase [EC:2.7.2.3]
D Gene.71257::Sexi_141915::g.71257::m.71257; K00134 GAPDH, gapA; glyceraldehyde 3-phosphate dehydrogenase (phosphorylating) [EC:1.2.1.12]
D Gene.74485::Sexi_149084::g.74485::m.74485; K00134 GAPDH, gapA; glyceraldehyde 3-phosphate dehydrogenase (phosphorylating) [EC:1.2.1.12]
D Gene.75129::Sexi_151021::g.75129::m.75129; K00134 GAPDH, gapA; glyceraldehyde 3-phosphate dehydrogenase (phosphorylating) [EC:1.2.1.12]
D Gene.18264::Sexi_34531::g.18264::m.18264; K00134 GAPDH, gapA; glyceraldehyde 3-phosphate dehydrogenase (phosphorylating) [EC:1.2.1.12]
D Gene.26389::Sexi_50770::g.26389::m.26389; K00134 GAPDH, gapA; glyceraldehyde 3-phosphate dehydrogenase (phosphorylating) [EC:1.2.1.12]
D Gene.32550::Sexi_63150::g.32550::m.32550; K00134 GAPDH, gapA; glyceraldehyde 3-phosphate dehydrogenase (phosphorylating) [EC:1.2.1.12]
D Gene.63081::Sexi_129430::g.63081::m.63081; K01623 ALDO; fructose-bisphosphate aldolase, class I [EC:4.1.2.13]
D Gene.63628::Sexi_130304::g.63628::m.63628; K01623 ALDO; fructose-bisphosphate aldolase, class I [EC:4.1.2.13]
D Gene.15288::Sexi_28688::g.15288::m.15288; K01623 ALDO; fructose-bisphosphate aldolase, class I [EC:4.1.2.13]
D Gene.15290::Sexi_28689::g.15290::m.15290; K01623 ALDO; fructose-bisphosphate aldolase, class I [EC:4.1.2.13]
D Gene.27190::Sexi_52218::g.27190::m.27190; K01623 ALDO; fructose-bisphosphate aldolase, class I [EC:4.1.2.13]
D Gene.27191::Sexi_52219::g.27191::m.27191; K01623 ALDO; fructose-bisphosphate aldolase, class I [EC:4.1.2.13]
D Gene.49009::Sexi_98212::g.49009::m.49009; K01623 ALDO; fructose-bisphosphate aldolase, class I [EC:4.1.2.13]
D Gene.53436::Sexi_109434::g.53436::m.53436; K01624 FBA, fbaA; fructose-bisphosphate aldolase, class II [EC:4.1.2.13]
D Gene.53355::Sexi_109315::g.53355::m.53355; K03841 FBP, fbp; fructose-1,6-bisphosphatase I [EC:3.1.3.11]
D Gene.53362::Sexi_109316::g.53362::m.53362; K03841 FBP, fbp; fructose-1,6-bisphosphatase I [EC:3.1.3.11]
D Gene.53367::Sexi_109317::g.53367::m.53367; K03841 FBP, fbp; fructose-1,6-bisphosphatase I [EC:3.1.3.11]
D Gene.59360::Sexi_122267::g.59360::m.59360; K03841 FBP, fbp; fructose-1,6-bisphosphatase I [EC:3.1.3.11]
D Gene.59361::Sexi_122268::g.59361::m.59361; K03841 FBP, fbp; fructose-1,6-bisphosphatase I [EC:3.1.3.11]
D Gene.75609::Sexi_152958::g.75609::m.75609; K03841 FBP, fbp; fructose-1,6-bisphosphatase I [EC:3.1.3.11]
D Gene.80012::Sexi_162804::g.80012::m.80012; K03841 FBP, fbp; fructose-1,6-bisphosphatase I [EC:3.1.3.11]
D Gene.80014::Sexi_162806::g.80014::m.80014; K03841 FBP, fbp; fructose-1,6-bisphosphatase I [EC:3.1.3.11]
D Gene.18656::Sexi_35553::g.18656::m.18656; K03841 FBP, fbp; fructose-1,6-bisphosphatase I [EC:3.1.3.11]
D Gene.18659::Sexi_35554::g.18659::m.18659; K03841 FBP, fbp; fructose-1,6-bisphosphatase I [EC:3.1.3.11]
D Gene.30873::Sexi_59384::g.30873::m.30873; K03841 FBP, fbp; fructose-1,6-bisphosphatase I [EC:3.1.3.11]
D Gene.43150::Sexi_85074::g.43150::m.43150; K00615 E2.2.1.1, tktA, tktB; transketolase [EC:2.2.1.1]
D Gene.73526::Sexi_146106::g.73526::m.73526; K01803 TPI, tpiA; triosephosphate isomerase (TIM) [EC:5.3.1.1]
D Gene.35777::Sexi_68926::g.35777::m.35777; K01803 TPI, tpiA; triosephosphate isomerase (TIM) [EC:5.3.1.1]
D Gene.6079::Sexi_10231::g.6079::m.6079; K01783 rpe, RPE; ribulose-phosphate 3-epimerase [EC:5.1.3.1]
D Gene.68691::Sexi_137549::g.68691::m.68691; K01783 rpe, RPE; ribulose-phosphate 3-epimerase [EC:5.1.3.1]
D Gene.68692::Sexi_137550::g.68692::m.68692; K01783 rpe, RPE; ribulose-phosphate 3-epimerase [EC:5.1.3.1]
D Gene.86603::Sexi_178276::g.86603::m.86603; K01783 rpe, RPE; ribulose-phosphate 3-epimerase [EC:5.1.3.1]
D Gene.20039::Sexi_38334::g.20039::m.20039; K14454 GOT1; aspartate aminotransferase, cytoplasmic [EC:2.6.1.1]
D Gene.6083::Sexi_10233::g.6083::m.6083; K00814 GPT, ALT; alanine transaminase [EC:2.6.1.2]
D Gene.68507::Sexi_137390::g.68507::m.68507; K00814 GPT, ALT; alanine transaminase [EC:2.6.1.2]
D Gene.13071::Sexi_25378::g.13071::m.13071; K00814 GPT, ALT; alanine transaminase [EC:2.6.1.2]
D Gene.17715::Sexi_33187::g.17715::m.17715; K00814 GPT, ALT; alanine transaminase [EC:2.6.1.2]
D Gene.17717::Sexi_33188::g.17717::m.17717; K00814 GPT, ALT; alanine transaminase [EC:2.6.1.2]
D Gene.17719::Sexi_33189::g.17719::m.17719; K00814 GPT, ALT; alanine transaminase [EC:2.6.1.2]
D Gene.26426::Sexi_50801::g.26426::m.26426; K00814 GPT, ALT; alanine transaminase [EC:2.6.1.2]
D Gene.36311::Sexi_69631::g.36311::m.36311; K00814 GPT, ALT; alanine transaminase [EC:2.6.1.2]
D Gene.36313::Sexi_69632::g.36313::m.36313; K00814 GPT, ALT; alanine transaminase [EC:2.6.1.2]
D Gene.37882::Sexi_72238::g.37882::m.37882; K00814 GPT, ALT; alanine transaminase [EC:2.6.1.2]
D Gene.37883::Sexi_72239::g.37883::m.37883; K00814 GPT, ALT; alanine transaminase [EC:2.6.1.2]
D Gene.37886::Sexi_72240::g.37886::m.37886; K00814 GPT, ALT; alanine transaminase [EC:2.6.1.2]
D Gene.38608::Sexi_73500::g.38608::m.38608; K00814 GPT, ALT; alanine transaminase [EC:2.6.1.2]
D Gene.39670::Sexi_76291::g.39670::m.39670; K00814 GPT, ALT; alanine transaminase [EC:2.6.1.2]
D Gene.39676::Sexi_76292::g.39676::m.39676; K00814 GPT, ALT; alanine transaminase [EC:2.6.1.2]
D Gene.39680::Sexi_76293::g.39680::m.39680; K00814 GPT, ALT; alanine transaminase [EC:2.6.1.2]
D Gene.63533::Sexi_130045::g.63533::m.63533; K00029 maeB; malate dehydrogenase (oxaloacetate-decarboxylating)(NADP+) [EC:1.1.1.40]
D Gene.63535::Sexi_130046::g.63535::m.63535; K00029 maeB; malate dehydrogenase (oxaloacetate-decarboxylating)(NADP+) [EC:1.1.1.40]
D Gene.15622::Sexi_29004::g.15622::m.15622; K00029 maeB; malate dehydrogenase (oxaloacetate-decarboxylating)(NADP+) [EC:1.1.1.40]
D Gene.15627::Sexi_29005::g.15627::m.15627; K00029 maeB; malate dehydrogenase (oxaloacetate-decarboxylating)(NADP+) [EC:1.1.1.40]
D Gene.19072::Sexi_36222::g.19072::m.19072; K00029 maeB; malate dehydrogenase (oxaloacetate-decarboxylating)(NADP+) [EC:1.1.1.40]
D Gene.27891::Sexi_53286::g.27891::m.27891; K00029 maeB; malate dehydrogenase (oxaloacetate-decarboxylating)(NADP+) [EC:1.1.1.40]
D Gene.12147::Sexi_24293::g.12147::m.12147; K14455 GOT2; aspartate aminotransferase, mitochondrial [EC:2.6.1.1]
D Gene.12149::Sexi_24294::g.12149::m.12149; K14455 GOT2; aspartate aminotransferase, mitochondrial [EC:2.6.1.1]
D Gene.23619::Sexi_47177::g.23619::m.23619; K14455 GOT2; aspartate aminotransferase, mitochondrial [EC:2.6.1.1]
D Gene.23623::Sexi_47178::g.23623::m.23623; K14455 GOT2; aspartate aminotransferase, mitochondrial [EC:2.6.1.1]
D Gene.34655::Sexi_67366::g.34655::m.34655; K14455 GOT2; aspartate aminotransferase, mitochondrial [EC:2.6.1.1]
D Gene.34657::Sexi_67367::g.34657::m.34657; K14455 GOT2; aspartate aminotransferase, mitochondrial [EC:2.6.1.1]
D Gene.54913::Sexi_113460::g.54913::m.54913; K00025 MDH1; malate dehydrogenase [EC:1.1.1.37]
D Gene.74396::Sexi_148661::g.74396::m.74396; K00025 MDH1; malate dehydrogenase [EC:1.1.1.37]
D Gene.18491::Sexi_35092::g.18491::m.18491; K00025 MDH1; malate dehydrogenase [EC:1.1.1.37]
D Gene.30783::Sexi_59203::g.30783::m.30783; K00025 MDH1; malate dehydrogenase [EC:1.1.1.37]
D Gene.57004::Sexi_118543::g.57004::m.57004; K00026 MDH2; malate dehydrogenase [EC:1.1.1.37]
D Gene.61936::Sexi_126210::g.61936::m.61936; K00026 MDH2; malate dehydrogenase [EC:1.1.1.37]
D Gene.13758::Sexi_26489::g.13758::m.13758; K00026 MDH2; malate dehydrogenase [EC:1.1.1.37]
D Gene.13759::Sexi_26490::g.13759::m.13759; K00026 MDH2; malate dehydrogenase [EC:1.1.1.37]
D Gene.18251::Sexi_34516::g.18251::m.18251; K00026 MDH2; malate dehydrogenase [EC:1.1.1.37]
D Gene.23761::Sexi_47351::g.23761::m.23761; K00026 MDH2; malate dehydrogenase [EC:1.1.1.37]
D Gene.30921::Sexi_59470::g.30921::m.30921; K00026 MDH2; malate dehydrogenase [EC:1.1.1.37]
D Gene.31171::Sexi_59925::g.31171::m.31171; K00026 MDH2; malate dehydrogenase [EC:1.1.1.37]
D Gene.36438::Sexi_69849::g.36438::m.36438; K00026 MDH2; malate dehydrogenase [EC:1.1.1.37]
D Gene.37226::Sexi_71080::g.37226::m.37226; K00026 MDH2; malate dehydrogenase [EC:1.1.1.37]
D Gene.41602::Sexi_80271::g.41602::m.41602; K00026 MDH2; malate dehydrogenase [EC:1.1.1.37]
C 00720 Carbon fixation pathways in prokaryotes [PATH:ko00720]
D Gene.36918::Sexi_70426::g.36918::m.36918; K01958 PC, pyc; pyruvate carboxylase [EC:6.4.1.1]
D Gene.36921::Sexi_70427::g.36921::m.36921; K01958 PC, pyc; pyruvate carboxylase [EC:6.4.1.1]
D Gene.25178::Sexi_49140::g.25178::m.25178; K01679 E4.2.1.2B, fumC, FH; fumarate hydratase, class II [EC:4.2.1.2]
D Gene.36911::Sexi_70423::g.36911::m.36911; K01679 E4.2.1.2B, fumC, FH; fumarate hydratase, class II [EC:4.2.1.2]
D Gene.36913::Sexi_70424::g.36913::m.36913; K01679 E4.2.1.2B, fumC, FH; fumarate hydratase, class II [EC:4.2.1.2]
D Gene.36915::Sexi_70425::g.36915::m.36915; K01679 E4.2.1.2B, fumC, FH; fumarate hydratase, class II [EC:4.2.1.2]
D Gene.55926::Sexi_116370::g.55926::m.55926; K00626 ACAT, atoB; acetyl-CoA C-acetyltransferase [EC:2.3.1.9]
D Gene.59070::Sexi_121781::g.59070::m.59070; K00626 ACAT, atoB; acetyl-CoA C-acetyltransferase [EC:2.3.1.9]
D Gene.62014::Sexi_126406::g.62014::m.62014; K00626 ACAT, atoB; acetyl-CoA C-acetyltransferase [EC:2.3.1.9]
D Gene.68406::Sexi_137131::g.68406::m.68406; K00626 ACAT, atoB; acetyl-CoA C-acetyltransferase [EC:2.3.1.9]
D Gene.68409::Sexi_137132::g.68409::m.68409; K00626 ACAT, atoB; acetyl-CoA C-acetyltransferase [EC:2.3.1.9]
D Gene.32038::Sexi_61775::g.32038::m.32038; K00626 ACAT, atoB; acetyl-CoA C-acetyltransferase [EC:2.3.1.9]
D Gene.39814::Sexi_76475::g.39814::m.39814; K00626 ACAT, atoB; acetyl-CoA C-acetyltransferase [EC:2.3.1.9]
D Gene.65223::Sexi_133222::g.65223::m.65223; K00031 IDH1, IDH2, icd; isocitrate dehydrogenase [EC:1.1.1.42]
D Gene.15990::Sexi_29866::g.15990::m.15990; K00031 IDH1, IDH2, icd; isocitrate dehydrogenase [EC:1.1.1.42]
D Gene.19388::Sexi_36974::g.19388::m.19388; K00031 IDH1, IDH2, icd; isocitrate dehydrogenase [EC:1.1.1.42]
D Gene.27506::Sexi_52602::g.27506::m.27506; K00031 IDH1, IDH2, icd; isocitrate dehydrogenase [EC:1.1.1.42]
D Gene.11388::Sexi_23490::g.11388::m.11388; K01681 ACO, acnA; aconitate hydratase [EC:4.2.1.3]
D Gene.20234::Sexi_38685::g.20234::m.20234; K01681 ACO, acnA; aconitate hydratase [EC:4.2.1.3]
D Gene.45409::Sexi_89831::g.45409::m.45409; K01681 ACO, acnA; aconitate hydratase [EC:4.2.1.3]
D Gene.84765::Sexi_173215::g.84765::m.84765; K01648 ACLY; ATP citrate (pro-S)-lyase [EC:2.3.3.8]
D Gene.32075::Sexi_61833::g.32075::m.32075; K01648 ACLY; ATP citrate (pro-S)-lyase [EC:2.3.3.8]
D Gene.5206::Sexi_8805::g.5206::m.5206; K01648 ACLY; ATP citrate (pro-S)-lyase [EC:2.3.3.8]
D Gene.13178::Sexi_25516::g.13178::m.13178; K01895 ACSS1_2, acs; acetyl-CoA synthetase [EC:6.2.1.1]
C 00680 Methane metabolism [PATH:ko00680]
D Gene.60073::Sexi_122987::g.60073::m.60073; K00121 frmA, ADH5, adhC; S-(hydroxymethyl)glutathione dehydrogenase / alcohol dehydrogenase [EC:1.1.1.284 1.1.1.1]
D Gene.59046::Sexi_121764::g.59046::m.59046; K01070 frmB, ESD, fghA; S-formylglutathione hydrolase [EC:3.1.2.12]
D Gene.59049::Sexi_121765::g.59049::m.59049; K01070 frmB, ESD, fghA; S-formylglutathione hydrolase [EC:3.1.2.12]
D Gene.1255::Sexi_1380::g.1255::m.1255; K01070 frmB, ESD, fghA; S-formylglutathione hydrolase [EC:3.1.2.12]
D Gene.69649::Sexi_139219::g.69649::m.69649; K01070 frmB, ESD, fghA; S-formylglutathione hydrolase [EC:3.1.2.12]
D Gene.18048::Sexi_33969::g.18048::m.18048; K01070 frmB, ESD, fghA; S-formylglutathione hydrolase [EC:3.1.2.12]
D Gene.29798::Sexi_57559::g.29798::m.29798; K01070 frmB, ESD, fghA; S-formylglutathione hydrolase [EC:3.1.2.12]
D Gene.29802::Sexi_57560::g.29802::m.29802; K01070 frmB, ESD, fghA; S-formylglutathione hydrolase [EC:3.1.2.12]
D Gene.29804::Sexi_57561::g.29804::m.29804; K01070 frmB, ESD, fghA; S-formylglutathione hydrolase [EC:3.1.2.12]
D Gene.29806::Sexi_57562::g.29806::m.29806; K01070 frmB, ESD, fghA; S-formylglutathione hydrolase [EC:3.1.2.12]
D Gene.45227::Sexi_89337::g.45227::m.45227; K01070 frmB, ESD, fghA; S-formylglutathione hydrolase [EC:3.1.2.12]
D Gene.19882::Sexi_37966::g.19882::m.19882; K00600 glyA, SHMT; glycine hydroxymethyltransferase [EC:2.1.2.1]
D Gene.32083::Sexi_61856::g.32083::m.32083; K00600 glyA, SHMT; glycine hydroxymethyltransferase [EC:2.1.2.1]
D Gene.32084::Sexi_61857::g.32084::m.32084; K00600 glyA, SHMT; glycine hydroxymethyltransferase [EC:2.1.2.1]
D Gene.49727::Sexi_101115::g.49727::m.49727; K00830 AGXT; alanine-glyoxylate transaminase / serine-glyoxylate transaminase / serine-pyruvate transaminase [EC:2.6.1.44 2.6.1.45 2.6.1.51]
D Gene.56411::Sexi_117200::g.56411::m.56411; K00830 AGXT; alanine-glyoxylate transaminase / serine-glyoxylate transaminase / serine-pyruvate transaminase [EC:2.6.1.44 2.6.1.45 2.6.1.51]
D Gene.66487::Sexi_134753::g.66487::m.66487; K00830 AGXT; alanine-glyoxylate transaminase / serine-glyoxylate transaminase / serine-pyruvate transaminase [EC:2.6.1.44 2.6.1.45 2.6.1.51]
D Gene.66488::Sexi_134754::g.66488::m.66488; K00830 AGXT; alanine-glyoxylate transaminase / serine-glyoxylate transaminase / serine-pyruvate transaminase [EC:2.6.1.44 2.6.1.45 2.6.1.51]
D Gene.70934::Sexi_141221::g.70934::m.70934; K00830 AGXT; alanine-glyoxylate transaminase / serine-glyoxylate transaminase / serine-pyruvate transaminase [EC:2.6.1.44 2.6.1.45 2.6.1.51]
D Gene.19022::Sexi_36180::g.19022::m.19022; K00830 AGXT; alanine-glyoxylate transaminase / serine-glyoxylate transaminase / serine-pyruvate transaminase [EC:2.6.1.44 2.6.1.45 2.6.1.51]
D Gene.60996::Sexi_124478::g.60996::m.60996; K11529 gck, gckA, GLYCTK; glycerate 2-kinase [EC:2.7.1.165]
D Gene.32315::Sexi_62371::g.32315::m.32315; K11529 gck, gckA, GLYCTK; glycerate 2-kinase [EC:2.7.1.165]
D Gene.55051::Sexi_114047::g.55051::m.55051; K01689 ENO, eno; enolase [EC:4.2.1.11]
D Gene.55055::Sexi_114048::g.55055::m.55055; K01689 ENO, eno; enolase [EC:4.2.1.11]
D Gene.55058::Sexi_114049::g.55058::m.55058; K01689 ENO, eno; enolase [EC:4.2.1.11]
D Gene.24132::Sexi_47837::g.24132::m.24132; K01689 ENO, eno; enolase [EC:4.2.1.11]
D Gene.32323::Sexi_62380::g.32323::m.32323; K01689 ENO, eno; enolase [EC:4.2.1.11]
D Gene.32327::Sexi_62381::g.32327::m.32327; K01689 ENO, eno; enolase [EC:4.2.1.11]
D Gene.35247::Sexi_68201::g.35247::m.35247; K01689 ENO, eno; enolase [EC:4.2.1.11]
D Gene.40282::Sexi_77463::g.40282::m.40282; K01689 ENO, eno; enolase [EC:4.2.1.11]
D Gene.47836::Sexi_94774::g.47836::m.47836; K01689 ENO, eno; enolase [EC:4.2.1.11]
D Gene.63081::Sexi_129430::g.63081::m.63081; K01623 ALDO; fructose-bisphosphate aldolase, class I [EC:4.1.2.13]
D Gene.63628::Sexi_130304::g.63628::m.63628; K01623 ALDO; fructose-bisphosphate aldolase, class I [EC:4.1.2.13]
D Gene.15288::Sexi_28688::g.15288::m.15288; K01623 ALDO; fructose-bisphosphate aldolase, class I [EC:4.1.2.13]
D Gene.15290::Sexi_28689::g.15290::m.15290; K01623 ALDO; fructose-bisphosphate aldolase, class I [EC:4.1.2.13]
D Gene.27190::Sexi_52218::g.27190::m.27190; K01623 ALDO; fructose-bisphosphate aldolase, class I [EC:4.1.2.13]
D Gene.27191::Sexi_52219::g.27191::m.27191; K01623 ALDO; fructose-bisphosphate aldolase, class I [EC:4.1.2.13]
D Gene.49009::Sexi_98212::g.49009::m.49009; K01623 ALDO; fructose-bisphosphate aldolase, class I [EC:4.1.2.13]
D Gene.53436::Sexi_109434::g.53436::m.53436; K01624 FBA, fbaA; fructose-bisphosphate aldolase, class II [EC:4.1.2.13]
D Gene.53355::Sexi_109315::g.53355::m.53355; K03841 FBP, fbp; fructose-1,6-bisphosphatase I [EC:3.1.3.11]
D Gene.53362::Sexi_109316::g.53362::m.53362; K03841 FBP, fbp; fructose-1,6-bisphosphatase I [EC:3.1.3.11]
D Gene.53367::Sexi_109317::g.53367::m.53367; K03841 FBP, fbp; fructose-1,6-bisphosphatase I [EC:3.1.3.11]
D Gene.59360::Sexi_122267::g.59360::m.59360; K03841 FBP, fbp; fructose-1,6-bisphosphatase I [EC:3.1.3.11]
D Gene.59361::Sexi_122268::g.59361::m.59361; K03841 FBP, fbp; fructose-1,6-bisphosphatase I [EC:3.1.3.11]
D Gene.75609::Sexi_152958::g.75609::m.75609; K03841 FBP, fbp; fructose-1,6-bisphosphatase I [EC:3.1.3.11]
D Gene.80012::Sexi_162804::g.80012::m.80012; K03841 FBP, fbp; fructose-1,6-bisphosphatase I [EC:3.1.3.11]
D Gene.80014::Sexi_162806::g.80014::m.80014; K03841 FBP, fbp; fructose-1,6-bisphosphatase I [EC:3.1.3.11]
D Gene.18656::Sexi_35553::g.18656::m.18656; K03841 FBP, fbp; fructose-1,6-bisphosphatase I [EC:3.1.3.11]
D Gene.18659::Sexi_35554::g.18659::m.18659; K03841 FBP, fbp; fructose-1,6-bisphosphatase I [EC:3.1.3.11]
D Gene.30873::Sexi_59384::g.30873::m.30873; K03841 FBP, fbp; fructose-1,6-bisphosphatase I [EC:3.1.3.11]
D Gene.11029::Sexi_23106::g.11029::m.11029; K00850 pfkA, PFK; 6-phosphofructokinase 1 [EC:2.7.1.11]
D Gene.11031::Sexi_23107::g.11031::m.11031; K00850 pfkA, PFK; 6-phosphofructokinase 1 [EC:2.7.1.11]
D Gene.15438::Sexi_28822::g.15438::m.15438; K00850 pfkA, PFK; 6-phosphofructokinase 1 [EC:2.7.1.11]
D Gene.30297::Sexi_58419::g.30297::m.30297; K00850 pfkA, PFK; 6-phosphofructokinase 1 [EC:2.7.1.11]
D Gene.30299::Sexi_58420::g.30299::m.30299; K00850 pfkA, PFK; 6-phosphofructokinase 1 [EC:2.7.1.11]
D Gene.13178::Sexi_25516::g.13178::m.13178; K01895 ACSS1_2, acs; acetyl-CoA synthetase [EC:6.2.1.1]
D Gene.75088::Sexi_150807::g.75088::m.75088; K01834 PGAM, gpmA; 2,3-bisphosphoglycerate-dependent phosphoglycerate mutase [EC:5.4.2.11]
D Gene.4890::Sexi_8198::g.4890::m.4890; K01834 PGAM, gpmA; 2,3-bisphosphoglycerate-dependent phosphoglycerate mutase [EC:5.4.2.11]
D Gene.18895::Sexi_36075::g.18895::m.18895; K00058 serA, PHGDH; D-3-phosphoglycerate dehydrogenase / 2-oxoglutarate reductase [EC:1.1.1.95 1.1.1.399]
D Gene.18897::Sexi_36076::g.18897::m.18897; K00058 serA, PHGDH; D-3-phosphoglycerate dehydrogenase / 2-oxoglutarate reductase [EC:1.1.1.95 1.1.1.399]
D Gene.30084::Sexi_58184::g.30084::m.30084; K00058 serA, PHGDH; D-3-phosphoglycerate dehydrogenase / 2-oxoglutarate reductase [EC:1.1.1.95 1.1.1.399]
D Gene.50533::Sexi_103049::g.50533::m.50533; K00831 serC, PSAT1; phosphoserine aminotransferase [EC:2.6.1.52]
D Gene.54751::Sexi_112985::g.54751::m.54751; K00831 serC, PSAT1; phosphoserine aminotransferase [EC:2.6.1.52]
D Gene.57868::Sexi_119633::g.57868::m.57868; K00831 serC, PSAT1; phosphoserine aminotransferase [EC:2.6.1.52]
D Gene.57869::Sexi_119634::g.57869::m.57869; K00831 serC, PSAT1; phosphoserine aminotransferase [EC:2.6.1.52]
D Gene.57870::Sexi_119635::g.57870::m.57870; K00831 serC, PSAT1; phosphoserine aminotransferase [EC:2.6.1.52]
D Gene.69435::Sexi_138806::g.69435::m.69435; K00831 serC, PSAT1; phosphoserine aminotransferase [EC:2.6.1.52]
[truncated: 86,170 more rows]

## Sheet: Susceptible_KEGG
A09100 Metabolism
B 09101 Carbohydrate metabolism
C 00010 Glycolysis / Gluconeogenesis [PATH:ko00010]
D Gene.10410::Sexi_15821::g.10410::m.10410; K00844 HK; hexokinase [EC:2.7.1.1]
D Gene.28833::Sexi_44331::g.28833::m.28833; K00844 HK; hexokinase [EC:2.7.1.1]
D Gene.42348::Sexi_72811::g.42348::m.42348; K00844 HK; hexokinase [EC:2.7.1.1]
D Gene.11248::Sexi_17867::g.11248::m.11248; K01810 GPI, pgi; glucose-6-phosphate isomerase [EC:5.3.1.9]
D Gene.28569::Sexi_43857::g.28569::m.28569; K00850 pfkA, PFK; 6-phosphofructokinase 1 [EC:2.7.1.11]
D Gene.53089::Sexi_94673::g.53089::m.53089; K00850 pfkA, PFK; 6-phosphofructokinase 1 [EC:2.7.1.11]
D Gene.33609::Sexi_56353::g.33609::m.33609; K03841 FBP, fbp; fructose-1,6-bisphosphatase I [EC:3.1.3.11]
D Gene.33611::Sexi_56355::g.33611::m.33611; K03841 FBP, fbp; fructose-1,6-bisphosphatase I [EC:3.1.3.11]
D Gene.4238::Sexi_5800::g.4238::m.4238; K03841 FBP, fbp; fructose-1,6-bisphosphatase I [EC:3.1.3.11]
D Gene.4239::Sexi_5801::g.4239::m.4239; K03841 FBP, fbp; fructose-1,6-bisphosphatase I [EC:3.1.3.11]
D Gene.41459::Sexi_71434::g.41459::m.41459; K03841 FBP, fbp; fructose-1,6-bisphosphatase I [EC:3.1.3.11]
D Gene.41461::Sexi_71436::g.41461::m.41461; K03841 FBP, fbp; fructose-1,6-bisphosphatase I [EC:3.1.3.11]
D Gene.12008::Sexi_19567::g.12008::m.12008; K01623 ALDO; fructose-bisphosphate aldolase, class I [EC:4.1.2.13]
D Gene.12010::Sexi_19568::g.12010::m.12010; K01623 ALDO; fructose-bisphosphate aldolase, class I [EC:4.1.2.13]
D Gene.12012::Sexi_19569::g.12012::m.12012; K01623 ALDO; fructose-bisphosphate aldolase, class I [EC:4.1.2.13]
D Gene.13100::Sexi_21273::g.13100::m.13100; K01623 ALDO; fructose-bisphosphate aldolase, class I [EC:4.1.2.13]
D Gene.38595::Sexi_67293::g.38595::m.38595; K01623 ALDO; fructose-bisphosphate aldolase, class I [EC:4.1.2.13]
D Gene.39657::Sexi_68770::g.39657::m.39657; K01623 ALDO; fructose-bisphosphate aldolase, class I [EC:4.1.2.13]
D Gene.30033::Sexi_46419::g.30033::m.30033; K01803 TPI, tpiA; triosephosphate isomerase (TIM) [EC:5.3.1.1]
D Gene.26420::Sexi_40403::g.26420::m.26420; K00134 GAPDH, gapA; glyceraldehyde 3-phosphate dehydrogenase (phosphorylating) [EC:1.2.1.12]
D Gene.31708::Sexi_50782::g.31708::m.31708; K00134 GAPDH, gapA; glyceraldehyde 3-phosphate dehydrogenase (phosphorylating) [EC:1.2.1.12]
D Gene.32754::Sexi_53568::g.32754::m.32754; K00134 GAPDH, gapA; glyceraldehyde 3-phosphate dehydrogenase (phosphorylating) [EC:1.2.1.12]
D Gene.48051::Sexi_81190::g.48051::m.48051; K00134 GAPDH, gapA; glyceraldehyde 3-phosphate dehydrogenase (phosphorylating) [EC:1.2.1.12]
D Gene.49854::Sexi_85975::g.49854::m.49854; K00927 PGK, pgk; phosphoglycerate kinase [EC:2.7.2.3]
D Gene.31232::Sexi_48768::g.31232::m.31232; K01834 PGAM, gpmA; 2,3-bisphosphoglycerate-dependent phosphoglycerate mutase [EC:5.4.2.11]
D Gene.32666::Sexi_53234::g.32666::m.32666; K01834 PGAM, gpmA; 2,3-bisphosphoglycerate-dependent phosphoglycerate mutase [EC:5.4.2.11]
D Gene.11489::Sexi_18245::g.11489::m.11489; K01689 ENO, eno; enolase [EC:4.2.1.11]
D Gene.420::Sexi_294::g.420::m.420; K01689 ENO, eno; enolase [EC:4.2.1.11]
D Gene.27185::Sexi_41743::g.27185::m.27185; K01689 ENO, eno; enolase [EC:4.2.1.11]
D Gene.1636::Sexi_1804::g.1636::m.1636; K00873 PK, pyk; pyruvate kinase [EC:2.7.1.40]
D Gene.14460::Sexi_24269::g.14460::m.14460; K00873 PK, pyk; pyruvate kinase [EC:2.7.1.40]
D Gene.14462::Sexi_24270::g.14462::m.14462; K00873 PK, pyk; pyruvate kinase [EC:2.7.1.40]
D Gene.20905::Sexi_32572::g.20905::m.20905; K00873 PK, pyk; pyruvate kinase [EC:2.7.1.40]
D Gene.28598::Sexi_43979::g.28598::m.28598; K00873 PK, pyk; pyruvate kinase [EC:2.7.1.40]
D Gene.6126::Sexi_8190::g.6126::m.6126; K00873 PK, pyk; pyruvate kinase [EC:2.7.1.40]
D Gene.53646::Sexi_95934::g.53646::m.53646; K00873 PK, pyk; pyruvate kinase [EC:2.7.1.40]
D Gene.53582::Sexi_95856::g.53582::m.53582; K00161 PDHA, pdhA; pyruvate dehydrogenase E1 component subunit alpha [EC:1.2.4.1]
D Gene.4033::Sexi_5436::g.4033::m.4033; K00162 PDHB, pdhB; pyruvate dehydrogenase E1 component subunit beta [EC:1.2.4.1]
D Gene.41021::Sexi_70734::g.41021::m.41021; K00627 DLAT, aceF, pdhC; pyruvate dehydrogenase E2 component (dihydrolipoyllysine-residue acetyltransferase) [EC:2.3.1.12]
D Gene.41024::Sexi_70735::g.41024::m.41024; K00627 DLAT, aceF, pdhC; pyruvate dehydrogenase E2 component (dihydrolipoyllysine-residue acetyltransferase) [EC:2.3.1.12]
D Gene.41028::Sexi_70736::g.41028::m.41028; K00627 DLAT, aceF, pdhC; pyruvate dehydrogenase E2 component (dihydrolipoyllysine-residue acetyltransferase) [EC:2.3.1.12]
D Gene.2900::Sexi_3704::g.2900::m.2900; K00382 DLD, lpd, pdhD; dihydrolipoyl dehydrogenase [EC:1.8.1.4]
D Gene.2903::Sexi_3705::g.2903::m.2903; K00382 DLD, lpd, pdhD; dihydrolipoyl dehydrogenase [EC:1.8.1.4]
D Gene.14175::Sexi_23607::g.14175::m.14175; K00016 LDH, ldh; L-lactate dehydrogenase [EC:1.1.1.27]
D Gene.3411::Sexi_4470::g.3411::m.3411; K00016 LDH, ldh; L-lactate dehydrogenase [EC:1.1.1.27]
D Gene.38160::Sexi_67015::g.38160::m.38160; K00016 LDH, ldh; L-lactate dehydrogenase [EC:1.1.1.27]
D Gene.5407::Sexi_7052::g.5407::m.5407; K00121 frmA, ADH5, adhC; S-(hydroxymethyl)glutathione dehydrogenase / alcohol dehydrogenase [EC:1.1.1.284 1.1.1.1]
D Gene.32535::Sexi_52518::g.32535::m.32535; K04072 adhE; acetaldehyde dehydrogenase / alcohol dehydrogenase [EC:1.2.1.10 1.1.1.1]
D Gene.2354::Sexi_2968::g.2354::m.2354; K00002 AKR1A1, adh; alcohol dehydrogenase (NADP+) [EC:1.1.1.2]
D Gene.23874::Sexi_36481::g.23874::m.23874; K00002 AKR1A1, adh; alcohol dehydrogenase (NADP+) [EC:1.1.1.2]
D Gene.47171::Sexi_79563::g.47171::m.47171; K00002 AKR1A1, adh; alcohol dehydrogenase (NADP+) [EC:1.1.1.2]
D Gene.12250::Sexi_19712::g.12250::m.12250; K00128 ALDH; aldehyde dehydrogenase (NAD+) [EC:1.2.1.3]
D Gene.12252::Sexi_19713::g.12252::m.12252; K00128 ALDH; aldehyde dehydrogenase (NAD+) [EC:1.2.1.3]
D Gene.15103::Sexi_25560::g.15103::m.15103; K00128 ALDH; aldehyde dehydrogenase (NAD+) [EC:1.2.1.3]
D Gene.15106::Sexi_25561::g.15106::m.15106; K00128 ALDH; aldehyde dehydrogenase (NAD+) [EC:1.2.1.3]
D Gene.16786::Sexi_27267::g.16786::m.16786; K00128 ALDH; aldehyde dehydrogenase (NAD+) [EC:1.2.1.3]
D Gene.16788::Sexi_27268::g.16788::m.16788; K00128 ALDH; aldehyde dehydrogenase (NAD+) [EC:1.2.1.3]
D Gene.16789::Sexi_27270::g.16789::m.16789; K00128 ALDH; aldehyde dehydrogenase (NAD+) [EC:1.2.1.3]
D Gene.21504::Sexi_33114::g.21504::m.21504; K00128 ALDH; aldehyde dehydrogenase (NAD+) [EC:1.2.1.3]
D Gene.22080::Sexi_33877::g.22080::m.22080; K00128 ALDH; aldehyde dehydrogenase (NAD+) [EC:1.2.1.3]
D Gene.22081::Sexi_33878::g.22081::m.22081; K00128 ALDH; aldehyde dehydrogenase (NAD+) [EC:1.2.1.3]
D Gene.26033::Sexi_39677::g.26033::m.26033; K00128 ALDH; aldehyde dehydrogenase (NAD+) [EC:1.2.1.3]
D Gene.27456::Sexi_42075::g.27456::m.27456; K00128 ALDH; aldehyde dehydrogenase (NAD+) [EC:1.2.1.3]
D Gene.27457::Sexi_42076::g.27457::m.27457; K00128 ALDH; aldehyde dehydrogenase (NAD+) [EC:1.2.1.3]
D Gene.27461::Sexi_42080::g.27461::m.27461; K00128 ALDH; aldehyde dehydrogenase (NAD+) [EC:1.2.1.3]
D Gene.28398::Sexi_43532::g.28398::m.28398; K00128 ALDH; aldehyde dehydrogenase (NAD+) [EC:1.2.1.3]
D Gene.3581::Sexi_4829::g.3581::m.3581; K00128 ALDH; aldehyde dehydrogenase (NAD+) [EC:1.2.1.3]
D Gene.3582::Sexi_4830::g.3582::m.3582; K00128 ALDH; aldehyde dehydrogenase (NAD+) [EC:1.2.1.3]
D Gene.34101::Sexi_58360::g.34101::m.34101; K00128 ALDH; aldehyde dehydrogenase (NAD+) [EC:1.2.1.3]
D Gene.40996::Sexi_70694::g.40996::m.40996; K00128 ALDH; aldehyde dehydrogenase (NAD+) [EC:1.2.1.3]
D Gene.48602::Sexi_82362::g.48602::m.48602; K00128 ALDH; aldehyde dehydrogenase (NAD+) [EC:1.2.1.3]
D Gene.48603::Sexi_82363::g.48603::m.48603; K00128 ALDH; aldehyde dehydrogenase (NAD+) [EC:1.2.1.3]
D Gene.56141::Sexi_98959::g.56141::m.56141; K14085 ALDH7A1; aldehyde dehydrogenase family 7 member A1 [EC:1.2.1.31 1.2.1.8 1.2.1.3]
D Gene.56145::Sexi_98960::g.56145::m.56145; K14085 ALDH7A1; aldehyde dehydrogenase family 7 member A1 [EC:1.2.1.31 1.2.1.8 1.2.1.3]
D Gene.7180::Sexi_9675::g.7180::m.7180; K01895 ACSS1_2, acs; acetyl-CoA synthetase [EC:6.2.1.1]
D Gene.55327::Sexi_97924::g.55327::m.55327; K01895 ACSS1_2, acs; acetyl-CoA synthetase [EC:6.2.1.1]
D Gene.57130::Sexi_100331::g.57130::m.57130; K01785 galM, GALM; aldose 1-epimerase [EC:5.1.3.3]
D Gene.57131::Sexi_100332::g.57131::m.57131; K01785 galM, GALM; aldose 1-epimerase [EC:5.1.3.3]
D Gene.14434::Sexi_24240::g.14434::m.14434; K01785 galM, GALM; aldose 1-epimerase [EC:5.1.3.3]
D Gene.14436::Sexi_24241::g.14436::m.14436; K01785 galM, GALM; aldose 1-epimerase [EC:5.1.3.3]
D Gene.16915::Sexi_27346::g.16915::m.16915; K01785 galM, GALM; aldose 1-epimerase [EC:5.1.3.3]
D Gene.16916::Sexi_27348::g.16916::m.16916; K01785 galM, GALM; aldose 1-epimerase [EC:5.1.3.3]
D Gene.16919::Sexi_27349::g.16919::m.16919; K01785 galM, GALM; aldose 1-epimerase [EC:5.1.3.3]
D Gene.35982::Sexi_64076::g.35982::m.35982; K01785 galM, GALM; aldose 1-epimerase [EC:5.1.3.3]
D Gene.46945::Sexi_79148::g.46945::m.46945; K01785 galM, GALM; aldose 1-epimerase [EC:5.1.3.3]
D Gene.46946::Sexi_79149::g.46946::m.46946; K01785 galM, GALM; aldose 1-epimerase [EC:5.1.3.3]
D Gene.12394::Sexi_19794::g.12394::m.12394; K01835 pgm; phosphoglucomutase [EC:5.4.2.2]
D Gene.32491::Sexi_52389::g.32491::m.32491; K15779 PGM2; phosphoglucomutase / phosphopentomutase [EC:5.4.2.2 5.4.2.7]
D Gene.32492::Sexi_52390::g.32492::m.32492; K15779 PGM2; phosphoglucomutase / phosphopentomutase [EC:5.4.2.2 5.4.2.7]
D Gene.28223::Sexi_43133::g.28223::m.28223; K08074 ADPGK; ADP-dependent glucokinase [EC:2.7.1.147]
D Gene.11464::Sexi_18187::g.11464::m.11464; K01792 E5.1.3.15; glucose-6-phosphate 1-epimerase [EC:5.1.3.15]
D Gene.38829::Sexi_67469::g.38829::m.38829; K01792 E5.1.3.15; glucose-6-phosphate 1-epimerase [EC:5.1.3.15]
D Gene.14998::Sexi_25452::g.14998::m.14998; K03103 MINPP1; multiple inositol-polyphosphate phosphatase / 2,3-bisphosphoglycerate 3-phosphatase [EC:3.1.3.62 3.1.3.80]
D Gene.17528::Sexi_28068::g.17528::m.17528; K03103 MINPP1; multiple inositol-polyphosphate phosphatase / 2,3-bisphosphoglycerate 3-phosphatase [EC:3.1.3.62 3.1.3.80]
D Gene.42128::Sexi_72462::g.42128::m.42128; K03103 MINPP1; multiple inositol-polyphosphate phosphatase / 2,3-bisphosphoglycerate 3-phosphatase [EC:3.1.3.62 3.1.3.80]
D Gene.5914::Sexi_7877::g.5914::m.5914; K03103 MINPP1; multiple inositol-polyphosphate phosphatase / 2,3-bisphosphoglycerate 3-phosphatase [EC:3.1.3.62 3.1.3.80]
D Gene.49310::Sexi_83914::g.49310::m.49310; K03103 MINPP1; multiple inositol-polyphosphate phosphatase / 2,3-bisphosphoglycerate 3-phosphatase [EC:3.1.3.62 3.1.3.80]
D Gene.2959::Sexi_3779::g.2959::m.2959; K01596 E4.1.1.32, pckA, PCK; phosphoenolpyruvate carboxykinase (GTP) [EC:4.1.1.32]
C 00020 Citrate cycle (TCA cycle) [PATH:ko00020]
D Gene.11482::Sexi_18217::g.11482::m.11482; K01647 CS, gltA; citrate synthase [EC:2.3.3.1]
D Gene.50953::Sexi_88916::g.50953::m.50953; K01648 ACLY; ATP citrate (pro-S)-lyase [EC:2.3.3.8]
D Gene.50954::Sexi_88917::g.50954::m.50954; K01648 ACLY; ATP citrate (pro-S)-lyase [EC:2.3.3.8]
D Gene.13856::Sexi_23127::g.13856::m.13856; K01681 ACO, acnA; aconitate hydratase [EC:4.2.1.3]
D Gene.44114::Sexi_75338::g.44114::m.44114; K01681 ACO, acnA; aconitate hydratase [EC:4.2.1.3]
D Gene.16226::Sexi_26697::g.16226::m.16226; K00031 IDH1, IDH2, icd; isocitrate dehydrogenase [EC:1.1.1.42]
D Gene.52656::Sexi_93437::g.52656::m.52656; K00031 IDH1, IDH2, icd; isocitrate dehydrogenase [EC:1.1.1.42]
D Gene.2014::Sexi_2383::g.2014::m.2014; K00030 IDH3; isocitrate dehydrogenase (NAD+) [EC:1.1.1.41]
D Gene.2015::Sexi_2384::g.2015::m.2015; K00030 IDH3; isocitrate dehydrogenase (NAD+) [EC:1.1.1.41]
D Gene.2017::Sexi_2385::g.2017::m.2017; K00030 IDH3; isocitrate dehydrogenase (NAD+) [EC:1.1.1.41]
D Gene.16855::Sexi_27323::g.16855::m.16855; K00030 IDH3; isocitrate dehydrogenase (NAD+) [EC:1.1.1.41]
D Gene.41899::Sexi_72065::g.41899::m.41899; K00030 IDH3; isocitrate dehydrogenase (NAD+) [EC:1.1.1.41]
D Gene.45722::Sexi_77725::g.45722::m.45722; K00030 IDH3; isocitrate dehydrogenase (NAD+) [EC:1.1.1.41]
D Gene.46667::Sexi_78809::g.46667::m.46667; K00030 IDH3; isocitrate dehydrogenase (NAD+) [EC:1.1.1.41]
D Gene.14406::Sexi_24218::g.14406::m.14406; K00164 OGDH, sucA; 2-oxoglutarate dehydrogenase E1 component [EC:1.2.4.2]
D Gene.14410::Sexi_24220::g.14410::m.14410; K00164 OGDH, sucA; 2-oxoglutarate dehydrogenase E1 component [EC:1.2.4.2]
D Gene.14411::Sexi_24221::g.14411::m.14411; K00164 OGDH, sucA; 2-oxoglutarate dehydrogenase E1 component [EC:1.2.4.2]
D Gene.35422::Sexi_62559::g.35422::m.35422; K00164 OGDH, sucA; 2-oxoglutarate dehydrogenase E1 component [EC:1.2.4.2]
D Gene.5628::Sexi_7473::g.5628::m.5628; K00164 OGDH, sucA; 2-oxoglutarate dehydrogenase E1 component [EC:1.2.4.2]
D Gene.5629::Sexi_7474::g.5629::m.5629; K00164 OGDH, sucA; 2-oxoglutarate dehydrogenase E1 component [EC:1.2.4.2]
D Gene.5631::Sexi_7475::g.5631::m.5631; K00164 OGDH, sucA; 2-oxoglutarate dehydrogenase E1 component [EC:1.2.4.2]
D Gene.12507::Sexi_19916::g.12507::m.12507; K00658 DLST, sucB; 2-oxoglutarate dehydrogenase E2 component (dihydrolipoamide succinyltransferase) [EC:2.3.1.61]
D Gene.26310::Sexi_40255::g.26310::m.26310; K00658 DLST, sucB; 2-oxoglutarate dehydrogenase E2 component (dihydrolipoamide succinyltransferase) [EC:2.3.1.61]
D Gene.2900::Sexi_3704::g.2900::m.2900; K00382 DLD, lpd, pdhD; dihydrolipoyl dehydrogenase [EC:1.8.1.4]
D Gene.2903::Sexi_3705::g.2903::m.2903; K00382 DLD, lpd, pdhD; dihydrolipoyl dehydrogenase [EC:1.8.1.4]
D Gene.49870::Sexi_86011::g.49870::m.49870; K01899 LSC1; succinyl-CoA synthetase alpha subunit [EC:6.2.1.4 6.2.1.5]
D Gene.13122::Sexi_21310::g.13122::m.13122; K01900 LSC2; succinyl-CoA synthetase beta subunit [EC:6.2.1.4 6.2.1.5]
D Gene.13124::Sexi_21311::g.13124::m.13124; K01900 LSC2; succinyl-CoA synthetase beta subunit [EC:6.2.1.4 6.2.1.5]
D Gene.3226::Sexi_4283::g.3226::m.3226; K01900 LSC2; succinyl-CoA synthetase beta subunit [EC:6.2.1.4 6.2.1.5]
D Gene.3227::Sexi_4284::g.3227::m.3227; K01900 LSC2; succinyl-CoA synthetase beta subunit [EC:6.2.1.4 6.2.1.5]
D Gene.52488::Sexi_93200::g.52488::m.52488; K01900 LSC2; succinyl-CoA synthetase beta subunit [EC:6.2.1.4 6.2.1.5]
D Gene.11401::Sexi_18115::g.11401::m.11401; K00234 SDHA, SDH1; succinate dehydrogenase (ubiquinone) flavoprotein subunit [EC:1.3.5.1]
D Gene.12928::Sexi_20866::g.12928::m.12928; K00234 SDHA, SDH1; succinate dehydrogenase (ubiquinone) flavoprotein subunit [EC:1.3.5.1]
D Gene.3611::Sexi_4855::g.3611::m.3611; K00234 SDHA, SDH1; succinate dehydrogenase (ubiquinone) flavoprotein subunit [EC:1.3.5.1]
D Gene.40769::Sexi_70297::g.40769::m.40769; K00235 SDHB, SDH2; succinate dehydrogenase (ubiquinone) iron-sulfur subunit [EC:1.3.5.1]
D Gene.43846::Sexi_74948::g.43846::m.43846; K00235 SDHB, SDH2; succinate dehydrogenase (ubiquinone) iron-sulfur subunit [EC:1.3.5.1]
D Gene.6707::Sexi_9077::g.6707::m.6707; K00236 SDHC, SDH3; succinate dehydrogenase (ubiquinone) cytochrome b560 subunit
D Gene.6711::Sexi_9079::g.6711::m.6711; K00236 SDHC, SDH3; succinate dehydrogenase (ubiquinone) cytochrome b560 subunit
D Gene.28710::Sexi_44089::g.28710::m.28710; K00237 SDHD, SDH4; succinate dehydrogenase (ubiquinone) membrane anchor subunit
D Gene.2336::Sexi_2956::g.2336::m.2336; K01679 E4.2.1.2B, fumC, FH; fumarate hydratase, class II [EC:4.2.1.2]
D Gene.2338::Sexi_2957::g.2338::m.2338; K01679 E4.2.1.2B, fumC, FH; fumarate hydratase, class II [EC:4.2.1.2]
D Gene.42285::Sexi_72633::g.42285::m.42285; K01679 E4.2.1.2B, fumC, FH; fumarate hydratase, class II [EC:4.2.1.2]
D Gene.9254::Sexi_13142::g.9254::m.9254; K00025 MDH1; malate dehydrogenase [EC:1.1.1.37]
D Gene.11032::Sexi_17393::g.11032::m.11032; K00025 MDH1; malate dehydrogenase [EC:1.1.1.37]
D Gene.31550::Sexi_50185::g.31550::m.31550; K00025 MDH1; malate dehydrogenase [EC:1.1.1.37]
D Gene.7533::Sexi_10155::g.7533::m.7533; K00026 MDH2; malate dehydrogenase [EC:1.1.1.37]
D Gene.9292::Sexi_13233::g.9292::m.9292; K00026 MDH2; malate dehydrogenase [EC:1.1.1.37]
D Gene.11183::Sexi_17778::g.11183::m.11183; K00026 MDH2; malate dehydrogenase [EC:1.1.1.37]
D Gene.13099::Sexi_21272::g.13099::m.13099; K00026 MDH2; malate dehydrogenase [EC:1.1.1.37]
D Gene.30579::Sexi_47483::g.30579::m.30579; K00026 MDH2; malate dehydrogenase [EC:1.1.1.37]
D Gene.30584::Sexi_47485::g.30584::m.30584; K00026 MDH2; malate dehydrogenase [EC:1.1.1.37]
D Gene.30589::Sexi_47487::g.30589::m.30589; K00026 MDH2; malate dehydrogenase [EC:1.1.1.37]
D Gene.35096::Sexi_61435::g.35096::m.35096; K00026 MDH2; malate dehydrogenase [EC:1.1.1.37]
D Gene.18823::Sexi_29854::g.18823::m.18823; K01958 PC, pyc; pyruvate carboxylase [EC:6.4.1.1]
D Gene.2959::Sexi_3779::g.2959::m.2959; K01596 E4.1.1.32, pckA, PCK; phosphoenolpyruvate carboxykinase (GTP) [EC:4.1.1.32]
D Gene.53582::Sexi_95856::g.53582::m.53582; K00161 PDHA, pdhA; pyruvate dehydrogenase E1 component subunit alpha [EC:1.2.4.1]
D Gene.4033::Sexi_5436::g.4033::m.4033; K00162 PDHB, pdhB; pyruvate dehydrogenase E1 component subunit beta [EC:1.2.4.1]
D Gene.41021::Sexi_70734::g.41021::m.41021; K00627 DLAT, aceF, pdhC; pyruvate dehydrogenase E2 component (dihydrolipoyllysine-residue acetyltransferase) [EC:2.3.1.12]
D Gene.41024::Sexi_70735::g.41024::m.41024; K00627 DLAT, aceF, pdhC; pyruvate dehydrogenase E2 component (dihydrolipoyllysine-residue acetyltransferase) [EC:2.3.1.12]
D Gene.41028::Sexi_70736::g.41028::m.41028; K00627 DLAT, aceF, pdhC; pyruvate dehydrogenase E2 component (dihydrolipoyllysine-residue acetyltransferase) [EC:2.3.1.12]
C 00030 Pentose phosphate pathway [PATH:ko00030]
D Gene.11248::Sexi_17867::g.11248::m.11248; K01810 GPI, pgi; glucose-6-phosphate isomerase [EC:5.3.1.9]
D Gene.50723::Sexi_88466::g.50723::m.50723; K00036 G6PD, zwf; glucose-6-phosphate 1-dehydrogenase [EC:1.1.1.49 1.1.1.363]
D Gene.33834::Sexi_57023::g.33834::m.33834; K01057 PGLS, pgl, devB; 6-phosphogluconolactonase [EC:3.1.1.31]
D Gene.33518::Sexi_56101::g.33518::m.33518; K00033 PGD, gnd, gntZ; 6-phosphogluconate dehydrogenase [EC:1.1.1.44 1.1.1.343]
D Gene.22290::Sexi_33983::g.22290::m.22290; K01783 rpe, RPE; ribulose-phosphate 3-epimerase [EC:5.1.3.1]
D Gene.22291::Sexi_33984::g.22291::m.22291; K01783 rpe, RPE; ribulose-phosphate 3-epimerase [EC:5.1.3.1]
D Gene.54567::Sexi_97075::g.54567::m.54567; K01783 rpe, RPE; ribulose-phosphate 3-epimerase [EC:5.1.3.1]
D Gene.23508::Sexi_35889::g.23508::m.23508; K00615 E2.2.1.1, tktA, tktB; transketolase [EC:2.2.1.1]
D Gene.39400::Sexi_68275::g.39400::m.39400; K00616 TALDO1, talB, talA; transaldolase [EC:2.2.1.2]
D Gene.39402::Sexi_68276::g.39402::m.39402; K00616 TALDO1, talB, talA; transaldolase [EC:2.2.1.2]
D Gene.49475::Sexi_84266::g.49475::m.49475; K01807 rpiA; ribose 5-phosphate isomerase A [EC:5.3.1.6]
D Gene.23031::Sexi_35185::g.23031::m.23031; K01619 deoC, DERA; deoxyribose-phosphate aldolase [EC:4.1.2.4]
D Gene.23033::Sexi_35186::g.23033::m.23033; K01619 deoC, DERA; deoxyribose-phosphate aldolase [EC:4.1.2.4]
D Gene.20112::Sexi_31562::g.20112::m.20112; K00852 rbsK, RBKS; ribokinase [EC:2.7.1.15]
D Gene.56931::Sexi_99946::g.56931::m.56931; K00852 rbsK, RBKS; ribokinase [EC:2.7.1.15]
D Gene.56932::Sexi_99948::g.56932::m.56932; K00852 rbsK, RBKS; ribokinase [EC:2.7.1.15]
D Gene.12394::Sexi_19794::g.12394::m.12394; K01835 pgm; phosphoglucomutase [EC:5.4.2.2]
D Gene.32491::Sexi_52389::g.32491::m.32491; K15779 PGM2; phosphoglucomutase / phosphopentomutase [EC:5.4.2.2 5.4.2.7]
D Gene.32492::Sexi_52390::g.32492::m.32492; K15779 PGM2; phosphoglucomutase / phosphopentomutase [EC:5.4.2.2 5.4.2.7]
D Gene.9215::Sexi_13077::g.9215::m.9215; K00948 PRPS, prsA; ribose-phosphate pyrophosphokinase [EC:2.7.6.1]
D Gene.1904::Sexi_2295::g.1904::m.1904; K00948 PRPS, prsA; ribose-phosphate pyrophosphokinase [EC:2.7.6.1]
D Gene.10307::Sexi_15637::g.10307::m.10307; K00115 GLD; glucose 1-dehydrogenase (FAD, quinone) [EC:1.1.5.9]
D Gene.20402::Sexi_31801::g.20402::m.20402; K00115 GLD; glucose 1-dehydrogenase (FAD, quinone) [EC:1.1.5.9]
D Gene.25656::Sexi_39088::g.25656::m.25656; K00115 GLD; glucose 1-dehydrogenase (FAD, quinone) [EC:1.1.5.9]
D Gene.26403::Sexi_40361::g.26403::m.26403; K00115 GLD; glucose 1-dehydrogenase (FAD, quinone) [EC:1.1.5.9]
D Gene.35136::Sexi_61540::g.35136::m.35136; K00115 GLD; glucose 1-dehydrogenase (FAD, quinone) [EC:1.1.5.9]
D Gene.35451::Sexi_62703::g.35451::m.35451; K00115 GLD; glucose 1-dehydrogenase (FAD, quinone) [EC:1.1.5.9]
D Gene.41134::Sexi_70819::g.41134::m.41134; K00115 GLD; glucose 1-dehydrogenase (FAD, quinone) [EC:1.1.5.9]
D Gene.48263::Sexi_81742::g.48263::m.48263; K00115 GLD; glucose 1-dehydrogenase (FAD, quinone) [EC:1.1.5.9]
D Gene.6945::Sexi_9351::g.6945::m.6945; K00115 GLD; glucose 1-dehydrogenase (FAD, quinone) [EC:1.1.5.9]
D Gene.53354::Sexi_95800::g.53354::m.53354; K00115 GLD; glucose 1-dehydrogenase (FAD, quinone) [EC:1.1.5.9]
D Gene.17131::Sexi_27566::g.17131::m.17131; K01053 gnl, RGN; gluconolactonase [EC:3.1.1.17]
D Gene.21205::Sexi_32870::g.21205::m.21205; K01053 gnl, RGN; gluconolactonase [EC:3.1.1.17]
D Gene.24672::Sexi_37928::g.24672::m.24672; K01053 gnl, RGN; gluconolactonase [EC:3.1.1.17]
D Gene.28701::Sexi_44082::g.28701::m.28701; K01053 gnl, RGN; gluconolactonase [EC:3.1.1.17]
D Gene.38597::Sexi_67295::g.38597::m.38597; K01053 gnl, RGN; gluconolactonase [EC:3.1.1.17]
D Gene.52782::Sexi_93739::g.52782::m.52782; K01053 gnl, RGN; gluconolactonase [EC:3.1.1.17]
D Gene.7324::Sexi_9877::g.7324::m.7324; K11529 gck, gckA, GLYCTK; glycerate 2-kinase [EC:2.7.1.165]
D Gene.12008::Sexi_19567::g.12008::m.12008; K01623 ALDO; fructose-bisphosphate aldolase, class I [EC:4.1.2.13]
D Gene.12010::Sexi_19568::g.12010::m.12010; K01623 ALDO; fructose-bisphosphate aldolase, class I [EC:4.1.2.13]
D Gene.12012::Sexi_19569::g.12012::m.12012; K01623 ALDO; fructose-bisphosphate aldolase, class I [EC:4.1.2.13]
D Gene.13100::Sexi_21273::g.13100::m.13100; K01623 ALDO; fructose-bisphosphate aldolase, class I [EC:4.1.2.13]
D Gene.38595::Sexi_67293::g.38595::m.38595; K01623 ALDO; fructose-bisphosphate aldolase, class I [EC:4.1.2.13]
D Gene.39657::Sexi_68770::g.39657::m.39657; K01623 ALDO; fructose-bisphosphate aldolase, class I [EC:4.1.2.13]
D Gene.33609::Sexi_56353::g.33609::m.33609; K03841 FBP, fbp; fructose-1,6-bisphosphatase I [EC:3.1.3.11]
D Gene.33611::Sexi_56355::g.33611::m.33611; K03841 FBP, fbp; fructose-1,6-bisphosphatase I [EC:3.1.3.11]
D Gene.4238::Sexi_5800::g.4238::m.4238; K03841 FBP, fbp; fructose-1,6-bisphosphatase I [EC:3.1.3.11]
D Gene.4239::Sexi_5801::g.4239::m.4239; K03841 FBP, fbp; fructose-1,6-bisphosphatase I [EC:3.1.3.11]
D Gene.41459::Sexi_71434::g.41459::m.41459; K03841 FBP, fbp; fructose-1,6-bisphosphatase I [EC:3.1.3.11]
D Gene.41461::Sexi_71436::g.41461::m.41461; K03841 FBP, fbp; fructose-1,6-bisphosphatase I [EC:3.1.3.11]
D Gene.28569::Sexi_43857::g.28569::m.28569; K00850 pfkA, PFK; 6-phosphofructokinase 1 [EC:2.7.1.11]
D Gene.53089::Sexi_94673::g.53089::m.53089; K00850 pfkA, PFK; 6-phosphofructokinase 1 [EC:2.7.1.11]
C 00040 Pentose and glucuronate interconversions [PATH:ko00040]
D Gene.38841::Sexi_67489::g.38841::m.38841; K01195 uidA, GUSB; beta-glucuronidase [EC:3.2.1.31]
D Gene.8207::Sexi_11611::g.8207::m.8207; K00699 UGT; glucuronosyltransferase [EC:2.4.1.17]
D Gene.9313::Sexi_13277::g.9313::m.9313; K00699 UGT; glucuronosyltransferase [EC:2.4.1.17]
D Gene.1642::Sexi_1818::g.1642::m.1642; K00699 UGT; glucuronosyltransferase [EC:2.4.1.17]
D Gene.1643::Sexi_1819::g.1643::m.1643; K00699 UGT; glucuronosyltransferase [EC:2.4.1.17]
D Gene.11934::Sexi_19239::g.11934::m.11934; K00699 UGT; glucuronosyltransferase [EC:2.4.1.17]
D Gene.13044::Sexi_21155::g.13044::m.13044; K00699 UGT; glucuronosyltransferase [EC:2.4.1.17]
D Gene.335::Sexi_219::g.335::m.335; K00699 UGT; glucuronosyltransferase [EC:2.4.1.17]
D Gene.336::Sexi_220::g.336::m.336; K00699 UGT; glucuronosyltransferase [EC:2.4.1.17]
D Gene.337::Sexi_222::g.337::m.337; K00699 UGT; glucuronosyltransferase [EC:2.4.1.17]
D Gene.339::Sexi_224::g.339::m.339; K00699 UGT; glucuronosyltransferase [EC:2.4.1.17]
D Gene.13602::Sexi_22724::g.13602::m.13602; K00699 UGT; glucuronosyltransferase [EC:2.4.1.17]
D Gene.17374::Sexi_27900::g.17374::m.17374; K00699 UGT; glucuronosyltransferase [EC:2.4.1.17]
D Gene.18620::Sexi_29575::g.18620::m.18620; K00699 UGT; glucuronosyltransferase [EC:2.4.1.17]
D Gene.18822::Sexi_29838::g.18822::m.18822; K00699 UGT; glucuronosyltransferase [EC:2.4.1.17]
D Gene.19933::Sexi_31318::g.19933::m.19933; K00699 UGT; glucuronosyltransferase [EC:2.4.1.17]
D Gene.20237::Sexi_31655::g.20237::m.20237; K00699 UGT; glucuronosyltransferase [EC:2.4.1.17]
D Gene.23136::Sexi_35310::g.23136::m.23136; K00699 UGT; glucuronosyltransferase [EC:2.4.1.17]
D Gene.23414::Sexi_35685::g.23414::m.23414; K00699 UGT; glucuronosyltransferase [EC:2.4.1.17]
D Gene.24524::Sexi_37624::g.24524::m.24524; K00699 UGT; glucuronosyltransferase [EC:2.4.1.17]
D Gene.24591::Sexi_37849::g.24591::m.24591; K00699 UGT; glucuronosyltransferase [EC:2.4.1.17]
D Gene.28262::Sexi_43259::g.28262::m.28262; K00699 UGT; glucuronosyltransferase [EC:2.4.1.17]
D Gene.29468::Sexi_45661::g.29468::m.29468; K00699 UGT; glucuronosyltransferase [EC:2.4.1.17]
D Gene.31162::Sexi_48619::g.31162::m.31162; K00699 UGT; glucuronosyltransferase [EC:2.4.1.17]
D Gene.631::Sexi_492::g.631::m.631; K00699 UGT; glucuronosyltransferase [EC:2.4.1.17]
D Gene.3764::Sexi_5000::g.3764::m.3764; K00699 UGT; glucuronosyltransferase [EC:2.4.1.17]
D Gene.3765::Sexi_5001::g.3765::m.3765; K00699 UGT; glucuronosyltransferase [EC:2.4.1.17]
D Gene.3767::Sexi_5003::g.3767::m.3767; K00699 UGT; glucuronosyltransferase [EC:2.4.1.17]
D Gene.31936::Sexi_51410::g.31936::m.31936; K00699 UGT; glucuronosyltransferase [EC:2.4.1.17]
D Gene.31937::Sexi_51411::g.31937::m.31937; K00699 UGT; glucuronosyltransferase [EC:2.4.1.17]
D Gene.31938::Sexi_51412::g.31938::m.31938; K00699 UGT; glucuronosyltransferase [EC:2.4.1.17]
D Gene.31939::Sexi_51413::g.31939::m.31939; K00699 UGT; glucuronosyltransferase [EC:2.4.1.17]
D Gene.31940::Sexi_51414::g.31940::m.31940; K00699 UGT; glucuronosyltransferase [EC:2.4.1.17]
D Gene.4187::Sexi_5692::g.4187::m.4187; K00699 UGT; glucuronosyltransferase [EC:2.4.1.17]
D Gene.34547::Sexi_59169::g.34547::m.34547; K00699 UGT; glucuronosyltransferase [EC:2.4.1.17]
D Gene.38772::Sexi_67414::g.38772::m.38772; K00699 UGT; glucuronosyltransferase [EC:2.4.1.17]
D Gene.38773::Sexi_67415::g.38773::m.38773; K00699 UGT; glucuronosyltransferase [EC:2.4.1.17]
D Gene.5013::Sexi_6796::g.5013::m.5013; K00699 UGT; glucuronosyltransferase [EC:2.4.1.17]
D Gene.5015::Sexi_6798::g.5015::m.5015; K00699 UGT; glucuronosyltransferase [EC:2.4.1.17]
D Gene.39743::Sexi_68878::g.39743::m.39743; K00699 UGT; glucuronosyltransferase [EC:2.4.1.17]
D Gene.39744::Sexi_68879::g.39744::m.39744; K00699 UGT; glucuronosyltransferase [EC:2.4.1.17]
D Gene.39745::Sexi_68880::g.39745::m.39745; K00699 UGT; glucuronosyltransferase [EC:2.4.1.17]
D Gene.39747::Sexi_68881::g.39747::m.39747; K00699 UGT; glucuronosyltransferase [EC:2.4.1.17]
D Gene.39870::Sexi_68975::g.39870::m.39870; K00699 UGT; glucuronosyltransferase [EC:2.4.1.17]
D Gene.43898::Sexi_75055::g.43898::m.43898; K00699 UGT; glucuronosyltransferase [EC:2.4.1.17]
D Gene.43899::Sexi_75056::g.43899::m.43899; K00699 UGT; glucuronosyltransferase [EC:2.4.1.17]
D Gene.44891::Sexi_76439::g.44891::m.44891; K00699 UGT; glucuronosyltransferase [EC:2.4.1.17]
D Gene.45062::Sexi_76759::g.45062::m.45062; K00699 UGT; glucuronosyltransferase [EC:2.4.1.17]
D Gene.6395::Sexi_8585::g.6395::m.6395; K00699 UGT; glucuronosyltransferase [EC:2.4.1.17]
D Gene.50356::Sexi_86990::g.50356::m.50356; K00699 UGT; glucuronosyltransferase [EC:2.4.1.17]
D Gene.34432::Sexi_58808::g.34432::m.34432; K00012 UGDH, ugd; UDPglucose 6-dehydrogenase [EC:1.1.1.22]
D Gene.8841::Sexi_12269::g.8841::m.8841; K00963 UGP2, galU, galF; UTP--glucose-1-phosphate uridylyltransferase [EC:2.7.7.9]
D Gene.2354::Sexi_2968::g.2354::m.2354; K00002 AKR1A1, adh; alcohol dehydrogenase (NADP+) [EC:1.1.1.2]
D Gene.23874::Sexi_36481::g.23874::m.23874; K00002 AKR1A1, adh; alcohol dehydrogenase (NADP+) [EC:1.1.1.2]
D Gene.47171::Sexi_79563::g.47171::m.47171; K00002 AKR1A1, adh; alcohol dehydrogenase (NADP+) [EC:1.1.1.2]
D Gene.13377::Sexi_21994::g.13377::m.13377; K13247 CRYL1; L-gulonate 3-dehydrogenase [EC:1.1.1.45]
D Gene.13378::Sexi_21995::g.13378::m.13378; K13247 CRYL1; L-gulonate 3-dehydrogenase [EC:1.1.1.45]
D Gene.21562::Sexi_33151::g.21562::m.21562; K13247 CRYL1; L-gulonate 3-dehydrogenase [EC:1.1.1.45]
D Gene.40611::Sexi_70202::g.40611::m.40611; K13247 CRYL1; L-gulonate 3-dehydrogenase [EC:1.1.1.45]
D Gene.22290::Sexi_33983::g.22290::m.22290; K01783 rpe, RPE; ribulose-phosphate 3-epimerase [EC:5.1.3.1]
D Gene.22291::Sexi_33984::g.22291::m.22291; K01783 rpe, RPE; ribulose-phosphate 3-epimerase [EC:5.1.3.1]
D Gene.54567::Sexi_97075::g.54567::m.54567; K01783 rpe, RPE; ribulose-phosphate 3-epimerase [EC:5.1.3.1]
D Gene.19119::Sexi_30257::g.19119::m.19119; K00854 xylB, XYLB; xylulokinase [EC:2.7.1.17]
D Gene.11045::Sexi_17409::g.11045::m.11045; K00011 AKR1B; aldehyde reductase [EC:1.1.1.21]
D Gene.27041::Sexi_41528::g.27041::m.27041; K00011 AKR1B; aldehyde reductase [EC:1.1.1.21]
D Gene.30570::Sexi_47476::g.30570::m.30570; K00011 AKR1B; aldehyde reductase [EC:1.1.1.21]
D Gene.37020::Sexi_65808::g.37020::m.37020; K00011 AKR1B; aldehyde reductase [EC:1.1.1.21]
D Gene.28202::Sexi_43098::g.28202::m.28202; K03331 DCXR; L-xylulose reductase [EC:1.1.1.10]
D Gene.28203::Sexi_43099::g.28203::m.28203; K03331 DCXR; L-xylulose reductase [EC:1.1.1.10]
D Gene.28204::Sexi_43101::g.28204::m.28204; K03331 DCXR; L-xylulose reductase [EC:1.1.1.10]
D Gene.42402::Sexi_73013::g.42402::m.42402; K03331 DCXR; L-xylulose reductase [EC:1.1.1.10]
D Gene.6572::Sexi_8802::g.6572::m.6572; K03331 DCXR; L-xylulose reductase [EC:1.1.1.10]
D Gene.53637::Sexi_95913::g.53637::m.53637; K17818 ARD1; D-arabinitol dehydrogenase (NADP+) [EC:1.1.1.287]
D Gene.1450::Sexi_1557::g.1450::m.1450; K00008 SORD, gutB; L-iditol 2-dehydrogenase [EC:1.1.1.14]
D Gene.3652::Sexi_4881::g.3652::m.3652; K00008 SORD, gutB; L-iditol 2-dehydrogenase [EC:1.1.1.14]
D Gene.3654::Sexi_4883::g.3654::m.3654; K00008 SORD, gutB; L-iditol 2-dehydrogenase [EC:1.1.1.14]
D Gene.49787::Sexi_85415::g.49787::m.49787; K00008 SORD, gutB; L-iditol 2-dehydrogenase [EC:1.1.1.14]
D Gene.49788::Sexi_85416::g.49788::m.49788; K00008 SORD, gutB; L-iditol 2-dehydrogenase [EC:1.1.1.14]
D Gene.2851::Sexi_3673::g.2851::m.2851; K00078 DHDH; dihydrodiol dehydrogenase / D-xylose 1-dehydrogenase (NADP) [EC:1.3.1.20 1.1.1.179]
D Gene.2852::Sexi_3674::g.2852::m.2852; K00078 DHDH; dihydrodiol dehydrogenase / D-xylose 1-dehydrogenase (NADP) [EC:1.3.1.20 1.1.1.179]
D Gene.26625::Sexi_40788::g.26625::m.26625; K00078 DHDH; dihydrodiol dehydrogenase / D-xylose 1-dehydrogenase (NADP) [EC:1.3.1.20 1.1.1.179]
D Gene.26626::Sexi_40789::g.26626::m.26626; K00078 DHDH; dihydrodiol dehydrogenase / D-xylose 1-dehydrogenase (NADP) [EC:1.3.1.20 1.1.1.179]
D Gene.26627::Sexi_40791::g.26627::m.26627; K00078 DHDH; dihydrodiol dehydrogenase / D-xylose 1-dehydrogenase (NADP) [EC:1.3.1.20 1.1.1.179]
D Gene.10878::Sexi_16698::g.10878::m.10878; K00875 rbtK, FGGY; D-ribulokinase [EC:2.7.1.47]
D Gene.35572::Sexi_63568::g.35572::m.35572; K00875 rbtK, FGGY; D-ribulokinase [EC:2.7.1.47]
C 00051 Fructose and mannose metabolism [PATH:ko00051]
D Gene.54101::Sexi_96391::g.54101::m.54101; K01809 manA, MPI; mannose-6-phosphate isomerase [EC:5.3.1.8]
D Gene.9375::Sexi_13446::g.9375::m.9375; K00966 GMPP; mannose-1-phosphate guanylyltransferase [EC:2.7.7.13]
D Gene.12766::Sexi_20630::g.12766::m.12766; K00966 GMPP; mannose-1-phosphate guanylyltransferase [EC:2.7.7.13]
D Gene.37456::Sexi_66525::g.37456::m.37456; K00966 GMPP; mannose-1-phosphate guanylyltransferase [EC:2.7.7.13]
D Gene.47420::Sexi_80021::g.47420::m.47420; K01711 gmd, GMDS; GDPmannose 4,6-dehydratase [EC:4.2.1.47]
D Gene.41593::Sexi_71527::g.41593::m.41593; K02377 TSTA3, fcl; GDP-L-fucose synthase [EC:1.1.1.271]
D Gene.8098::Sexi_11207::g.8098::m.8098; K18334 fucD; L-fuconate dehydratase [EC:4.2.1.68]
D Gene.46379::Sexi_78397::g.46379::m.46379; K18334 fucD; L-fuconate dehydratase [EC:4.2.1.68]
D Gene.46381::Sexi_78398::g.46381::m.46381; K18334 fucD; L-fuconate dehydratase [EC:4.2.1.68]
D Gene.10410::Sexi_15821::g.10410::m.10410; K00844 HK; hexokinase [EC:2.7.1.1]
D Gene.28833::Sexi_44331::g.28833::m.28833; K00844 HK; hexokinase [EC:2.7.1.1]
D Gene.42348::Sexi_72811::g.42348::m.42348; K00844 HK; hexokinase [EC:2.7.1.1]
D Gene.28569::Sexi_43857::g.28569::m.28569; K00850 pfkA, PFK; 6-phosphofructokinase 1 [EC:2.7.1.11]
D Gene.53089::Sexi_94673::g.53089::m.53089; K00850 pfkA, PFK; 6-phosphofructokinase 1 [EC:2.7.1.11]
D Gene.33609::Sexi_56353::g.33609::m.33609; K03841 FBP, fbp; fructose-1,6-bisphosphatase I [EC:3.1.3.11]
D Gene.33611::Sexi_56355::g.33611::m.33611; K03841 FBP, fbp; fructose-1,6-bisphosphatase I [EC:3.1.3.11]
D Gene.4238::Sexi_5800::g.4238::m.4238; K03841 FBP, fbp; fructose-1,6-bisphosphatase I [EC:3.1.3.11]
D Gene.4239::Sexi_5801::g.4239::m.4239; K03841 FBP, fbp; fructose-1,6-bisphosphatase I [EC:3.1.3.11]
D Gene.41459::Sexi_71434::g.41459::m.41459; K03841 FBP, fbp; fructose-1,6-bisphosphatase I [EC:3.1.3.11]
D Gene.41461::Sexi_71436::g.41461::m.41461; K03841 FBP, fbp; fructose-1,6-bisphosphatase I [EC:3.1.3.11]
D Gene.43090::Sexi_73733::g.43090::m.43090; K19029 PFKFB2; 6-phosphofructo-2-kinase / fructose-2,6-biphosphatase 2 [EC:2.7.1.105 3.1.3.46]
D Gene.43093::Sexi_73734::g.43093::m.43093; K19029 PFKFB2; 6-phosphofructo-2-kinase / fructose-2,6-biphosphatase 2 [EC:2.7.1.105 3.1.3.46]
D Gene.11444::Sexi_18167::g.11444::m.11444; K01103 PFKFB3; 6-phosphofructo-2-kinase / fructose-2,6-biphosphatase 3 [EC:2.7.1.105 3.1.3.46]
D Gene.1450::Sexi_1557::g.1450::m.1450; K00008 SORD, gutB; L-iditol 2-dehydrogenase [EC:1.1.1.14]
D Gene.3652::Sexi_4881::g.3652::m.3652; K00008 SORD, gutB; L-iditol 2-dehydrogenase [EC:1.1.1.14]
D Gene.3654::Sexi_4883::g.3654::m.3654; K00008 SORD, gutB; L-iditol 2-dehydrogenase [EC:1.1.1.14]
D Gene.49787::Sexi_85415::g.49787::m.49787; K00008 SORD, gutB; L-iditol 2-dehydrogenase [EC:1.1.1.14]
D Gene.49788::Sexi_85416::g.49788::m.49788; K00008 SORD, gutB; L-iditol 2-dehydrogenase [EC:1.1.1.14]
D Gene.11045::Sexi_17409::g.11045::m.11045; K00011 AKR1B; aldehyde reductase [EC:1.1.1.21]
D Gene.27041::Sexi_41528::g.27041::m.27041; K00011 AKR1B; aldehyde reductase [EC:1.1.1.21]
D Gene.30570::Sexi_47476::g.30570::m.30570; K00011 AKR1B; aldehyde reductase [EC:1.1.1.21]
D Gene.37020::Sexi_65808::g.37020::m.37020; K00011 AKR1B; aldehyde reductase [EC:1.1.1.21]
D Gene.12008::Sexi_19567::g.12008::m.12008; K01623 ALDO; fructose-bisphosphate aldolase, class I [EC:4.1.2.13]
D Gene.12010::Sexi_19568::g.12010::m.12010; K01623 ALDO; fructose-bisphosphate aldolase, class I [EC:4.1.2.13]
D Gene.12012::Sexi_19569::g.12012::m.12012; K01623 ALDO; fructose-bisphosphate aldolase, class I [EC:4.1.2.13]
D Gene.13100::Sexi_21273::g.13100::m.13100; K01623 ALDO; fructose-bisphosphate aldolase, class I [EC:4.1.2.13]
D Gene.38595::Sexi_67293::g.38595::m.38595; K01623 ALDO; fructose-bisphosphate aldolase, class I [EC:4.1.2.13]
D Gene.39657::Sexi_68770::g.39657::m.39657; K01623 ALDO; fructose-bisphosphate aldolase, class I [EC:4.1.2.13]
D Gene.30033::Sexi_46419::g.30033::m.30033; K01803 TPI, tpiA; triosephosphate isomerase (TIM) [EC:5.3.1.1]
D Gene.57023::Sexi_100183::g.57023::m.57023; K00863 DAK, TKFC; triose/dihydroxyacetone kinase / FAD-AMP lyase (cyclizing) [EC:2.7.1.28 2.7.1.29 4.6.1.15]
C 00052 Galactose metabolism [PATH:ko00052]
D Gene.57130::Sexi_100331::g.57130::m.57130; K01785 galM, GALM; aldose 1-epimerase [EC:5.1.3.3]
D Gene.57131::Sexi_100332::g.57131::m.57131; K01785 galM, GALM; aldose 1-epimerase [EC:5.1.3.3]
D Gene.14434::Sexi_24240::g.14434::m.14434; K01785 galM, GALM; aldose 1-epimerase [EC:5.1.3.3]
D Gene.14436::Sexi_24241::g.14436::m.14436; K01785 galM, GALM; aldose 1-epimerase [EC:5.1.3.3]
D Gene.16915::Sexi_27346::g.16915::m.16915; K01785 galM, GALM; aldose 1-epimerase [EC:5.1.3.3]
D Gene.16916::Sexi_27348::g.16916::m.16916; K01785 galM, GALM; aldose 1-epimerase [EC:5.1.3.3]
D Gene.16919::Sexi_27349::g.16919::m.16919; K01785 galM, GALM; aldose 1-epimerase [EC:5.1.3.3]
D Gene.35982::Sexi_64076::g.35982::m.35982; K01785 galM, GALM; aldose 1-epimerase [EC:5.1.3.3]
D Gene.46945::Sexi_79148::g.46945::m.46945; K01785 galM, GALM; aldose 1-epimerase [EC:5.1.3.3]
D Gene.46946::Sexi_79149::g.46946::m.46946; K01785 galM, GALM; aldose 1-epimerase [EC:5.1.3.3]
D Gene.10149::Sexi_15331::g.10149::m.10149; K00849 galK; galactokinase [EC:2.7.1.6]
D Gene.27117::Sexi_41664::g.27117::m.27117; K00965 galT, GALT; UDPglucose--hexose-1-phosphate uridylyltransferase [EC:2.7.7.12]
D Gene.15674::Sexi_26027::g.15674::m.15674; K01784 galE, GALE; UDP-glucose 4-epimerase [EC:5.1.3.2]
D Gene.15837::Sexi_26217::g.15837::m.15837; K01784 galE, GALE; UDP-glucose 4-epimerase [EC:5.1.3.2]
D Gene.15839::Sexi_26218::g.15839::m.15839; K01784 galE, GALE; UDP-glucose 4-epimerase [EC:5.1.3.2]
D Gene.39458::Sexi_68294::g.39458::m.39458; K01784 galE, GALE; UDP-glucose 4-epimerase [EC:5.1.3.2]
D Gene.43854::Sexi_75019::g.43854::m.43854; K01784 galE, GALE; UDP-glucose 4-epimerase [EC:5.1.3.2]
D Gene.8841::Sexi_12269::g.8841::m.8841; K00963 UGP2, galU, galF; UTP--glucose-1-phosphate uridylyltransferase [EC:2.7.7.9]
D Gene.12394::Sexi_19794::g.12394::m.12394; K01835 pgm; phosphoglucomutase [EC:5.4.2.2]
D Gene.32491::Sexi_52389::g.32491::m.32491; K15779 PGM2; phosphoglucomutase / phosphopentomutase [EC:5.4.2.2 5.4.2.7]
D Gene.32492::Sexi_52390::g.32492::m.32492; K15779 PGM2; phosphoglucomutase / phosphopentomutase [EC:5.4.2.2 5.4.2.7]
D Gene.10410::Sexi_15821::g.10410::m.10410; K00844 HK; hexokinase [EC:2.7.1.1]
D Gene.28833::Sexi_44331::g.28833::m.28833; K00844 HK; hexokinase [EC:2.7.1.1]
D Gene.42348::Sexi_72811::g.42348::m.42348; K00844 HK; hexokinase [EC:2.7.1.1]
D Gene.28842::Sexi_44343::g.28842::m.28842; K12309 GLB1, ELNR1; beta-galactosidase [EC:3.2.1.23]
D Gene.15952::Sexi_26361::g.15952::m.15952; K01229 LCT; lactase-phlorizin hydrolase [EC:3.2.1.108 3.2.1.62]
D Gene.37608::Sexi_66698::g.37608::m.37608; K01229 LCT; lactase-phlorizin hydrolase [EC:3.2.1.108 3.2.1.62]
D Gene.11045::Sexi_17409::g.11045::m.11045; K00011 AKR1B; aldehyde reductase [EC:1.1.1.21]
D Gene.27041::Sexi_41528::g.27041::m.27041; K00011 AKR1B; aldehyde reductase [EC:1.1.1.21]
D Gene.30570::Sexi_47476::g.30570::m.30570; K00011 AKR1B; aldehyde reductase [EC:1.1.1.21]
D Gene.37020::Sexi_65808::g.37020::m.37020; K00011 AKR1B; aldehyde reductase [EC:1.1.1.21]
D Gene.28569::Sexi_43857::g.28569::m.28569; K00850 pfkA, PFK; 6-phosphofructokinase 1 [EC:2.7.1.11]
D Gene.53089::Sexi_94673::g.53089::m.53089; K00850 pfkA, PFK; 6-phosphofructokinase 1 [EC:2.7.1.11]
D Gene.8373::Sexi_11989::g.8373::m.8373; K01187 malZ; alpha-glucosidase [EC:3.2.1.20]
D Gene.8375::Sexi_11990::g.8375::m.8375; K01187 malZ; alpha-glucosidase [EC:3.2.1.20]
D Gene.8376::Sexi_11991::g.8376::m.8376; K01187 malZ; alpha-glucosidase [EC:3.2.1.20]
D Gene.8377::Sexi_11992::g.8377::m.8377; K01187 malZ; alpha-glucosidase [EC:3.2.1.20]
D Gene.8378::Sexi_11993::g.8378::m.8378; K01187 malZ; alpha-glucosidase [EC:3.2.1.20]
D Gene.11263::Sexi_17896::g.11263::m.11263; K01187 malZ; alpha-glucosidase [EC:3.2.1.20]
D Gene.14555::Sexi_24685::g.14555::m.14555; K01187 malZ; alpha-glucosidase [EC:3.2.1.20]
D Gene.21386::Sexi_33023::g.21386::m.21386; K01187 malZ; alpha-glucosidase [EC:3.2.1.20]
D Gene.21387::Sexi_33024::g.21387::m.21387; K01187 malZ; alpha-glucosidase [EC:3.2.1.20]
D Gene.21389::Sexi_33025::g.21389::m.21389; K01187 malZ; alpha-glucosidase [EC:3.2.1.20]
D Gene.36105::Sexi_64262::g.36105::m.36105; K01187 malZ; alpha-glucosidase [EC:3.2.1.20]
D Gene.38691::Sexi_67351::g.38691::m.38691; K01187 malZ; alpha-glucosidase [EC:3.2.1.20]
D Gene.42448::Sexi_73061::g.42448::m.42448; K01187 malZ; alpha-glucosidase [EC:3.2.1.20]
D Gene.5748::Sexi_7588::g.5748::m.5748; K01187 malZ; alpha-glucosidase [EC:3.2.1.20]
D Gene.49780::Sexi_85404::g.49780::m.49780; K01187 malZ; alpha-glucosidase [EC:3.2.1.20]
D Gene.49781::Sexi_85405::g.49781::m.49781; K01187 malZ; alpha-glucosidase [EC:3.2.1.20]
D Gene.6738::Sexi_9095::g.6738::m.6738; K01187 malZ; alpha-glucosidase [EC:3.2.1.20]
D Gene.19299::Sexi_30399::g.19299::m.19299; K12316 GAA; lysosomal alpha-glucosidase [EC:3.2.1.20]
D Gene.23740::Sexi_36275::g.23740::m.23740; K12316 GAA; lysosomal alpha-glucosidase [EC:3.2.1.20]
D Gene.25297::Sexi_38861::g.25297::m.25297; K12316 GAA; lysosomal alpha-glucosidase [EC:3.2.1.20]
D Gene.38315::Sexi_67123::g.38315::m.38315; K12316 GAA; lysosomal alpha-glucosidase [EC:3.2.1.20]
D Gene.38318::Sexi_67125::g.38318::m.38318; K12316 GAA; lysosomal alpha-glucosidase [EC:3.2.1.20]
D Gene.5979::Sexi_7960::g.5979::m.5979; K12316 GAA; lysosomal alpha-glucosidase [EC:3.2.1.20]
D Gene.56330::Sexi_99310::g.56330::m.56330; K12316 GAA; lysosomal alpha-glucosidase [EC:3.2.1.20]
C 00053 Ascorbate and aldarate metabolism [PATH:ko00053]
D Gene.34432::Sexi_58808::g.34432::m.34432; K00012 UGDH, ugd; UDPglucose 6-dehydrogenase [EC:1.1.1.22]
D Gene.8207::Sexi_11611::g.8207::m.8207; K00699 UGT; glucuronosyltransferase [EC:2.4.1.17]
D Gene.9313::Sexi_13277::g.9313::m.9313; K00699 UGT; glucuronosyltransferase [EC:2.4.1.17]
D Gene.1642::Sexi_1818::g.1642::m.1642; K00699 UGT; glucuronosyltransferase [EC:2.4.1.17]
D Gene.1643::Sexi_1819::g.1643::m.1643; K00699 UGT; glucuronosyltransferase [EC:2.4.1.17]
D Gene.11934::Sexi_19239::g.11934::m.11934; K00699 UGT; glucuronosyltransferase [EC:2.4.1.17]
D Gene.13044::Sexi_21155::g.13044::m.13044; K00699 UGT; glucuronosyltransferase [EC:2.4.1.17]
D Gene.335::Sexi_219::g.335::m.335; K00699 UGT; glucuronosyltransferase [EC:2.4.1.17]
D Gene.336::Sexi_220::g.336::m.336; K00699 UGT; glucuronosyltransferase [EC:2.4.1.17]
D Gene.337::Sexi_222::g.337::m.337; K00699 UGT; glucuronosyltransferase [EC:2.4.1.17]
D Gene.339::Sexi_224::g.339::m.339; K00699 UGT; glucuronosyltransferase [EC:2.4.1.17]
D Gene.13602::Sexi_22724::g.13602::m.13602; K00699 UGT; glucuronosyltransferase [EC:2.4.1.17]
D Gene.17374::Sexi_27900::g.17374::m.17374; K00699 UGT; glucuronosyltransferase [EC:2.4.1.17]
D Gene.18620::Sexi_29575::g.18620::m.18620; K00699 UGT; glucuronosyltransferase [EC:2.4.1.17]
D Gene.18822::Sexi_29838::g.18822::m.18822; K00699 UGT; glucuronosyltransferase [EC:2.4.1.17]
D Gene.19933::Sexi_31318::g.19933::m.19933; K00699 UGT; glucuronosyltransferase [EC:2.4.1.17]
D Gene.20237::Sexi_31655::g.20237::m.20237; K00699 UGT; glucuronosyltransferase [EC:2.4.1.17]
D Gene.23136::Sexi_35310::g.23136::m.23136; K00699 UGT; glucuronosyltransferase [EC:2.4.1.17]
D Gene.23414::Sexi_35685::g.23414::m.23414; K00699 UGT; glucuronosyltransferase [EC:2.4.1.17]
D Gene.24524::Sexi_37624::g.24524::m.24524; K00699 UGT; glucuronosyltransferase [EC:2.4.1.17]
D Gene.24591::Sexi_37849::g.24591::m.24591; K00699 UGT; glucuronosyltransferase [EC:2.4.1.17]
D Gene.28262::Sexi_43259::g.28262::m.28262; K00699 UGT; glucuronosyltransferase [EC:2.4.1.17]
D Gene.29468::Sexi_45661::g.29468::m.29468; K00699 UGT; glucuronosyltransferase [EC:2.4.1.17]
D Gene.31162::Sexi_48619::g.31162::m.31162; K00699 UGT; glucuronosyltransferase [EC:2.4.1.17]
D Gene.631::Sexi_492::g.631::m.631; K00699 UGT; glucuronosyltransferase [EC:2.4.1.17]
D Gene.3764::Sexi_5000::g.3764::m.3764; K00699 UGT; glucuronosyltransferase [EC:2.4.1.17]
D Gene.3765::Sexi_5001::g.3765::m.3765; K00699 UGT; glucuronosyltransferase [EC:2.4.1.17]
D Gene.3767::Sexi_5003::g.3767::m.3767; K00699 UGT; glucuronosyltransferase [EC:2.4.1.17]
D Gene.31936::Sexi_51410::g.31936::m.31936; K00699 UGT; glucuronosyltransferase [EC:2.4.1.17]
D Gene.31937::Sexi_51411::g.31937::m.31937; K00699 UGT; glucuronosyltransferase [EC:2.4.1.17]
D Gene.31938::Sexi_51412::g.31938::m.31938; K00699 UGT; glucuronosyltransferase [EC:2.4.1.17]
D Gene.31939::Sexi_51413::g.31939::m.31939; K00699 UGT; glucuronosyltransferase [EC:2.4.1.17]
D Gene.31940::Sexi_51414::g.31940::m.31940; K00699 UGT; glucuronosyltransferase [EC:2.4.1.17]
D Gene.4187::Sexi_5692::g.4187::m.4187; K00699 UGT; glucuronosyltransferase [EC:2.4.1.17]
D Gene.34547::Sexi_59169::g.34547::m.34547; K00699 UGT; glucuronosyltransferase [EC:2.4.1.17]
D Gene.38772::Sexi_67414::g.38772::m.38772; K00699 UGT; glucuronosyltransferase [EC:2.4.1.17]
D Gene.38773::Sexi_67415::g.38773::m.38773; K00699 UGT; glucuronosyltransferase [EC:2.4.1.17]
D Gene.5013::Sexi_6796::g.5013::m.5013; K00699 UGT; glucuronosyltransferase [EC:2.4.1.17]
D Gene.5015::Sexi_6798::g.5015::m.5015; K00699 UGT; glucuronosyltransferase [EC:2.4.1.17]
D Gene.39743::Sexi_68878::g.39743::m.39743; K00699 UGT; glucuronosyltransferase [EC:2.4.1.17]
D Gene.39744::Sexi_68879::g.39744::m.39744; K00699 UGT; glucuronosyltransferase [EC:2.4.1.17]
D Gene.39745::Sexi_68880::g.39745::m.39745; K00699 UGT; glucuronosyltransferase [EC:2.4.1.17]
D Gene.39747::Sexi_68881::g.39747::m.39747; K00699 UGT; glucuronosyltransferase [EC:2.4.1.17]
D Gene.39870::Sexi_68975::g.39870::m.39870; K00699 UGT; glucuronosyltransferase [EC:2.4.1.17]
D Gene.43898::Sexi_75055::g.43898::m.43898; K00699 UGT; glucuronosyltransferase [EC:2.4.1.17]
D Gene.43899::Sexi_75056::g.43899::m.43899; K00699 UGT; glucuronosyltransferase [EC:2.4.1.17]
D Gene.44891::Sexi_76439::g.44891::m.44891; K00699 UGT; glucuronosyltransferase [EC:2.4.1.17]
D Gene.45062::Sexi_76759::g.45062::m.45062; K00699 UGT; glucuronosyltransferase [EC:2.4.1.17]
D Gene.6395::Sexi_8585::g.6395::m.6395; K00699 UGT; glucuronosyltransferase [EC:2.4.1.17]
D Gene.50356::Sexi_86990::g.50356::m.50356; K00699 UGT; glucuronosyltransferase [EC:2.4.1.17]
D Gene.38841::Sexi_67489::g.38841::m.38841; K01195 uidA, GUSB; beta-glucuronidase [EC:3.2.1.31]
D Gene.8843::Sexi_12276::g.8843::m.8843; K00469 MIOX; inositol oxygenase [EC:1.13.99.1]
D Gene.48144::Sexi_81499::g.48144::m.48144; K00469 MIOX; inositol oxygenase [EC:1.13.99.1]
D Gene.2354::Sexi_2968::g.2354::m.2354; K00002 AKR1A1, adh; alcohol dehydrogenase (NADP+) [EC:1.1.1.2]
D Gene.23874::Sexi_36481::g.23874::m.23874; K00002 AKR1A1, adh; alcohol dehydrogenase (NADP+) [EC:1.1.1.2]
D Gene.47171::Sexi_79563::g.47171::m.47171; K00002 AKR1A1, adh; alcohol dehydrogenase (NADP+) [EC:1.1.1.2]
D Gene.17131::Sexi_27566::g.17131::m.17131; K01053 gnl, RGN; gluconolactonase [EC:3.1.1.17]
D Gene.21205::Sexi_32870::g.21205::m.21205; K01053 gnl, RGN; gluconolactonase [EC:3.1.1.17]
D Gene.24672::Sexi_37928::g.24672::m.24672; K01053 gnl, RGN; gluconolactonase [EC:3.1.1.17]
D Gene.28701::Sexi_44082::g.28701::m.28701; K01053 gnl, RGN; gluconolactonase [EC:3.1.1.17]
D Gene.38597::Sexi_67295::g.38597::m.38597; K01053 gnl, RGN; gluconolactonase [EC:3.1.1.17]
D Gene.52782::Sexi_93739::g.52782::m.52782; K01053 gnl, RGN; gluconolactonase [EC:3.1.1.17]
D Gene.34505::Sexi_59035::g.34505::m.34505; K08679 GAE, cap1J; UDP-glucuronate 4-epimerase [EC:5.1.3.6]
D Gene.12250::Sexi_19712::g.12250::m.12250; K00128 ALDH; aldehyde dehydrogenase (NAD+) [EC:1.2.1.3]
D Gene.12252::Sexi_19713::g.12252::m.12252; K00128 ALDH; aldehyde dehydrogenase (NAD+) [EC:1.2.1.3]
D Gene.15103::Sexi_25560::g.15103::m.15103; K00128 ALDH; aldehyde dehydrogenase (NAD+) [EC:1.2.1.3]
D Gene.15106::Sexi_25561::g.15106::m.15106; K00128 ALDH; aldehyde dehydrogenase (NAD+) [EC:1.2.1.3]
D Gene.16786::Sexi_27267::g.16786::m.16786; K00128 ALDH; aldehyde dehydrogenase (NAD+) [EC:1.2.1.3]
D Gene.16788::Sexi_27268::g.16788::m.16788; K00128 ALDH; aldehyde dehydrogenase (NAD+) [EC:1.2.1.3]
D Gene.16789::Sexi_27270::g.16789::m.16789; K00128 ALDH; aldehyde dehydrogenase (NAD+) [EC:1.2.1.3]
D Gene.21504::Sexi_33114::g.21504::m.21504; K00128 ALDH; aldehyde dehydrogenase (NAD+) [EC:1.2.1.3]
D Gene.22080::Sexi_33877::g.22080::m.22080; K00128 ALDH; aldehyde dehydrogenase (NAD+) [EC:1.2.1.3]
D Gene.22081::Sexi_33878::g.22081::m.22081; K00128 ALDH; aldehyde dehydrogenase (NAD+) [EC:1.2.1.3]
D Gene.26033::Sexi_39677::g.26033::m.26033; K00128 ALDH; aldehyde dehydrogenase (NAD+) [EC:1.2.1.3]
D Gene.27456::Sexi_42075::g.27456::m.27456; K00128 ALDH; aldehyde dehydrogenase (NAD+) [EC:1.2.1.3]
D Gene.27457::Sexi_42076::g.27457::m.27457; K00128 ALDH; aldehyde dehydrogenase (NAD+) [EC:1.2.1.3]
D Gene.27461::Sexi_42080::g.27461::m.27461; K00128 ALDH; aldehyde dehydrogenase (NAD+) [EC:1.2.1.3]
D Gene.28398::Sexi_43532::g.28398::m.28398; K00128 ALDH; aldehyde dehydrogenase (NAD+) [EC:1.2.1.3]
D Gene.3581::Sexi_4829::g.3581::m.3581; K00128 ALDH; aldehyde dehydrogenase (NAD+) [EC:1.2.1.3]
D Gene.3582::Sexi_4830::g.3582::m.3582; K00128 ALDH; aldehyde dehydrogenase (NAD+) [EC:1.2.1.3]
D Gene.34101::Sexi_58360::g.34101::m.34101; K00128 ALDH; aldehyde dehydrogenase (NAD+) [EC:1.2.1.3]
D Gene.40996::Sexi_70694::g.40996::m.40996; K00128 ALDH; aldehyde dehydrogenase (NAD+) [EC:1.2.1.3]
D Gene.48602::Sexi_82362::g.48602::m.48602; K00128 ALDH; aldehyde dehydrogenase (NAD+) [EC:1.2.1.3]
D Gene.48603::Sexi_82363::g.48603::m.48603; K00128 ALDH; aldehyde dehydrogenase (NAD+) [EC:1.2.1.3]
D Gene.56141::Sexi_98959::g.56141::m.56141; K14085 ALDH7A1; aldehyde dehydrogenase family 7 member A1 [EC:1.2.1.31 1.2.1.8 1.2.1.3]
D Gene.56145::Sexi_98960::g.56145::m.56145; K14085 ALDH7A1; aldehyde dehydrogenase family 7 member A1 [EC:1.2.1.31 1.2.1.8 1.2.1.3]
C 00500 Starch and sucrose metabolism [PATH:ko00500]
D Gene.8373::Sexi_11989::g.8373::m.8373; K01187 malZ; alpha-glucosidase [EC:3.2.1.20]
D Gene.8375::Sexi_11990::g.8375::m.8375; K01187 malZ; alpha-glucosidase [EC:3.2.1.20]
D Gene.8376::Sexi_11991::g.8376::m.8376; K01187 malZ; alpha-glucosidase [EC:3.2.1.20]
D Gene.8377::Sexi_11992::g.8377::m.8377; K01187 malZ; alpha-glucosidase [EC:3.2.1.20]
D Gene.8378::Sexi_11993::g.8378::m.8378; K01187 malZ; alpha-glucosidase [EC:3.2.1.20]
D Gene.11263::Sexi_17896::g.11263::m.11263; K01187 malZ; alpha-glucosidase [EC:3.2.1.20]
D Gene.14555::Sexi_24685::g.14555::m.14555; K01187 malZ; alpha-glucosidase [EC:3.2.1.20]
D Gene.21386::Sexi_33023::g.21386::m.21386; K01187 malZ; alpha-glucosidase [EC:3.2.1.20]
D Gene.21387::Sexi_33024::g.21387::m.21387; K01187 malZ; alpha-glucosidase [EC:3.2.1.20]
D Gene.21389::Sexi_33025::g.21389::m.21389; K01187 malZ; alpha-glucosidase [EC:3.2.1.20]
D Gene.36105::Sexi_64262::g.36105::m.36105; K01187 malZ; alpha-glucosidase [EC:3.2.1.20]
D Gene.38691::Sexi_67351::g.38691::m.38691; K01187 malZ; alpha-glucosidase [EC:3.2.1.20]
D Gene.42448::Sexi_73061::g.42448::m.42448; K01187 malZ; alpha-glucosidase [EC:3.2.1.20]
D Gene.5748::Sexi_7588::g.5748::m.5748; K01187 malZ; alpha-glucosidase [EC:3.2.1.20]
D Gene.49780::Sexi_85404::g.49780::m.49780; K01187 malZ; alpha-glucosidase [EC:3.2.1.20]
D Gene.49781::Sexi_85405::g.49781::m.49781; K01187 malZ; alpha-glucosidase [EC:3.2.1.20]
D Gene.6738::Sexi_9095::g.6738::m.6738; K01187 malZ; alpha-glucosidase [EC:3.2.1.20]
D Gene.19299::Sexi_30399::g.19299::m.19299; K12316 GAA; lysosomal alpha-glucosidase [EC:3.2.1.20]
D Gene.23740::Sexi_36275::g.23740::m.23740; K12316 GAA; lysosomal alpha-glucosidase [EC:3.2.1.20]
D Gene.25297::Sexi_38861::g.25297::m.25297; K12316 GAA; lysosomal alpha-glucosidase [EC:3.2.1.20]
D Gene.38315::Sexi_67123::g.38315::m.38315; K12316 GAA; lysosomal alpha-glucosidase [EC:3.2.1.20]
D Gene.38318::Sexi_67125::g.38318::m.38318; K12316 GAA; lysosomal alpha-glucosidase [EC:3.2.1.20]
D Gene.5979::Sexi_7960::g.5979::m.5979; K12316 GAA; lysosomal alpha-glucosidase [EC:3.2.1.20]
D Gene.56330::Sexi_99310::g.56330::m.56330; K12316 GAA; lysosomal alpha-glucosidase [EC:3.2.1.20]
D Gene.8841::Sexi_12269::g.8841::m.8841; K00963 UGP2, galU, galF; UTP--glucose-1-phosphate uridylyltransferase [EC:2.7.7.9]
D Gene.8086::Sexi_11198::g.8086::m.8086; K00693 GYS; glycogen synthase [EC:2.4.1.11]
D Gene.20150::Sexi_31599::g.20150::m.20150; K00750 GYG1, GYG2; glycogenin [EC:2.4.1.186]
D Gene.20153::Sexi_31600::g.20153::m.20153; K00750 GYG1, GYG2; glycogenin [EC:2.4.1.186]
D Gene.20156::Sexi_31601::g.20156::m.20156; K00750 GYG1, GYG2; glycogenin [EC:2.4.1.186]
D Gene.20159::Sexi_31602::g.20159::m.20159; K00750 GYG1, GYG2; glycogenin [EC:2.4.1.186]
D Gene.20162::Sexi_31603::g.20162::m.20162; K00750 GYG1, GYG2; glycogenin [EC:2.4.1.186]
D Gene.50947::Sexi_88914::g.50947::m.50947; K00750 GYG1, GYG2; glycogenin [EC:2.4.1.186]
D Gene.47502::Sexi_80208::g.47502::m.47502; K00700 GBE1, glgB; 1,4-alpha-glucan branching enzyme [EC:2.4.1.18]
D Gene.20118::Sexi_31572::g.20118::m.20118; K00688 PYG, glgP; glycogen phosphorylase [EC:2.4.1.1]
D Gene.36563::Sexi_65015::g.36563::m.36563; K00688 PYG, glgP; glycogen phosphorylase [EC:2.4.1.1]
D Gene.8273::Sexi_11901::g.8273::m.8273; K01196 AGL; glycogen debranching enzyme [EC:2.4.1.25 3.2.1.33]
D Gene.23584::Sexi_35990::g.23584::m.23584; K01196 AGL; glycogen debranching enzyme [EC:2.4.1.25 3.2.1.33]
D Gene.23591::Sexi_35991::g.23591::m.23591; K01196 AGL; glycogen debranching enzyme [EC:2.4.1.25 3.2.1.33]
D Gene.23598::Sexi_35992::g.23598::m.23598; K01196 AGL; glycogen debranching enzyme [EC:2.4.1.25 3.2.1.33]
D Gene.23604::Sexi_35993::g.23604::m.23604; K01196 AGL; glycogen debranching enzyme [EC:2.4.1.25 3.2.1.33]
D Gene.23612::Sexi_35994::g.23612::m.23612; K01196 AGL; glycogen debranching enzyme [EC:2.4.1.25 3.2.1.33]
D Gene.45727::Sexi_77734::g.45727::m.45727; K01196 AGL; glycogen debranching enzyme [EC:2.4.1.25 3.2.1.33]
D Gene.7771::Sexi_10568::g.7771::m.7771; K01176 AMY, amyA, malS; alpha-amylase [EC:3.2.1.1]
D Gene.19090::Sexi_30232::g.19090::m.19090; K01176 AMY, amyA, malS; alpha-amylase [EC:3.2.1.1]
D Gene.19491::Sexi_30639::g.19491::m.19491; K01176 AMY, amyA, malS; alpha-amylase [EC:3.2.1.1]
D Gene.29600::Sexi_45794::g.29600::m.29600; K01176 AMY, amyA, malS; alpha-amylase [EC:3.2.1.1]
D Gene.3174::Sexi_4208::g.3174::m.3174; K16055 TPS; trehalose 6-phosphate synthase/phosphatase [EC:2.4.1.15 3.1.3.12]
D Gene.7797::Sexi_10589::g.7797::m.7797; K01194 TREH, treA, treF; alpha,alpha-trehalase [EC:3.2.1.28]
D Gene.221::Sexi_144::g.221::m.221; K01194 TREH, treA, treF; alpha,alpha-trehalase [EC:3.2.1.28]
D Gene.10272::Sexi_15546::g.10272::m.10272; K01194 TREH, treA, treF; alpha,alpha-trehalase [EC:3.2.1.28]
D Gene.12878::Sexi_20787::g.12878::m.12878; K01194 TREH, treA, treF; alpha,alpha-trehalase [EC:3.2.1.28]
D Gene.12394::Sexi_19794::g.12394::m.12394; K01835 pgm; phosphoglucomutase [EC:5.4.2.2]
D Gene.32491::Sexi_52389::g.32491::m.32491; K15779 PGM2; phosphoglucomutase / phosphopentomutase [EC:5.4.2.2 5.4.2.7]
D Gene.32492::Sexi_52390::g.32492::m.32492; K15779 PGM2; phosphoglucomutase / phosphopentomutase [EC:5.4.2.2 5.4.2.7]
D Gene.10410::Sexi_15821::g.10410::m.10410; K00844 HK; hexokinase [EC:2.7.1.1]
D Gene.28833::Sexi_44331::g.28833::m.28833; K00844 HK; hexokinase [EC:2.7.1.1]
D Gene.42348::Sexi_72811::g.42348::m.42348; K00844 HK; hexokinase [EC:2.7.1.1]
D Gene.11248::Sexi_17867::g.11248::m.11248; K01810 GPI, pgi; glucose-6-phosphate isomerase [EC:5.3.1.9]
C 00520 Amino sugar and nucleotide sugar metabolism [PATH:ko00520]
D Gene.7604::Sexi_10313::g.7604::m.7604; K01183 E3.2.1.14; chitinase [EC:3.2.1.14]
D Gene.8176::Sexi_11419::g.8176::m.8176; K01183 E3.2.1.14; chitinase [EC:3.2.1.14]
D Gene.15173::Sexi_25601::g.15173::m.15173; K01183 E3.2.1.14; chitinase [EC:3.2.1.14]
D Gene.15175::Sexi_25602::g.15175::m.15175; K01183 E3.2.1.14; chitinase [EC:3.2.1.14]
D Gene.15177::Sexi_25603::g.15177::m.15177; K01183 E3.2.1.14; chitinase [EC:3.2.1.14]
D Gene.15179::Sexi_25604::g.15179::m.15179; K01183 E3.2.1.14; chitinase [EC:3.2.1.14]
D Gene.17602::Sexi_28157::g.17602::m.17602; K01183 E3.2.1.14; chitinase [EC:3.2.1.14]
D Gene.22605::Sexi_34604::g.22605::m.22605; K01183 E3.2.1.14; chitinase [EC:3.2.1.14]
D Gene.22612::Sexi_34605::g.22612::m.22612; K01183 E3.2.1.14; chitinase [EC:3.2.1.14]
D Gene.22613::Sexi_34607::g.22613::m.22613; K01183 E3.2.1.14; chitinase [EC:3.2.1.14]
D Gene.22621::Sexi_34608::g.22621::m.22621; K01183 E3.2.1.14; chitinase [EC:3.2.1.14]
D Gene.22623::Sexi_34609::g.22623::m.22623; K01183 E3.2.1.14; chitinase [EC:3.2.1.14]
D Gene.37149::Sexi_65927::g.37149::m.37149; K01183 E3.2.1.14; chitinase [EC:3.2.1.14]
D Gene.43135::Sexi_73762::g.43135::m.43135; K01183 E3.2.1.14; chitinase [EC:3.2.1.14]
D Gene.44972::Sexi_76683::g.44972::m.44972; K01183 E3.2.1.14; chitinase [EC:3.2.1.14]
D Gene.46947::Sexi_79153::g.46947::m.46947; K01183 E3.2.1.14; chitinase [EC:3.2.1.14]
D Gene.48385::Sexi_82236::g.48385::m.48385; K01183 E3.2.1.14; chitinase [EC:3.2.1.14]
D Gene.11076::Sexi_17459::g.11076::m.11076; K12373 HEXA_B; hexosaminidase [EC:3.2.1.52]
D Gene.11078::Sexi_17460::g.11078::m.11078; K12373 HEXA_B; hexosaminidase [EC:3.2.1.52]
D Gene.23911::Sexi_36505::g.23911::m.23911; K12373 HEXA_B; hexosaminidase [EC:3.2.1.52]
D Gene.23912::Sexi_36506::g.23912::m.23912; K12373 HEXA_B; hexosaminidase [EC:3.2.1.52]
D Gene.5042::Sexi_6821::g.5042::m.5042; K12373 HEXA_B; hexosaminidase [EC:3.2.1.52]
D Gene.43902::Sexi_75059::g.43902::m.43902; K12373 HEXA_B; hexosaminidase [EC:3.2.1.52]
D Gene.43903::Sexi_75060::g.43903::m.43903; K12373 HEXA_B; hexosaminidase [EC:3.2.1.52]
D Gene.43904::Sexi_75061::g.43904::m.43904; K12373 HEXA_B; hexosaminidase [EC:3.2.1.52]
D Gene.49148::Sexi_83655::g.49148::m.49148; K12373 HEXA_B; hexosaminidase [EC:3.2.1.52]
D Gene.51237::Sexi_89609::g.51237::m.51237; K12373 HEXA_B; hexosaminidase [EC:3.2.1.52]
D Gene.44756::Sexi_76264::g.44756::m.44756; K01443 nagA, AMDHD2; N-acetylglucosamine-6-phosphate deacetylase [EC:3.5.1.25]
D Gene.44757::Sexi_76265::g.44757::m.44757; K01443 nagA, AMDHD2; N-acetylglucosamine-6-phosphate deacetylase [EC:3.5.1.25]
D Gene.8346::Sexi_11955::g.8346::m.8346; K02564 nagB, GNPDA; glucosamine-6-phosphate deaminase [EC:3.5.99.6]
D Gene.8348::Sexi_11957::g.8348::m.8348; K02564 nagB, GNPDA; glucosamine-6-phosphate deaminase [EC:3.5.99.6]
D Gene.35861::Sexi_63962::g.35861::m.35861; K02564 nagB, GNPDA; glucosamine-6-phosphate deaminase [EC:3.5.99.6]
D Gene.35865::Sexi_63964::g.35865::m.35865; K02564 nagB, GNPDA; glucosamine-6-phosphate deaminase [EC:3.5.99.6]
D Gene.35866::Sexi_63965::g.35866::m.35866; K02564 nagB, GNPDA; glucosamine-6-phosphate deaminase [EC:3.5.99.6]
D Gene.37864::Sexi_66828::g.37864::m.37864; K02564 nagB, GNPDA; glucosamine-6-phosphate deaminase [EC:3.5.99.6]
D Gene.37865::Sexi_66829::g.37865::m.37865; K02564 nagB, GNPDA; glucosamine-6-phosphate deaminase [EC:3.5.99.6]
D Gene.10410::Sexi_15821::g.10410::m.10410; K00844 HK; hexokinase [EC:2.7.1.1]
D Gene.28833::Sexi_44331::g.28833::m.28833; K00844 HK; hexokinase [EC:2.7.1.1]
D Gene.42348::Sexi_72811::g.42348::m.42348; K00844 HK; hexokinase [EC:2.7.1.1]
D Gene.49152::Sexi_83658::g.49152::m.49152; K00820 glmS, GFPT; glutamine---fructose-6-phosphate transaminase (isomerizing) [EC:2.6.1.16]
D Gene.25484::Sexi_38959::g.25484::m.25484; K00621 GNPNAT1, GNA1; glucosamine-phosphate N-acetyltransferase [EC:2.3.1.4]
D Gene.5132::Sexi_6855::g.5132::m.5132; K00621 GNPNAT1, GNA1; glucosamine-phosphate N-acetyltransferase [EC:2.3.1.4]
D Gene.48584::Sexi_82349::g.48584::m.48584; K00621 GNPNAT1, GNA1; glucosamine-phosphate N-acetyltransferase [EC:2.3.1.4]
D Gene.42528::Sexi_73121::g.42528::m.42528; K01836 PGM3; phosphoacetylglucosamine mutase [EC:5.4.2.3]
D Gene.28579::Sexi_43888::g.28579::m.28579; K18674 GALK2; N-acetylgalactosamine kinase [EC:2.7.1.157]
D Gene.2243::Sexi_2828::g.2243::m.2243; K00972 UAP1; UDP-N-acetylglucosamine/UDP-N-acetylgalactosamine diphosphorylase [EC:2.7.7.23 2.7.7.83]
D Gene.2599::Sexi_3163::g.2599::m.2599; K05304 NANS, SAS; sialic acid synthase [EC:2.5.1.56 2.5.1.57 2.5.1.132]
D Gene.36173::Sexi_64418::g.36173::m.36173; K05304 NANS, SAS; sialic acid synthase [EC:2.5.1.56 2.5.1.57 2.5.1.132]
D Gene.56766::Sexi_99810::g.56766::m.56766; K05304 NANS, SAS; sialic acid synthase [EC:2.5.1.56 2.5.1.57 2.5.1.132]
D Gene.18961::Sexi_30050::g.18961::m.18961; K01097 NANP; N-acylneuraminate-9-phosphatase [EC:3.1.3.29]
D Gene.18962::Sexi_30051::g.18962::m.18962; K01097 NANP; N-acylneuraminate-9-phosphatase [EC:3.1.3.29]
D Gene.18963::Sexi_30052::g.18963::m.18963; K01097 NANP; N-acylneuraminate-9-phosphatase [EC:3.1.3.29]
D Gene.33625::Sexi_56394::g.33625::m.33625; K01639 E4.1.3.3, nanA, NPL; N-acetylneuraminate lyase [EC:4.1.3.3]
D Gene.12588::Sexi_20303::g.12588::m.12588; K00326 CYB5R; cytochrome-b5 reductase [EC:1.6.2.2]
D Gene.18864::Sexi_29918::g.18864::m.18864; K00326 CYB5R; cytochrome-b5 reductase [EC:1.6.2.2]
D Gene.27554::Sexi_42268::g.27554::m.27554; K00326 CYB5R; cytochrome-b5 reductase [EC:1.6.2.2]
D Gene.38952::Sexi_67810::g.38952::m.38952; K00326 CYB5R; cytochrome-b5 reductase [EC:1.6.2.2]
D Gene.43168::Sexi_73792::g.43168::m.43168; K00326 CYB5R; cytochrome-b5 reductase [EC:1.6.2.2]
D Gene.21708::Sexi_33253::g.21708::m.21708; K00698 CHS1; chitin synthase [EC:2.4.1.16]
D Gene.38230::Sexi_67054::g.38230::m.38230; K00698 CHS1; chitin synthase [EC:2.4.1.16]
D Gene.38237::Sexi_67055::g.38237::m.38237; K00698 CHS1; chitin synthase [EC:2.4.1.16]
D Gene.38243::Sexi_67056::g.38243::m.38243; K00698 CHS1; chitin synthase [EC:2.4.1.16]
D Gene.38249::Sexi_67057::g.38249::m.38249; K00698 CHS1; chitin synthase [EC:2.4.1.16]
D Gene.38255::Sexi_67058::g.38255::m.38255; K00698 CHS1; chitin synthase [EC:2.4.1.16]
D Gene.38259::Sexi_67059::g.38259::m.38259; K00698 CHS1; chitin synthase [EC:2.4.1.16]
D Gene.5134::Sexi_6858::g.5134::m.5134; K00698 CHS1; chitin synthase [EC:2.4.1.16]
D Gene.5138::Sexi_6859::g.5138::m.5138; K00698 CHS1; chitin synthase [EC:2.4.1.16]
D Gene.5145::Sexi_6860::g.5145::m.5145; K00698 CHS1; chitin synthase [EC:2.4.1.16]
D Gene.5149::Sexi_6861::g.5149::m.5149; K00698 CHS1; chitin synthase [EC:2.4.1.16]
D Gene.5153::Sexi_6862::g.5153::m.5153; K00698 CHS1; chitin synthase [EC:2.4.1.16]
D Gene.5159::Sexi_6863::g.5159::m.5159; K00698 CHS1; chitin synthase [EC:2.4.1.16]
D Gene.5166::Sexi_6866::g.5166::m.5166; K00698 CHS1; chitin synthase [EC:2.4.1.16]
D Gene.33719::Sexi_56732::g.33719::m.33719; K07806 arnB, pmrH; UDP-4-amino-4-deoxy-L-arabinose-oxoglutarate aminotransferase [EC:2.6.1.87]
D Gene.31389::Sexi_49465::g.31389::m.31389; K08678 UXS1, uxs; UDP-glucuronate decarboxylase [EC:4.1.1.35]
D Gene.12394::Sexi_19794::g.12394::m.12394; K01835 pgm; phosphoglucomutase [EC:5.4.2.2]
D Gene.32491::Sexi_52389::g.32491::m.32491; K15779 PGM2; phosphoglucomutase / phosphopentomutase [EC:5.4.2.2 5.4.2.7]
D Gene.32492::Sexi_52390::g.32492::m.32492; K15779 PGM2; phosphoglucomutase / phosphopentomutase [EC:5.4.2.2 5.4.2.7]
D Gene.8841::Sexi_12269::g.8841::m.8841; K00963 UGP2, galU, galF; UTP--glucose-1-phosphate uridylyltransferase [EC:2.7.7.9]
D Gene.34432::Sexi_58808::g.34432::m.34432; K00012 UGDH, ugd; UDPglucose 6-dehydrogenase [EC:1.1.1.22]
D Gene.10149::Sexi_15331::g.10149::m.10149; K00849 galK; galactokinase [EC:2.7.1.6]
D Gene.27117::Sexi_41664::g.27117::m.27117; K00965 galT, GALT; UDPglucose--hexose-1-phosphate uridylyltransferase [EC:2.7.7.12]
D Gene.15674::Sexi_26027::g.15674::m.15674; K01784 galE, GALE; UDP-glucose 4-epimerase [EC:5.1.3.2]
D Gene.15837::Sexi_26217::g.15837::m.15837; K01784 galE, GALE; UDP-glucose 4-epimerase [EC:5.1.3.2]
D Gene.15839::Sexi_26218::g.15839::m.15839; K01784 galE, GALE; UDP-glucose 4-epimerase [EC:5.1.3.2]
D Gene.39458::Sexi_68294::g.39458::m.39458; K01784 galE, GALE; UDP-glucose 4-epimerase [EC:5.1.3.2]
D Gene.43854::Sexi_75019::g.43854::m.43854; K01784 galE, GALE; UDP-glucose 4-epimerase [EC:5.1.3.2]
D Gene.34505::Sexi_59035::g.34505::m.34505; K08679 GAE, cap1J; UDP-glucuronate 4-epimerase [EC:5.1.3.6]
D Gene.11248::Sexi_17867::g.11248::m.11248; K01810 GPI, pgi; glucose-6-phosphate isomerase [EC:5.3.1.9]
D Gene.54101::Sexi_96391::g.54101::m.54101; K01809 manA, MPI; mannose-6-phosphate isomerase [EC:5.3.1.8]
D Gene.9375::Sexi_13446::g.9375::m.9375; K00966 GMPP; mannose-1-phosphate guanylyltransferase [EC:2.7.7.13]
D Gene.12766::Sexi_20630::g.12766::m.12766; K00966 GMPP; mannose-1-phosphate guanylyltransferase [EC:2.7.7.13]
D Gene.37456::Sexi_66525::g.37456::m.37456; K00966 GMPP; mannose-1-phosphate guanylyltransferase [EC:2.7.7.13]
D Gene.47420::Sexi_80021::g.47420::m.47420; K01711 gmd, GMDS; GDPmannose 4,6-dehydratase [EC:4.2.1.47]
D Gene.41593::Sexi_71527::g.41593::m.41593; K02377 TSTA3, fcl; GDP-L-fucose synthase [EC:1.1.1.271]
D Gene.23757::Sexi_36328::g.23757::m.23757; K01709 rfbG; CDP-glucose 4,6-dehydratase [EC:4.2.1.45]
C 00620 Pyruvate metabolism [PATH:ko00620]
D Gene.7180::Sexi_9675::g.7180::m.7180; K01895 ACSS1_2, acs; acetyl-CoA synthetase [EC:6.2.1.1]
D Gene.55327::Sexi_97924::g.55327::m.55327; K01895 ACSS1_2, acs; acetyl-CoA synthetase [EC:6.2.1.1]
D Gene.53582::Sexi_95856::g.53582::m.53582; K00161 PDHA, pdhA; pyruvate dehydrogenase E1 component subunit alpha [EC:1.2.4.1]
D Gene.4033::Sexi_5436::g.4033::m.4033; K00162 PDHB, pdhB; pyruvate dehydrogenase E1 component subunit beta [EC:1.2.4.1]
D Gene.41021::Sexi_70734::g.41021::m.41021; K00627 DLAT, aceF, pdhC; pyruvate dehydrogenase E2 component (dihydrolipoyllysine-residue acetyltransferase) [EC:2.3.1.12]
D Gene.41024::Sexi_70735::g.41024::m.41024; K00627 DLAT, aceF, pdhC; pyruvate dehydrogenase E2 component (dihydrolipoyllysine-residue acetyltransferase) [EC:2.3.1.12]
D Gene.41028::Sexi_70736::g.41028::m.41028; K00627 DLAT, aceF, pdhC; pyruvate dehydrogenase E2 component (dihydrolipoyllysine-residue acetyltransferase) [EC:2.3.1.12]
D Gene.2900::Sexi_3704::g.2900::m.2900; K00382 DLD, lpd, pdhD; dihydrolipoyl dehydrogenase [EC:1.8.1.4]
D Gene.2903::Sexi_3705::g.2903::m.2903; K00382 DLD, lpd, pdhD; dihydrolipoyl dehydrogenase [EC:1.8.1.4]
D Gene.32535::Sexi_52518::g.32535::m.32535; K04072 adhE; acetaldehyde dehydrogenase / alcohol dehydrogenase [EC:1.2.1.10 1.1.1.1]
D Gene.5407::Sexi_7052::g.5407::m.5407; K00121 frmA, ADH5, adhC; S-(hydroxymethyl)glutathione dehydrogenase / alcohol dehydrogenase [EC:1.1.1.284 1.1.1.1]
D Gene.2354::Sexi_2968::g.2354::m.2354; K00002 AKR1A1, adh; alcohol dehydrogenase (NADP+) [EC:1.1.1.2]
D Gene.23874::Sexi_36481::g.23874::m.23874; K00002 AKR1A1, adh; alcohol dehydrogenase (NADP+) [EC:1.1.1.2]
D Gene.47171::Sexi_79563::g.47171::m.47171; K00002 AKR1A1, adh; alcohol dehydrogenase (NADP+) [EC:1.1.1.2]
D Gene.1636::Sexi_1804::g.1636::m.1636; K00873 PK, pyk; pyruvate kinase [EC:2.7.1.40]
D Gene.14460::Sexi_24269::g.14460::m.14460; K00873 PK, pyk; pyruvate kinase [EC:2.7.1.40]
D Gene.14462::Sexi_24270::g.14462::m.14462; K00873 PK, pyk; pyruvate kinase [EC:2.7.1.40]
D Gene.20905::Sexi_32572::g.20905::m.20905; K00873 PK, pyk; pyruvate kinase [EC:2.7.1.40]
D Gene.28598::Sexi_43979::g.28598::m.28598; K00873 PK, pyk; pyruvate kinase [EC:2.7.1.40]
D Gene.6126::Sexi_8190::g.6126::m.6126; K00873 PK, pyk; pyruvate kinase [EC:2.7.1.40]
D Gene.53646::Sexi_95934::g.53646::m.53646; K00873 PK, pyk; pyruvate kinase [EC:2.7.1.40]
D Gene.7573::Sexi_10240::g.7573::m.7573; K11262 ACACA; acetyl-CoA carboxylase / biotin carboxylase 1 [EC:6.4.1.2 6.3.4.14 2.1.3.15]
D Gene.10425::Sexi_15833::g.10425::m.10425; K11262 ACACA; acetyl-CoA carboxylase / biotin carboxylase 1 [EC:6.4.1.2 6.3.4.14 2.1.3.15]
D Gene.12567::Sexi_20042::g.12567::m.12567; K11262 ACACA; acetyl-CoA carboxylase / biotin carboxylase 1 [EC:6.4.1.2 6.3.4.14 2.1.3.15]
D Gene.13015::Sexi_21085::g.13015::m.13015; K11262 ACACA; acetyl-CoA carboxylase / biotin carboxylase 1 [EC:6.4.1.2 6.3.4.14 2.1.3.15]
D Gene.26028::Sexi_39664::g.26028::m.26028; K11262 ACACA; acetyl-CoA carboxylase / biotin carboxylase 1 [EC:6.4.1.2 6.3.4.14 2.1.3.15]
D Gene.3430::Sexi_4498::g.3430::m.3430; K11262 ACACA; acetyl-CoA carboxylase / biotin carboxylase 1 [EC:6.4.1.2 6.3.4.14 2.1.3.15]
D Gene.3845::Sexi_5224::g.3845::m.3845; K11262 ACACA; acetyl-CoA carboxylase / biotin carboxylase 1 [EC:6.4.1.2 6.3.4.14 2.1.3.15]
D Gene.33365::Sexi_55525::g.33365::m.33365; K11262 ACACA; acetyl-CoA carboxylase / biotin carboxylase 1 [EC:6.4.1.2 6.3.4.14 2.1.3.15]
D Gene.35605::Sexi_63641::g.35605::m.35605; K11262 ACACA; acetyl-CoA carboxylase / biotin carboxylase 1 [EC:6.4.1.2 6.3.4.14 2.1.3.15]
D Gene.35606::Sexi_63642::g.35606::m.35606; K11262 ACACA; acetyl-CoA carboxylase / biotin carboxylase 1 [EC:6.4.1.2 6.3.4.14 2.1.3.15]
D Gene.51602::Sexi_90335::g.51602::m.51602; K11262 ACACA; acetyl-CoA carboxylase / biotin carboxylase 1 [EC:6.4.1.2 6.3.4.14 2.1.3.15]
D Gene.51980::Sexi_91298::g.51980::m.51980; K11262 ACACA; acetyl-CoA carboxylase / biotin carboxylase 1 [EC:6.4.1.2 6.3.4.14 2.1.3.15]
D Gene.53213::Sexi_95273::g.53213::m.53213; K11262 ACACA; acetyl-CoA carboxylase / biotin carboxylase 1 [EC:6.4.1.2 6.3.4.14 2.1.3.15]
D Gene.10579::Sexi_15956::g.10579::m.10579; K01512 acyP; acylphosphatase [EC:3.6.1.7]
D Gene.47053::Sexi_79349::g.47053::m.47053; K01512 acyP; acylphosphatase [EC:3.6.1.7]
D Gene.49826::Sexi_85908::g.49826::m.49826; K01512 acyP; acylphosphatase [EC:3.6.1.7]
D Gene.12250::Sexi_19712::g.12250::m.12250; K00128 ALDH; aldehyde dehydrogenase (NAD+) [EC:1.2.1.3]
D Gene.12252::Sexi_19713::g.12252::m.12252; K00128 ALDH; aldehyde dehydrogenase (NAD+) [EC:1.2.1.3]
D Gene.15103::Sexi_25560::g.15103::m.15103; K00128 ALDH; aldehyde dehydrogenase (NAD+) [EC:1.2.1.3]
D Gene.15106::Sexi_25561::g.15106::m.15106; K00128 ALDH; aldehyde dehydrogenase (NAD+) [EC:1.2.1.3]
D Gene.16786::Sexi_27267::g.16786::m.16786; K00128 ALDH; aldehyde dehydrogenase (NAD+) [EC:1.2.1.3]
D Gene.16788::Sexi_27268::g.16788::m.16788; K00128 ALDH; aldehyde dehydrogenase (NAD+) [EC:1.2.1.3]
D Gene.16789::Sexi_27270::g.16789::m.16789; K00128 ALDH; aldehyde dehydrogenase (NAD+) [EC:1.2.1.3]
D Gene.21504::Sexi_33114::g.21504::m.21504; K00128 ALDH; aldehyde dehydrogenase (NAD+) [EC:1.2.1.3]
D Gene.22080::Sexi_33877::g.22080::m.22080; K00128 ALDH; aldehyde dehydrogenase (NAD+) [EC:1.2.1.3]
D Gene.22081::Sexi_33878::g.22081::m.22081; K00128 ALDH; aldehyde dehydrogenase (NAD+) [EC:1.2.1.3]
D Gene.26033::Sexi_39677::g.26033::m.26033; K00128 ALDH; aldehyde dehydrogenase (NAD+) [EC:1.2.1.3]
D Gene.27456::Sexi_42075::g.27456::m.27456; K00128 ALDH; aldehyde dehydrogenase (NAD+) [EC:1.2.1.3]
D Gene.27457::Sexi_42076::g.27457::m.27457; K00128 ALDH; aldehyde dehydrogenase (NAD+) [EC:1.2.1.3]
D Gene.27461::Sexi_42080::g.27461::m.27461; K00128 ALDH; aldehyde dehydrogenase (NAD+) [EC:1.2.1.3]
D Gene.28398::Sexi_43532::g.28398::m.28398; K00128 ALDH; aldehyde dehydrogenase (NAD+) [EC:1.2.1.3]
D Gene.3581::Sexi_4829::g.3581::m.3581; K00128 ALDH; aldehyde dehydrogenase (NAD+) [EC:1.2.1.3]
D Gene.3582::Sexi_4830::g.3582::m.3582; K00128 ALDH; aldehyde dehydrogenase (NAD+) [EC:1.2.1.3]
D Gene.34101::Sexi_58360::g.34101::m.34101; K00128 ALDH; aldehyde dehydrogenase (NAD+) [EC:1.2.1.3]
D Gene.40996::Sexi_70694::g.40996::m.40996; K00128 ALDH; aldehyde dehydrogenase (NAD+) [EC:1.2.1.3]
D Gene.48602::Sexi_82362::g.48602::m.48602; K00128 ALDH; aldehyde dehydrogenase (NAD+) [EC:1.2.1.3]
D Gene.48603::Sexi_82363::g.48603::m.48603; K00128 ALDH; aldehyde dehydrogenase (NAD+) [EC:1.2.1.3]
D Gene.56141::Sexi_98959::g.56141::m.56141; K14085 ALDH7A1; aldehyde dehydrogenase family 7 member A1 [EC:1.2.1.31 1.2.1.8 1.2.1.3]
D Gene.56145::Sexi_98960::g.56145::m.56145; K14085 ALDH7A1; aldehyde dehydrogenase family 7 member A1 [EC:1.2.1.31 1.2.1.8 1.2.1.3]
D Gene.14175::Sexi_23607::g.14175::m.14175; K00016 LDH, ldh; L-lactate dehydrogenase [EC:1.1.1.27]
D Gene.3411::Sexi_4470::g.3411::m.3411; K00016 LDH, ldh; L-lactate dehydrogenase [EC:1.1.1.27]
D Gene.38160::Sexi_67015::g.38160::m.38160; K00016 LDH, ldh; L-lactate dehydrogenase [EC:1.1.1.27]
D Gene.45726::Sexi_77728::g.45726::m.45726; K01759 GLO1, gloA; lactoylglutathione lyase [EC:4.4.1.5]
D Gene.2552::Sexi_3113::g.2552::m.2552; K01069 gloB, gloC, HAGH; hydroxyacylglutathione hydrolase [EC:3.1.2.6]
D Gene.35858::Sexi_63952::g.35858::m.35858; K01069 gloB, gloC, HAGH; hydroxyacylglutathione hydrolase [EC:3.1.2.6]
D Gene.7921::Sexi_10848::g.7921::m.7921; K05523 hchA; D-lactate dehydratase / protein deglycase [EC:4.2.1.130 3.5.1.124]
D Gene.13180::Sexi_21371::g.13180::m.13180; K00049 GRHPR; glyoxylate/hydroxypyruvate reductase [EC:1.1.1.79 1.1.1.81]
D Gene.15819::Sexi_26197::g.15819::m.15819; K00049 GRHPR; glyoxylate/hydroxypyruvate reductase [EC:1.1.1.79 1.1.1.81]
D Gene.15820::Sexi_26198::g.15820::m.15820; K00049 GRHPR; glyoxylate/hydroxypyruvate reductase [EC:1.1.1.79 1.1.1.81]
D Gene.28236::Sexi_43156::g.28236::m.28236; K00049 GRHPR; glyoxylate/hydroxypyruvate reductase [EC:1.1.1.79 1.1.1.81]
D Gene.7308::Sexi_9862::g.7308::m.7308; K00049 GRHPR; glyoxylate/hydroxypyruvate reductase [EC:1.1.1.79 1.1.1.81]
D Gene.12787::Sexi_20665::g.12787::m.12787; K00029 maeB; malate dehydrogenase (oxaloacetate-decarboxylating)(NADP+) [EC:1.1.1.40]
D Gene.12789::Sexi_20666::g.12789::m.12789; K00029 maeB; malate dehydrogenase (oxaloacetate-decarboxylating)(NADP+) [EC:1.1.1.40]
D Gene.13918::Sexi_23227::g.13918::m.13918; K00029 maeB; malate dehydrogenase (oxaloacetate-decarboxylating)(NADP+) [EC:1.1.1.40]
D Gene.49080::Sexi_83558::g.49080::m.49080; K00029 maeB; malate dehydrogenase (oxaloacetate-decarboxylating)(NADP+) [EC:1.1.1.40]
D Gene.18823::Sexi_29854::g.18823::m.18823; K01958 PC, pyc; pyruvate carboxylase [EC:6.4.1.1]
D Gene.9254::Sexi_13142::g.9254::m.9254; K00025 MDH1; malate dehydrogenase [EC:1.1.1.37]
D Gene.11032::Sexi_17393::g.11032::m.11032; K00025 MDH1; malate dehydrogenase [EC:1.1.1.37]
D Gene.31550::Sexi_50185::g.31550::m.31550; K00025 MDH1; malate dehydrogenase [EC:1.1.1.37]
D Gene.7533::Sexi_10155::g.7533::m.7533; K00026 MDH2; malate dehydrogenase [EC:1.1.1.37]
D Gene.9292::Sexi_13233::g.9292::m.9292; K00026 MDH2; malate dehydrogenase [EC:1.1.1.37]
D Gene.11183::Sexi_17778::g.11183::m.11183; K00026 MDH2; malate dehydrogenase [EC:1.1.1.37]
D Gene.13099::Sexi_21272::g.13099::m.13099; K00026 MDH2; malate dehydrogenase [EC:1.1.1.37]
D Gene.30579::Sexi_47483::g.30579::m.30579; K00026 MDH2; malate dehydrogenase [EC:1.1.1.37]
D Gene.30584::Sexi_47485::g.30584::m.30584; K00026 MDH2; malate dehydrogenase [EC:1.1.1.37]
D Gene.30589::Sexi_47487::g.30589::m.30589; K00026 MDH2; malate dehydrogenase [EC:1.1.1.37]
D Gene.35096::Sexi_61435::g.35096::m.35096; K00026 MDH2; malate dehydrogenase [EC:1.1.1.37]
D Gene.2336::Sexi_2956::g.2336::m.2336; K01679 E4.2.1.2B, fumC, FH; fumarate hydratase, class II [EC:4.2.1.2]
D Gene.2338::Sexi_2957::g.2338::m.2338; K01679 E4.2.1.2B, fumC, FH; fumarate hydratase, class II [EC:4.2.1.2]
D Gene.42285::Sexi_72633::g.42285::m.42285; K01679 E4.2.1.2B, fumC, FH; fumarate hydratase, class II [EC:4.2.1.2]
D Gene.2959::Sexi_3779::g.2959::m.2959; K01596 E4.1.1.32, pckA, PCK; phosphoenolpyruvate carboxykinase (GTP) [EC:4.1.1.32]
D Gene.9502::Sexi_13650::g.9502::m.9502; K00626 ACAT, atoB; acetyl-CoA C-acetyltransferase [EC:2.3.1.9]
D Gene.21841::Sexi_33359::g.21841::m.21841; K00626 ACAT, atoB; acetyl-CoA C-acetyltransferase [EC:2.3.1.9]
D Gene.21844::Sexi_33360::g.21844::m.21844; K00626 ACAT, atoB; acetyl-CoA C-acetyltransferase [EC:2.3.1.9]
D Gene.24690::Sexi_37941::g.24690::m.24690; K00626 ACAT, atoB; acetyl-CoA C-acetyltransferase [EC:2.3.1.9]
D Gene.3639::Sexi_4873::g.3639::m.3639; K00626 ACAT, atoB; acetyl-CoA C-acetyltransferase [EC:2.3.1.9]
C 00630 Glyoxylate and dicarboxylate metabolism [PATH:ko00630]
D Gene.7180::Sexi_9675::g.7180::m.7180; K01895 ACSS1_2, acs; acetyl-CoA synthetase [EC:6.2.1.1]
D Gene.55327::Sexi_97924::g.55327::m.55327; K01895 ACSS1_2, acs; acetyl-CoA synthetase [EC:6.2.1.1]
D Gene.9254::Sexi_13142::g.9254::m.9254; K00025 MDH1; malate dehydrogenase [EC:1.1.1.37]
D Gene.11032::Sexi_17393::g.11032::m.11032; K00025 MDH1; malate dehydrogenase [EC:1.1.1.37]
D Gene.31550::Sexi_50185::g.31550::m.31550; K00025 MDH1; malate dehydrogenase [EC:1.1.1.37]
D Gene.7533::Sexi_10155::g.7533::m.7533; K00026 MDH2; malate dehydrogenase [EC:1.1.1.37]
D Gene.9292::Sexi_13233::g.9292::m.9292; K00026 MDH2; malate dehydrogenase [EC:1.1.1.37]
D Gene.11183::Sexi_17778::g.11183::m.11183; K00026 MDH2; malate dehydrogenase [EC:1.1.1.37]
D Gene.13099::Sexi_21272::g.13099::m.13099; K00026 MDH2; malate dehydrogenase [EC:1.1.1.37]
D Gene.30579::Sexi_47483::g.30579::m.30579; K00026 MDH2; malate dehydrogenase [EC:1.1.1.37]
D Gene.30584::Sexi_47485::g.30584::m.30584; K00026 MDH2; malate dehydrogenase [EC:1.1.1.37]
D Gene.30589::Sexi_47487::g.30589::m.30589; K00026 MDH2; malate dehydrogenase [EC:1.1.1.37]
D Gene.35096::Sexi_61435::g.35096::m.35096; K00026 MDH2; malate dehydrogenase [EC:1.1.1.37]
D Gene.11482::Sexi_18217::g.11482::m.11482; K01647 CS, gltA; citrate synthase [EC:2.3.3.1]
D Gene.13856::Sexi_23127::g.13856::m.13856; K01681 ACO, acnA; aconitate hydratase [EC:4.2.1.3]
D Gene.44114::Sexi_75338::g.44114::m.44114; K01681 ACO, acnA; aconitate hydratase [EC:4.2.1.3]
D Gene.9502::Sexi_13650::g.9502::m.9502; K00626 ACAT, atoB; acetyl-CoA C-acetyltransferase [EC:2.3.1.9]
D Gene.21841::Sexi_33359::g.21841::m.21841; K00626 ACAT, atoB; acetyl-CoA C-acetyltransferase [EC:2.3.1.9]
D Gene.21844::Sexi_33360::g.21844::m.21844; K00626 ACAT, atoB; acetyl-CoA C-acetyltransferase [EC:2.3.1.9]
D Gene.24690::Sexi_37941::g.24690::m.24690; K00626 ACAT, atoB; acetyl-CoA C-acetyltransferase [EC:2.3.1.9]
D Gene.3639::Sexi_4873::g.3639::m.3639; K00626 ACAT, atoB; acetyl-CoA C-acetyltransferase [EC:2.3.1.9]
D Gene.8258::Sexi_11890::g.8258::m.8258; K11517 HAO; (S)-2-hydroxy-acid oxidase [EC:1.1.3.15]
D Gene.8259::Sexi_11891::g.8259::m.8259; K11517 HAO; (S)-2-hydroxy-acid oxidase [EC:1.1.3.15]
D Gene.8260::Sexi_11892::g.8260::m.8260; K11517 HAO; (S)-2-hydroxy-acid oxidase [EC:1.1.3.15]
D Gene.27923::Sexi_42888::g.27923::m.27923; K11517 HAO; (S)-2-hydroxy-acid oxidase [EC:1.1.3.15]
D Gene.27925::Sexi_42889::g.27925::m.27925; K11517 HAO; (S)-2-hydroxy-acid oxidase [EC:1.1.3.15]
D Gene.27926::Sexi_42890::g.27926::m.27926; K11517 HAO; (S)-2-hydroxy-acid oxidase [EC:1.1.3.15]
D Gene.27927::Sexi_42891::g.27927::m.27927; K11517 HAO; (S)-2-hydroxy-acid oxidase [EC:1.1.3.15]
D Gene.45959::Sexi_77832::g.45959::m.45959; K11517 HAO; (S)-2-hydroxy-acid oxidase [EC:1.1.3.15]
D Gene.45960::Sexi_77833::g.45960::m.45960; K11517 HAO; (S)-2-hydroxy-acid oxidase [EC:1.1.3.15]
D Gene.11378::Sexi_18088::g.11378::m.11378; K03781 katE, CAT, catB, srpA; catalase [EC:1.11.1.6]
D Gene.22990::Sexi_35084::g.22990::m.22990; K03781 katE, CAT, catB, srpA; catalase [EC:1.11.1.6]
D Gene.23436::Sexi_35737::g.23436::m.23436; K03781 katE, CAT, catB, srpA; catalase [EC:1.11.1.6]
D Gene.5529::Sexi_7188::g.5529::m.5529; K03781 katE, CAT, catB, srpA; catalase [EC:1.11.1.6]
D Gene.6000::Sexi_8013::g.6000::m.6000; K03781 katE, CAT, catB, srpA; catalase [EC:1.11.1.6]
D Gene.13180::Sexi_21371::g.13180::m.13180; K00049 GRHPR; glyoxylate/hydroxypyruvate reductase [EC:1.1.1.79 1.1.1.81]
D Gene.15819::Sexi_26197::g.15819::m.15819; K00049 GRHPR; glyoxylate/hydroxypyruvate reductase [EC:1.1.1.79 1.1.1.81]
D Gene.15820::Sexi_26198::g.15820::m.15820; K00049 GRHPR; glyoxylate/hydroxypyruvate reductase [EC:1.1.1.79 1.1.1.81]
D Gene.28236::Sexi_43156::g.28236::m.28236; K00049 GRHPR; glyoxylate/hydroxypyruvate reductase [EC:1.1.1.79 1.1.1.81]
D Gene.7308::Sexi_9862::g.7308::m.7308; K00049 GRHPR; glyoxylate/hydroxypyruvate reductase [EC:1.1.1.79 1.1.1.81]
D Gene.40554::Sexi_70057::g.40554::m.40554; K19269 PGP, PGLP; phosphoglycolate phosphatase [EC:3.1.3.18 3.1.3.48]
D Gene.18437::Sexi_29306::g.18437::m.18437; K00830 AGXT; alanine-glyoxylate transaminase / serine-glyoxylate transaminase / serine-pyruvate transaminase [EC:2.6.1.44 2.6.1.45 2.6.1.51]
D Gene.18438::Sexi_29307::g.18438::m.18438; K00830 AGXT; alanine-glyoxylate transaminase / serine-glyoxylate transaminase / serine-pyruvate transaminase [EC:2.6.1.44 2.6.1.45 2.6.1.51]
D Gene.18439::Sexi_29309::g.18439::m.18439; K00830 AGXT; alanine-glyoxylate transaminase / serine-glyoxylate transaminase / serine-pyruvate transaminase [EC:2.6.1.44 2.6.1.45 2.6.1.51]
D Gene.25862::Sexi_39402::g.25862::m.25862; K00830 AGXT; alanine-glyoxylate transaminase / serine-glyoxylate transaminase / serine-pyruvate transaminase [EC:2.6.1.44 2.6.1.45 2.6.1.51]
D Gene.25863::Sexi_39403::g.25863::m.25863; K00830 AGXT; alanine-glyoxylate transaminase / serine-glyoxylate transaminase / serine-pyruvate transaminase [EC:2.6.1.44 2.6.1.45 2.6.1.51]
D Gene.26148::Sexi_39924::g.26148::m.26148; K01915 glnA, GLUL; glutamine synthetase [EC:6.3.1.2]
D Gene.29103::Sexi_44887::g.29103::m.29103; K01915 glnA, GLUL; glutamine synthetase [EC:6.3.1.2]
D Gene.32324::Sexi_51697::g.32324::m.32324; K01915 glnA, GLUL; glutamine synthetase [EC:6.3.1.2]
D Gene.32328::Sexi_51698::g.32328::m.32328; K01915 glnA, GLUL; glutamine synthetase [EC:6.3.1.2]
D Gene.4029::Sexi_5432::g.4029::m.4029; K01915 glnA, GLUL; glutamine synthetase [EC:6.3.1.2]
D Gene.50783::Sexi_88573::g.50783::m.50783; K01915 glnA, GLUL; glutamine synthetase [EC:6.3.1.2]
D Gene.1488::Sexi_1599::g.1488::m.1488; K00600 glyA, SHMT; glycine hydroxymethyltransferase [EC:2.1.2.1]
D Gene.42400::Sexi_73011::g.42400::m.42400; K00600 glyA, SHMT; glycine hydroxymethyltransferase [EC:2.1.2.1]
D Gene.42401::Sexi_73012::g.42401::m.42401; K00600 glyA, SHMT; glycine hydroxymethyltransferase [EC:2.1.2.1]
D Gene.15223::Sexi_25641::g.15223::m.15223; K00281 GLDC, gcvP; glycine cleavage system P protein (glycine dehydrogenase) [EC:1.4.4.2]
D Gene.15224::Sexi_25643::g.15224::m.15224; K00281 GLDC, gcvP; glycine cleavage system P protein (glycine dehydrogenase) [EC:1.4.4.2]
D Gene.15226::Sexi_25644::g.15226::m.15226; K00281 GLDC, gcvP; glycine cleavage system P protein (glycine dehydrogenase) [EC:1.4.4.2]
D Gene.40806::Sexi_70328::g.40806::m.40806; K00281 GLDC, gcvP; glycine cleavage system P protein (glycine dehydrogenase) [EC:1.4.4.2]
D Gene.40696::Sexi_70251::g.40696::m.40696; K00605 gcvT, AMT; glycine cleavage system T protein (aminomethyltransferase) [EC:2.1.2.10]
D Gene.2900::Sexi_3704::g.2900::m.2900; K00382 DLD, lpd, pdhD; dihydrolipoyl dehydrogenase [EC:1.8.1.4]
D Gene.2903::Sexi_3705::g.2903::m.2903; K00382 DLD, lpd, pdhD; dihydrolipoyl dehydrogenase [EC:1.8.1.4]
D Gene.11214::Sexi_17816::g.11214::m.11214; K02437 gcvH, GCSH; glycine cleavage system H protein
D Gene.18912::Sexi_29984::g.18912::m.18912; K02437 gcvH, GCSH; glycine cleavage system H protein
D Gene.7324::Sexi_9877::g.7324::m.7324; K11529 gck, gckA, GLYCTK; glycerate 2-kinase [EC:2.7.1.165]
D Gene.36927::Sexi_65614::g.36927::m.36927; K01432 AFMID; arylformamidase [EC:3.5.1.9]
D Gene.53881::Sexi_96149::g.53881::m.53881; K01432 AFMID; arylformamidase [EC:3.5.1.9]
C 00640 Propanoate metabolism [PATH:ko00640]
D Gene.7180::Sexi_9675::g.7180::m.7180; K01895 ACSS1_2, acs; acetyl-CoA synthetase [EC:6.2.1.1]
D Gene.55327::Sexi_97924::g.55327::m.55327; K01895 ACSS1_2, acs; acetyl-CoA synthetase [EC:6.2.1.1]
D Gene.16328::Sexi_26780::g.16328::m.16328; K01908 ACSS3, prpE; propionyl-CoA synthetase [EC:6.2.1.17]
D Gene.10039::Sexi_15146::g.10039::m.10039; K00166 BCKDHA, bkdA1; 2-oxoisovalerate dehydrogenase E1 component subunit alpha [EC:1.2.4.4]
D Gene.29155::Sexi_45036::g.29155::m.29155; K00166 BCKDHA, bkdA1; 2-oxoisovalerate dehydrogenase E1 component subunit alpha [EC:1.2.4.4]
D Gene.29156::Sexi_45037::g.29156::m.29156; K00166 BCKDHA, bkdA1; 2-oxoisovalerate dehydrogenase E1 component subunit alpha [EC:1.2.4.4]
D Gene.41804::Sexi_71996::g.41804::m.41804; K00166 BCKDHA, bkdA1; 2-oxoisovalerate dehydrogenase E1 component subunit alpha [EC:1.2.4.4]
D Gene.9604::Sexi_13749::g.9604::m.9604; K00167 BCKDHB, bkdA2; 2-oxoisovalerate dehydrogenase E1 component subunit beta [EC:1.2.4.4]
D Gene.9756::Sexi_14338::g.9756::m.9756; K09699 DBT, bkdB; 2-oxoisovalerate dehydrogenase E2 component (dihydrolipoyl transacylase) [EC:2.3.1.168]
D Gene.36749::Sexi_65244::g.36749::m.36749; K09699 DBT, bkdB; 2-oxoisovalerate dehydrogenase E2 component (dihydrolipoyl transacylase) [EC:2.3.1.168]
D Gene.36750::Sexi_65245::g.36750::m.36750; K09699 DBT, bkdB; 2-oxoisovalerate dehydrogenase E2 component (dihydrolipoyl transacylase) [EC:2.3.1.168]
D Gene.2900::Sexi_3704::g.2900::m.2900; K00382 DLD, lpd, pdhD; dihydrolipoyl dehydrogenase [EC:1.8.1.4]
D Gene.2903::Sexi_3705::g.2903::m.2903; K00382 DLD, lpd, pdhD; dihydrolipoyl dehydrogenase [EC:1.8.1.4]
D Gene.48687::Sexi_82433::g.48687::m.48687; K00248 ACADS, bcd; butyryl-CoA dehydrogenase [EC:1.3.8.1]
D Gene.48689::Sexi_82434::g.48689::m.48689; K00248 ACADS, bcd; butyryl-CoA dehydrogenase [EC:1.3.8.1]
D Gene.48691::Sexi_82435::g.48691::m.48691; K00248 ACADS, bcd; butyryl-CoA dehydrogenase [EC:1.3.8.1]
D Gene.48692::Sexi_82436::g.48692::m.48692; K00248 ACADS, bcd; butyryl-CoA dehydrogenase [EC:1.3.8.1]
D Gene.9811::Sexi_14397::g.9811::m.9811; K00232 E1.3.3.6, ACOX1, ACOX3; acyl-CoA oxidase [EC:1.3.3.6]
D Gene.9814::Sexi_14398::g.9814::m.9814; K00232 E1.3.3.6, ACOX1, ACOX3; acyl-CoA oxidase [EC:1.3.3.6]
D Gene.9816::Sexi_14399::g.9816::m.9816; K00232 E1.3.3.6, ACOX1, ACOX3; acyl-CoA oxidase [EC:1.3.3.6]
D Gene.9817::Sexi_14400::g.9817::m.9817; K00232 E1.3.3.6, ACOX1, ACOX3; acyl-CoA oxidase [EC:1.3.3.6]
D Gene.9821::Sexi_14401::g.9821::m.9821; K00232 E1.3.3.6, ACOX1, ACOX3; acyl-CoA oxidase [EC:1.3.3.6]
D Gene.9823::Sexi_14402::g.9823::m.9823; K00232 E1.3.3.6, ACOX1, ACOX3; acyl-CoA oxidase [EC:1.3.3.6]
D Gene.9826::Sexi_14403::g.9826::m.9826; K00232 E1.3.3.6, ACOX1, ACOX3; acyl-CoA oxidase [EC:1.3.3.6]
D Gene.9828::Sexi_14404::g.9828::m.9828; K00232 E1.3.3.6, ACOX1, ACOX3; acyl-CoA oxidase [EC:1.3.3.6]
D Gene.11160::Sexi_17744::g.11160::m.11160; K00232 E1.3.3.6, ACOX1, ACOX3; acyl-CoA oxidase [EC:1.3.3.6]
D Gene.20469::Sexi_31908::g.20469::m.20469; K00232 E1.3.3.6, ACOX1, ACOX3; acyl-CoA oxidase [EC:1.3.3.6]
D Gene.672::Sexi_528::g.672::m.672; K00232 E1.3.3.6, ACOX1, ACOX3; acyl-CoA oxidase [EC:1.3.3.6]
D Gene.38147::Sexi_67010::g.38147::m.38147; K00232 E1.3.3.6, ACOX1, ACOX3; acyl-CoA oxidase [EC:1.3.3.6]
D Gene.38149::Sexi_67011::g.38149::m.38149; K00232 E1.3.3.6, ACOX1, ACOX3; acyl-CoA oxidase [EC:1.3.3.6]
D Gene.38158::Sexi_67014::g.38158::m.38158; K00232 E1.3.3.6, ACOX1, ACOX3; acyl-CoA oxidase [EC:1.3.3.6]
D Gene.38161::Sexi_67016::g.38161::m.38161; K00232 E1.3.3.6, ACOX1, ACOX3; acyl-CoA oxidase [EC:1.3.3.6]
D Gene.52376::Sexi_92608::g.52376::m.52376; K00232 E1.3.3.6, ACOX1, ACOX3; acyl-CoA oxidase [EC:1.3.3.6]
D Gene.47700::Sexi_80526::g.47700::m.47700; K07515 HADHA; enoyl-CoA hydratase / long-chain 3-hydroxyacyl-CoA dehydrogenase [EC:4.2.1.17 1.1.1.211]
D Gene.47704::Sexi_80527::g.47704::m.47704; K07515 HADHA; enoyl-CoA hydratase / long-chain 3-hydroxyacyl-CoA dehydrogenase [EC:4.2.1.17 1.1.1.211]
D Gene.11007::Sexi_17362::g.11007::m.11007; K07511 ECHS1; enoyl-CoA hydratase [EC:4.2.1.17]
D Gene.47343::Sexi_79897::g.47343::m.47343; K07511 ECHS1; enoyl-CoA hydratase [EC:4.2.1.17]
D Gene.42179::Sexi_72541::g.42179::m.42179; K05605 HIBCH; 3-hydroxyisobutyryl-CoA hydrolase [EC:3.1.2.4]
D Gene.42180::Sexi_72542::g.42180::m.42180; K05605 HIBCH; 3-hydroxyisobutyryl-CoA hydrolase [EC:3.1.2.4]
D Gene.10234::Sexi_15485::g.10234::m.10234; K23146 HPD1; 3-hydroxyisobutyrate/3-hydroxypropionate dehydrogenase [EC:1.1.1.31 1.1.1.59]
D Gene.7573::Sexi_10240::g.7573::m.7573; K11262 ACACA; acetyl-CoA carboxylase / biotin carboxylase 1 [EC:6.4.1.2 6.3.4.14 2.1.3.15]
D Gene.10425::Sexi_15833::g.10425::m.10425; K11262 ACACA; acetyl-CoA carboxylase / biotin carboxylase 1 [EC:6.4.1.2 6.3.4.14 2.1.3.15]
D Gene.12567::Sexi_20042::g.12567::m.12567; K11262 ACACA; acetyl-CoA carboxylase / biotin carboxylase 1 [EC:6.4.1.2 6.3.4.14 2.1.3.15]
D Gene.13015::Sexi_21085::g.13015::m.13015; K11262 ACACA; acetyl-CoA carboxylase / biotin carboxylase 1 [EC:6.4.1.2 6.3.4.14 2.1.3.15]
D Gene.26028::Sexi_39664::g.26028::m.26028; K11262 ACACA; acetyl-CoA carboxylase / biotin carboxylase 1 [EC:6.4.1.2 6.3.4.14 2.1.3.15]
D Gene.3430::Sexi_4498::g.3430::m.3430; K11262 ACACA; acetyl-CoA carboxylase / biotin carboxylase 1 [EC:6.4.1.2 6.3.4.14 2.1.3.15]
D Gene.3845::Sexi_5224::g.3845::m.3845; K11262 ACACA; acetyl-CoA carboxylase / biotin carboxylase 1 [EC:6.4.1.2 6.3.4.14 2.1.3.15]
D Gene.33365::Sexi_55525::g.33365::m.33365; K11262 ACACA; acetyl-CoA carboxylase / biotin carboxylase 1 [EC:6.4.1.2 6.3.4.14 2.1.3.15]
D Gene.35605::Sexi_63641::g.35605::m.35605; K11262 ACACA; acetyl-CoA carboxylase / biotin carboxylase 1 [EC:6.4.1.2 6.3.4.14 2.1.3.15]
D Gene.35606::Sexi_63642::g.35606::m.35606; K11262 ACACA; acetyl-CoA carboxylase / biotin carboxylase 1 [EC:6.4.1.2 6.3.4.14 2.1.3.15]
D Gene.51602::Sexi_90335::g.51602::m.51602; K11262 ACACA; acetyl-CoA carboxylase / biotin carboxylase 1 [EC:6.4.1.2 6.3.4.14 2.1.3.15]
D Gene.51980::Sexi_91298::g.51980::m.51980; K11262 ACACA; acetyl-CoA carboxylase / biotin carboxylase 1 [EC:6.4.1.2 6.3.4.14 2.1.3.15]
D Gene.53213::Sexi_95273::g.53213::m.53213; K11262 ACACA; acetyl-CoA carboxylase / biotin carboxylase 1 [EC:6.4.1.2 6.3.4.14 2.1.3.15]
D Gene.14414::Sexi_24222::g.14414::m.14414; K13524 ABAT; 4-aminobutyrate aminotransferase / (S)-3-amino-2-methylpropionate transaminase [EC:2.6.1.19 2.6.1.22]
D Gene.14417::Sexi_24223::g.14417::m.14417; K13524 ABAT; 4-aminobutyrate aminotransferase / (S)-3-amino-2-methylpropionate transaminase [EC:2.6.1.19 2.6.1.22]
D Gene.25055::Sexi_38577::g.25055::m.25055; K13524 ABAT; 4-aminobutyrate aminotransferase / (S)-3-amino-2-methylpropionate transaminase [EC:2.6.1.19 2.6.1.22]
D Gene.25056::Sexi_38578::g.25056::m.25056; K13524 ABAT; 4-aminobutyrate aminotransferase / (S)-3-amino-2-methylpropionate transaminase [EC:2.6.1.19 2.6.1.22]
D Gene.49870::Sexi_86011::g.49870::m.49870; K01899 LSC1; succinyl-CoA synthetase alpha subunit [EC:6.2.1.4 6.2.1.5]
D Gene.13122::Sexi_21310::g.13122::m.13122; K01900 LSC2; succinyl-CoA synthetase beta subunit [EC:6.2.1.4 6.2.1.5]
D Gene.13124::Sexi_21311::g.13124::m.13124; K01900 LSC2; succinyl-CoA synthetase beta subunit [EC:6.2.1.4 6.2.1.5]
D Gene.3226::Sexi_4283::g.3226::m.3226; K01900 LSC2; succinyl-CoA synthetase beta subunit [EC:6.2.1.4 6.2.1.5]
D Gene.3227::Sexi_4284::g.3227::m.3227; K01900 LSC2; succinyl-CoA synthetase beta subunit [EC:6.2.1.4 6.2.1.5]
D Gene.52488::Sexi_93200::g.52488::m.52488; K01900 LSC2; succinyl-CoA synthetase beta subunit [EC:6.2.1.4 6.2.1.5]
D Gene.31678::Sexi_50770::g.31678::m.31678; K00140 mmsA, iolA, ALDH6A1; malonate-semialdehyde dehydrogenase (acetylating) / methylmalonate-semialdehyde dehydrogenase [EC:1.2.1.18 1.2.1.27]
D Gene.14175::Sexi_23607::g.14175::m.14175; K00016 LDH, ldh; L-lactate dehydrogenase [EC:1.1.1.27]
D Gene.3411::Sexi_4470::g.3411::m.3411; K00016 LDH, ldh; L-lactate dehydrogenase [EC:1.1.1.27]
D Gene.38160::Sexi_67015::g.38160::m.38160; K00016 LDH, ldh; L-lactate dehydrogenase [EC:1.1.1.27]
D Gene.34937::Sexi_60800::g.34937::m.34937; K00005 gldA; glycerol dehydrogenase [EC:1.1.1.6]
C 00650 Butanoate metabolism [PATH:ko00650]
D Gene.9502::Sexi_13650::g.9502::m.9502; K00626 ACAT, atoB; acetyl-CoA C-acetyltransferase [EC:2.3.1.9]
D Gene.21841::Sexi_33359::g.21841::m.21841; K00626 ACAT, atoB; acetyl-CoA C-acetyltransferase [EC:2.3.1.9]
D Gene.21844::Sexi_33360::g.21844::m.21844; K00626 ACAT, atoB; acetyl-CoA C-acetyltransferase [EC:2.3.1.9]
D Gene.24690::Sexi_37941::g.24690::m.24690; K00626 ACAT, atoB; acetyl-CoA C-acetyltransferase [EC:2.3.1.9]
D Gene.3639::Sexi_4873::g.3639::m.3639; K00626 ACAT, atoB; acetyl-CoA C-acetyltransferase [EC:2.3.1.9]
D Gene.20565::Sexi_32023::g.20565::m.20565; K00022 HADH; 3-hydroxyacyl-CoA dehydrogenase [EC:1.1.1.35]
D Gene.20566::Sexi_32024::g.20566::m.20566; K00022 HADH; 3-hydroxyacyl-CoA dehydrogenase [EC:1.1.1.35]
D Gene.30081::Sexi_46446::g.30081::m.30081; K00022 HADH; 3-hydroxyacyl-CoA dehydrogenase [EC:1.1.1.35]
D Gene.4682::Sexi_6316::g.4682::m.4682; K00022 HADH; 3-hydroxyacyl-CoA dehydrogenase [EC:1.1.1.35]
D Gene.4684::Sexi_6317::g.4684::m.4684; K00022 HADH; 3-hydroxyacyl-CoA dehydrogenase [EC:1.1.1.35]
D Gene.45351::Sexi_77243::g.45351::m.45351; K00022 HADH; 3-hydroxyacyl-CoA dehydrogenase [EC:1.1.1.35]
D Gene.47700::Sexi_80526::g.47700::m.47700; K07515 HADHA; enoyl-CoA hydratase / long-chain 3-hydroxyacyl-CoA dehydrogenase [EC:4.2.1.17 1.1.1.211]
D Gene.47704::Sexi_80527::g.47704::m.47704; K07515 HADHA; enoyl-CoA hydratase / long-chain 3-hydroxyacyl-CoA dehydrogenase [EC:4.2.1.17 1.1.1.211]
D Gene.11007::Sexi_17362::g.11007::m.11007; K07511 ECHS1; enoyl-CoA hydratase [EC:4.2.1.17]
D Gene.47343::Sexi_79897::g.47343::m.47343; K07511 ECHS1; enoyl-CoA hydratase [EC:4.2.1.17]
D Gene.48687::Sexi_82433::g.48687::m.48687; K00248 ACADS, bcd; butyryl-CoA dehydrogenase [EC:1.3.8.1]
D Gene.48689::Sexi_82434::g.48689::m.48689; K00248 ACADS, bcd; butyryl-CoA dehydrogenase [EC:1.3.8.1]
D Gene.48691::Sexi_82435::g.48691::m.48691; K00248 ACADS, bcd; butyryl-CoA dehydrogenase [EC:1.3.8.1]
D Gene.48692::Sexi_82436::g.48692::m.48692; K00248 ACADS, bcd; butyryl-CoA dehydrogenase [EC:1.3.8.1]
D Gene.32535::Sexi_52518::g.32535::m.32535; K04072 adhE; acetaldehyde dehydrogenase / alcohol dehydrogenase [EC:1.2.1.10 1.1.1.1]
D Gene.9013::Sexi_12869::g.9013::m.9013; K00109 L2HGDH; 2-hydroxyglutarate dehydrogenase [EC:1.1.99.2]
D Gene.39124::Sexi_68052::g.39124::m.39124; K00109 L2HGDH; 2-hydroxyglutarate dehydrogenase [EC:1.1.99.2]
D Gene.3448::Sexi_4516::g.3448::m.3448; K01580 E4.1.1.15, gadB, gadA, GAD; glutamate decarboxylase [EC:4.1.1.15]
D Gene.14414::Sexi_24222::g.14414::m.14414; K13524 ABAT; 4-aminobutyrate aminotransferase / (S)-3-amino-2-methylpropionate transaminase [EC:2.6.1.19 2.6.1.22]
D Gene.14417::Sexi_24223::g.14417::m.14417; K13524 ABAT; 4-aminobutyrate aminotransferase / (S)-3-amino-2-methylpropionate transaminase [EC:2.6.1.19 2.6.1.22]
D Gene.25055::Sexi_38577::g.25055::m.25055; K13524 ABAT; 4-aminobutyrate aminotransferase / (S)-3-amino-2-methylpropionate transaminase [EC:2.6.1.19 2.6.1.22]
D Gene.25056::Sexi_38578::g.25056::m.25056; K13524 ABAT; 4-aminobutyrate aminotransferase / (S)-3-amino-2-methylpropionate transaminase [EC:2.6.1.19 2.6.1.22]
D Gene.47286::Sexi_79782::g.47286::m.47286; K00139 ALDH5A1; succinate-semialdehyde dehydrogenase [EC:1.2.1.24]
D Gene.25864::Sexi_39404::g.25864::m.25864; K01641 HMGCS; hydroxymethylglutaryl-CoA synthase [EC:2.3.3.10]
D Gene.3353::Sexi_4399::g.3353::m.3353; K01640 HMGCL, hmgL; hydroxymethylglutaryl-CoA lyase [EC:4.1.3.4]
D Gene.3354::Sexi_4400::g.3354::m.3354; K01640 HMGCL, hmgL; hydroxymethylglutaryl-CoA lyase [EC:4.1.3.4]
D Gene.15694::Sexi_26060::g.15694::m.15694; K01027 OXCT; 3-oxoacid CoA-transferase [EC:2.8.3.5]
D Gene.15697::Sexi_26061::g.15697::m.15697; K01027 OXCT; 3-oxoacid CoA-transferase [EC:2.8.3.5]
D Gene.35272::Sexi_61901::g.35272::m.35272; K01027 OXCT; 3-oxoacid CoA-transferase [EC:2.8.3.5]
D Gene.35277::Sexi_61902::g.35277::m.35277; K01027 OXCT; 3-oxoacid CoA-transferase [EC:2.8.3.5]
D Gene.48694::Sexi_82438::g.48694::m.48694; K00019 BDH1, bdhA; 3-hydroxybutyrate dehydrogenase [EC:1.1.1.30]
C 00660 C5-Branched dibasic acid metabolism [PATH:ko00660]
C 00562 Inositol phosphate metabolism [PATH:ko00562]
D Gene.2644::Sexi_3246::g.2644::m.2644; K00914 PIK3C3, VPS34; phosphatidylinositol 3-kinase [EC:2.7.1.137]
D Gene.47825::Sexi_80832::g.47825::m.47825; K00914 PIK3C3, VPS34; phosphatidylinositol 3-kinase [EC:2.7.1.137]
D Gene.14049::Sexi_23451::g.14049::m.14049; K18081 MTMR1_2; myotubularin-related protein 1/2 [EC:3.1.3.64 3.1.3.95]
D Gene.18949::Sexi_30030::g.18949::m.18949; K18081 MTMR1_2; myotubularin-related protein 1/2 [EC:3.1.3.64 3.1.3.95]
D Gene.34048::Sexi_57850::g.34048::m.34048; K18081 MTMR1_2; myotubularin-related protein 1/2 [EC:3.1.3.64 3.1.3.95]
D Gene.50230::Sexi_86715::g.50230::m.50230; K18081 MTMR1_2; myotubularin-related protein 1/2 [EC:3.1.3.64 3.1.3.95]
D Gene.43074::Sexi_73726::g.43074::m.43074; K18082 MTMR3_4, ZFYVE10_11; myotubularin-related protein 3/4 [EC:3.1.3.48 3.1.3.64 3.1.3.95]
D Gene.43079::Sexi_73727::g.43079::m.43079; K18082 MTMR3_4, ZFYVE10_11; myotubularin-related protein 3/4 [EC:3.1.3.48 3.1.3.64 3.1.3.95]
D Gene.21883::Sexi_33436::g.21883::m.21883; K18083 MTMR6_7_8; myotubularin-related protein 6/7/8 [EC:3.1.3.64 3.1.3.95]
D Gene.30253::Sexi_46683::g.30253::m.30253; K18083 MTMR6_7_8; myotubularin-related protein 6/7/8 [EC:3.1.3.64 3.1.3.95]
D Gene.3520::Sexi_4703::g.3520::m.3520; K18083 MTMR6_7_8; myotubularin-related protein 6/7/8 [EC:3.1.3.64 3.1.3.95]
D Gene.39058::Sexi_67947::g.39058::m.39058; K18083 MTMR6_7_8; myotubularin-related protein 6/7/8 [EC:3.1.3.64 3.1.3.95]
D Gene.39060::Sexi_67948::g.39060::m.39060; K18083 MTMR6_7_8; myotubularin-related protein 6/7/8 [EC:3.1.3.64 3.1.3.95]
D Gene.50869::Sexi_88796::g.50869::m.50869; K18083 MTMR6_7_8; myotubularin-related protein 6/7/8 [EC:3.1.3.64 3.1.3.95]
D Gene.56271::Sexi_99216::g.56271::m.56271; K18083 MTMR6_7_8; myotubularin-related protein 6/7/8 [EC:3.1.3.64 3.1.3.95]
D Gene.9980::Sexi_14857::g.9980::m.9980; K00888 PI4KA; phosphatidylinositol 4-kinase A [EC:2.7.1.67]
D Gene.13292::Sexi_21615::g.13292::m.13292; K00888 PI4KA; phosphatidylinositol 4-kinase A [EC:2.7.1.67]
D Gene.20412::Sexi_31813::g.20412::m.20412; K00888 PI4KA; phosphatidylinositol 4-kinase A [EC:2.7.1.67]
D Gene.20413::Sexi_31814::g.20413::m.20413; K00888 PI4KA; phosphatidylinositol 4-kinase A [EC:2.7.1.67]
D Gene.23679::Sexi_36117::g.23679::m.23679; K00888 PI4KA; phosphatidylinositol 4-kinase A [EC:2.7.1.67]
D Gene.29411::Sexi_45477::g.29411::m.29411; K00888 PI4KA; phosphatidylinositol 4-kinase A [EC:2.7.1.67]
D Gene.33933::Sexi_57628::g.33933::m.33933; K00888 PI4KA; phosphatidylinositol 4-kinase A [EC:2.7.1.67]
D Gene.41824::Sexi_72011::g.41824::m.41824; K00888 PI4KA; phosphatidylinositol 4-kinase A [EC:2.7.1.67]
D Gene.42344::Sexi_72802::g.42344::m.42344; K00888 PI4KA; phosphatidylinositol 4-kinase A [EC:2.7.1.67]
D Gene.43559::Sexi_74365::g.43559::m.43559; K00888 PI4KA; phosphatidylinositol 4-kinase A [EC:2.7.1.67]
D Gene.43665::Sexi_74626::g.43665::m.43665; K00888 PI4KA; phosphatidylinositol 4-kinase A [EC:2.7.1.67]
D Gene.6065::Sexi_8093::g.6065::m.6065; K00888 PI4KA; phosphatidylinositol 4-kinase A [EC:2.7.1.67]
D Gene.6066::Sexi_8094::g.6066::m.6066; K00888 PI4KA; phosphatidylinositol 4-kinase A [EC:2.7.1.67]
D Gene.49976::Sexi_86124::g.49976::m.49976; K00888 PI4KA; phosphatidylinositol 4-kinase A [EC:2.7.1.67]
D Gene.3720::Sexi_4967::g.3720::m.3720; K19801 PI4KB; phosphatidylinositol 4-kinase B [EC:2.7.1.67]
D Gene.56558::Sexi_99610::g.56558::m.56558; K13711 PI4K2; phosphatidylinositol 4-kinase type 2 [EC:2.7.1.67]
D Gene.45341::Sexi_77212::g.45341::m.45341; K21797 SAC1, SACM1L; phosphatidylinositol 4-phosphatase [EC:3.1.3.-]
D Gene.7452::Sexi_10032::g.7452::m.7452; K21798 SAC2, INPP5F; phosphatidylinositol 4-phosphatase [EC:3.1.3.-]
D Gene.25079::Sexi_38650::g.25079::m.25079; K21798 SAC2, INPP5F; phosphatidylinositol 4-phosphatase [EC:3.1.3.-]
D Gene.26050::Sexi_39706::g.26050::m.26050; K21798 SAC2, INPP5F; phosphatidylinositol 4-phosphatase [EC:3.1.3.-]
D Gene.42304::Sexi_72653::g.42304::m.42304; K21798 SAC2, INPP5F; phosphatidylinositol 4-phosphatase [EC:3.1.3.-]
D Gene.42305::Sexi_72654::g.42305::m.42305; K21798 SAC2, INPP5F; phosphatidylinositol 4-phosphatase [EC:3.1.3.-]
D Gene.43344::Sexi_74076::g.43344::m.43344; K21798 SAC2, INPP5F; phosphatidylinositol 4-phosphatase [EC:3.1.3.-]
D Gene.44305::Sexi_75519::g.44305::m.44305; K21798 SAC2, INPP5F; phosphatidylinositol 4-phosphatase [EC:3.1.3.-]
D Gene.16043::Sexi_26459::g.16043::m.16043; K00889 PIP5K; 1-phosphatidylinositol-4-phosphate 5-kinase [EC:2.7.1.68]
D Gene.16044::Sexi_26460::g.16044::m.16044; K00889 PIP5K; 1-phosphatidylinositol-4-phosphate 5-kinase [EC:2.7.1.68]
D Gene.54391::Sexi_96786::g.54391::m.54391; K00889 PIP5K; 1-phosphatidylinositol-4-phosphate 5-kinase [EC:2.7.1.68]
D Gene.26269::Sexi_40161::g.26269::m.26269; K01099 INPP5B_F; inositol polyphosphate 5-phosphatase INPP5B/F [EC:3.1.3.36]
D Gene.3425::Sexi_4485::g.3425::m.3425; K01099 INPP5B_F; inositol polyphosphate 5-phosphatase INPP5B/F [EC:3.1.3.36]
D Gene.52476::Sexi_93184::g.52476::m.52476; K01099 INPP5B_F; inositol polyphosphate 5-phosphatase INPP5B/F [EC:3.1.3.36]
D Gene.46426::Sexi_78443::g.46426::m.46426; K20278 INPP5E; inositol polyphosphate 5-phosphatase INPP5E [EC:3.1.3.36]
D Gene.48870::Sexi_83122::g.48870::m.48870; K20278 INPP5E; inositol polyphosphate 5-phosphatase INPP5E [EC:3.1.3.36]
D Gene.6924::Sexi_9317::g.6924::m.6924; K20278 INPP5E; inositol polyphosphate 5-phosphatase INPP5E [EC:3.1.3.36]
D Gene.47268::Sexi_79725::g.47268::m.47268; K20279 SYNJ; synaptojanin [EC:3.1.3.36]
D Gene.1018::Sexi_819::g.1018::m.1018; K20279 SYNJ; synaptojanin [EC:3.1.3.36]
D Gene.48322::Sexi_81981::g.48322::m.48322; K20279 SYNJ; synaptojanin [EC:3.1.3.36]
D Gene.1020::Sexi_820::g.1020::m.1020; K20279 SYNJ; synaptojanin [EC:3.1.3.36]
D Gene.52657::Sexi_93438::g.52657::m.52657; K20279 SYNJ; synaptojanin [EC:3.1.3.36]
D Gene.8224::Sexi_11732::g.8224::m.8224; K00922 PIK3CA_B_D; phosphatidylinositol-4,5-bisphosphate 3-kinase catalytic subunit alpha/beta/delta [EC:2.7.1.153]
D Gene.20622::Sexi_32138::g.20622::m.20622; K00922 PIK3CA_B_D; phosphatidylinositol-4,5-bisphosphate 3-kinase catalytic subunit alpha/beta/delta [EC:2.7.1.153]
D Gene.20624::Sexi_32139::g.20624::m.20624; K00922 PIK3CA_B_D; phosphatidylinositol-4,5-bisphosphate 3-kinase catalytic subunit alpha/beta/delta [EC:2.7.1.153]
D Gene.29145::Sexi_45000::g.29145::m.29145; K00922 PIK3CA_B_D; phosphatidylinositol-4,5-bisphosphate 3-kinase catalytic subunit alpha/beta/delta [EC:2.7.1.153]
D Gene.30864::Sexi_47959::g.30864::m.30864; K00922 PIK3CA_B_D; phosphatidylinositol-4,5-bisphosphate 3-kinase catalytic subunit alpha/beta/delta [EC:2.7.1.153]
D Gene.52252::Sexi_92074::g.52252::m.52252; K00922 PIK3CA_B_D; phosphatidylinositol-4,5-bisphosphate 3-kinase catalytic subunit alpha/beta/delta [EC:2.7.1.153]
D Gene.1207::Sexi_1168::g.1207::m.1207; K01110 PTEN; phosphatidylinositol-3,4,5-trisphosphate 3-phosphatase and dual-specificity protein phosphatase PTEN [EC:3.1.3.16 3.1.3.48 3.1.3.67]
D Gene.33672::Sexi_56539::g.33672::m.33672; K01110 PTEN; phosphatidylinositol-3,4,5-trisphosphate 3-phosphatase and dual-specificity protein phosphatase PTEN [EC:3.1.3.16 3.1.3.48 3.1.3.67]
D Gene.54174::Sexi_96559::g.54174::m.54174; K01110 PTEN; phosphatidylinositol-3,4,5-trisphosphate 3-phosphatase and dual-specificity protein phosphatase PTEN [EC:3.1.3.16 3.1.3.48 3.1.3.67]
D Gene.9698::Sexi_14071::g.9698::m.9698; K00923 PIK3C2; phosphatidylinositol-4-phosphate 3-kinase [EC:2.7.1.154]
D Gene.2176::Sexi_2742::g.2176::m.2176; K00923 PIK3C2; phosphatidylinositol-4-phosphate 3-kinase [EC:2.7.1.154]
D Gene.30273::Sexi_46775::g.30273::m.30273; K00923 PIK3C2; phosphatidylinositol-4-phosphate 3-kinase [EC:2.7.1.154]
D Gene.33267::Sexi_55050::g.33267::m.33267; K00923 PIK3C2; phosphatidylinositol-4-phosphate 3-kinase [EC:2.7.1.154]
D Gene.33268::Sexi_55051::g.33268::m.33268; K00923 PIK3C2; phosphatidylinositol-4-phosphate 3-kinase [EC:2.7.1.154]
D Gene.54294::Sexi_96681::g.54294::m.54294; K00923 PIK3C2; phosphatidylinositol-4-phosphate 3-kinase [EC:2.7.1.154]
D Gene.54295::Sexi_96682::g.54295::m.54295; K00923 PIK3C2; phosphatidylinositol-4-phosphate 3-kinase [EC:2.7.1.154]
D Gene.27597::Sexi_42376::g.27597::m.27597; K01109 INPP4; inositol polyphosphate-4-phosphatase [EC:3.1.3.66]
D Gene.32566::Sexi_52875::g.32566::m.32566; K01109 INPP4; inositol polyphosphate-4-phosphatase [EC:3.1.3.66]
D Gene.33715::Sexi_56723::g.33715::m.33715; K01109 INPP4; inositol polyphosphate-4-phosphatase [EC:3.1.3.66]
D Gene.35218::Sexi_61827::g.35218::m.35218; K01109 INPP4; inositol polyphosphate-4-phosphatase [EC:3.1.3.66]
D Gene.40449::Sexi_69806::g.40449::m.40449; K01109 INPP4; inositol polyphosphate-4-phosphatase [EC:3.1.3.66]
D Gene.53211::Sexi_95249::g.53211::m.53211; K01109 INPP4; inositol polyphosphate-4-phosphatase [EC:3.1.3.66]
D Gene.20526::Sexi_31925::g.20526::m.20526; K00921 PIKFYVE, FAB1; 1-phosphatidylinositol-3-phosphate 5-kinase [EC:2.7.1.150]
D Gene.23434::Sexi_35722::g.23434::m.23434; K00921 PIKFYVE, FAB1; 1-phosphatidylinositol-3-phosphate 5-kinase [EC:2.7.1.150]
D Gene.29759::Sexi_46054::g.29759::m.29759; K00921 PIKFYVE, FAB1; 1-phosphatidylinositol-3-phosphate 5-kinase [EC:2.7.1.150]
D Gene.33151::Sexi_54794::g.33151::m.33151; K00921 PIKFYVE, FAB1; 1-phosphatidylinositol-3-phosphate 5-kinase [EC:2.7.1.150]
D Gene.33701::Sexi_56678::g.33701::m.33701; K00921 PIKFYVE, FAB1; 1-phosphatidylinositol-3-phosphate 5-kinase [EC:2.7.1.150]
D Gene.6413::Sexi_8616::g.6413::m.6413; K00921 PIKFYVE, FAB1; 1-phosphatidylinositol-3-phosphate 5-kinase [EC:2.7.1.150]
D Gene.50938::Sexi_88902::g.50938::m.50938; K00921 PIKFYVE, FAB1; 1-phosphatidylinositol-3-phosphate 5-kinase [EC:2.7.1.150]
D Gene.50939::Sexi_88903::g.50939::m.50939; K00921 PIKFYVE, FAB1; 1-phosphatidylinositol-3-phosphate 5-kinase [EC:2.7.1.150]
D Gene.54715::Sexi_97250::g.54715::m.54715; K00921 PIKFYVE, FAB1; 1-phosphatidylinositol-3-phosphate 5-kinase [EC:2.7.1.150]
D Gene.56105::Sexi_98928::g.56105::m.56105; K00921 PIKFYVE, FAB1; 1-phosphatidylinositol-3-phosphate 5-kinase [EC:2.7.1.150]
D Gene.17766::Sexi_28406::g.17766::m.17766; K22913 FIG4; phosphatidylinositol 3,5-bisphosphate 5-phosphatase [EC:3.1.3.-]
D Gene.8900::Sexi_12702::g.8900::m.8900; K00920 PIP4K2; 1-phosphatidylinositol-5-phosphate 4-kinase [EC:2.7.1.149]
D Gene.1264::Sexi_1246::g.1264::m.1264; K05858 PLCB; phosphatidylinositol phospholipase C, beta [EC:3.1.4.11]
D Gene.9366::Sexi_13410::g.9366::m.9366; K05858 PLCB; phosphatidylinositol phospholipase C, beta [EC:3.1.4.11]
D Gene.9658::Sexi_13933::g.9658::m.9658; K05858 PLCB; phosphatidylinositol phospholipase C, beta [EC:3.1.4.11]
D Gene.10283::Sexi_15573::g.10283::m.10283; K05858 PLCB; phosphatidylinositol phospholipase C, beta [EC:3.1.4.11]
D Gene.30403::Sexi_47142::g.30403::m.30403; K05858 PLCB; phosphatidylinositol phospholipase C, beta [EC:3.1.4.11]
D Gene.30404::Sexi_47143::g.30404::m.30404; K05858 PLCB; phosphatidylinositol phospholipase C, beta [EC:3.1.4.11]
D Gene.4194::Sexi_5713::g.4194::m.4194; K05858 PLCB; phosphatidylinositol phospholipase C, beta [EC:3.1.4.11]
D Gene.36204::Sexi_64488::g.36204::m.36204; K05858 PLCB; phosphatidylinositol phospholipase C, beta [EC:3.1.4.11]
D Gene.52246::Sexi_92046::g.52246::m.52246; K05858 PLCB; phosphatidylinositol phospholipase C, beta [EC:3.1.4.11]
D Gene.4512::Sexi_6186::g.4512::m.4512; K01116 PLCG1; phosphatidylinositol phospholipase C, gamma-1 [EC:3.1.4.11]
D Gene.4513::Sexi_6187::g.4513::m.4513; K01116 PLCG1; phosphatidylinositol phospholipase C, gamma-1 [EC:3.1.4.11]
D Gene.40584::Sexi_70129::g.40584::m.40584; K01116 PLCG1; phosphatidylinositol phospholipase C, gamma-1 [EC:3.1.4.11]
D Gene.47057::Sexi_79359::g.47057::m.47057; K01116 PLCG1; phosphatidylinositol phospholipase C, gamma-1 [EC:3.1.4.11]
D Gene.49140::Sexi_83646::g.49140::m.49140; K01116 PLCG1; phosphatidylinositol phospholipase C, gamma-1 [EC:3.1.4.11]
D Gene.11595::Sexi_18466::g.11595::m.11595; K01092 E3.1.3.25, IMPA, suhB; myo-inositol-1(or 4)-monophosphatase [EC:3.1.3.25]
D Gene.13805::Sexi_23019::g.13805::m.13805; K00999 CDIPT; CDP-diacylglycerol--inositol 3-phosphatidyltransferase [EC:2.7.8.11]
D Gene.23281::Sexi_35426::g.23281::m.23281; K01858 INO1, ISYNA1; myo-inositol-1-phosphate synthase [EC:5.5.1.4]
D Gene.48732::Sexi_82471::g.48732::m.48732; K01107 INPP1; inositol polyphosphate 1-phosphatase [EC:3.1.3.57]
D Gene.9209::Sexi_13068::g.9209::m.9209; K01106 INPP5A; inositol polyphosphate 5-phosphatase INPP5A [EC:3.1.3.56]
D Gene.19870::Sexi_31181::g.19870::m.19870; K01106 INPP5A; inositol polyphosphate 5-phosphatase INPP5A [EC:3.1.3.56]
D Gene.2112::Sexi_2580::g.2112::m.2112; K24222 INPP5J_K; inositol polyphosphate 5-phosphatase INPP5J/K [EC:3.1.3.56]
D Gene.49457::Sexi_84202::g.49457::m.49457; K24222 INPP5J_K; inositol polyphosphate 5-phosphatase INPP5J/K [EC:3.1.3.56]
D Gene.54666::Sexi_97202::g.54666::m.54666; K24222 INPP5J_K; inositol polyphosphate 5-phosphatase INPP5J/K [EC:3.1.3.56]
D Gene.14998::Sexi_25452::g.14998::m.14998; K03103 MINPP1; multiple inositol-polyphosphate phosphatase / 2,3-bisphosphoglycerate 3-phosphatase [EC:3.1.3.62 3.1.3.80]
D Gene.17528::Sexi_28068::g.17528::m.17528; K03103 MINPP1; multiple inositol-polyphosphate phosphatase / 2,3-bisphosphoglycerate 3-phosphatase [EC:3.1.3.62 3.1.3.80]
D Gene.42128::Sexi_72462::g.42128::m.42128; K03103 MINPP1; multiple inositol-polyphosphate phosphatase / 2,3-bisphosphoglycerate 3-phosphatase [EC:3.1.3.62 3.1.3.80]
D Gene.5914::Sexi_7877::g.5914::m.5914; K03103 MINPP1; multiple inositol-polyphosphate phosphatase / 2,3-bisphosphoglycerate 3-phosphatase [EC:3.1.3.62 3.1.3.80]
D Gene.49310::Sexi_83914::g.49310::m.49310; K03103 MINPP1; multiple inositol-polyphosphate phosphatase / 2,3-bisphosphoglycerate 3-phosphatase [EC:3.1.3.62 3.1.3.80]
D Gene.10541::Sexi_15935::g.10541::m.10541; K00911 ITPK; 1D-myo-inositol-triphosphate 3-kinase [EC:2.7.1.127]
D Gene.31927::Sexi_51406::g.31927::m.31927; K00911 ITPK; 1D-myo-inositol-triphosphate 3-kinase [EC:2.7.1.127]
D Gene.31929::Sexi_51407::g.31929::m.31929; K00911 ITPK; 1D-myo-inositol-triphosphate 3-kinase [EC:2.7.1.127]
D Gene.31931::Sexi_51408::g.31931::m.31931; K00911 ITPK; 1D-myo-inositol-triphosphate 3-kinase [EC:2.7.1.127]
D Gene.31933::Sexi_51409::g.31933::m.31933; K00911 ITPK; 1D-myo-inositol-triphosphate 3-kinase [EC:2.7.1.127]
D Gene.39459::Sexi_68295::g.39459::m.39459; K00911 ITPK; 1D-myo-inositol-triphosphate 3-kinase [EC:2.7.1.127]
D Gene.39460::Sexi_68296::g.39460::m.39460; K00911 ITPK; 1D-myo-inositol-triphosphate 3-kinase [EC:2.7.1.127]
D Gene.39462::Sexi_68297::g.39462::m.39462; K00911 ITPK; 1D-myo-inositol-triphosphate 3-kinase [EC:2.7.1.127]
D Gene.42256::Sexi_72605::g.42256::m.42256; K00911 ITPK; 1D-myo-inositol-triphosphate 3-kinase [EC:2.7.1.127]
D Gene.42345::Sexi_72805::g.42345::m.42345; K00913 ITPK1; inositol-1,3,4-trisphosphate 5/6-kinase / inositol-tetrakisphosphate 1-kinase [EC:2.7.1.159 2.7.1.134]
D Gene.42346::Sexi_72806::g.42346::m.42346; K00913 ITPK1; inositol-1,3,4-trisphosphate 5/6-kinase / inositol-tetrakisphosphate 1-kinase [EC:2.7.1.159 2.7.1.134]
D Gene.25660::Sexi_39093::g.25660::m.25660; K10572 IPPK; inositol-pentakisphosphate 2-kinase [EC:2.7.1.158]
D Gene.5775::Sexi_7626::g.5775::m.5775; K10572 IPPK; inositol-pentakisphosphate 2-kinase [EC:2.7.1.158]
D Gene.8843::Sexi_12276::g.8843::m.8843; K00469 MIOX; inositol oxygenase [EC:1.13.99.1]
D Gene.48144::Sexi_81499::g.48144::m.48144; K00469 MIOX; inositol oxygenase [EC:1.13.99.1]
D Gene.12450::Sexi_19877::g.12450::m.12450; K00010 iolG; myo-inositol 2-dehydrogenase / D-chiro-inositol 1-dehydrogenase [EC:1.1.1.18 1.1.1.369]
D Gene.12452::Sexi_19878::g.12452::m.12452; K00010 iolG; myo-inositol 2-dehydrogenase / D-chiro-inositol 1-dehydrogenase [EC:1.1.1.18 1.1.1.369]
D Gene.31123::Sexi_48501::g.31123::m.31123; K00010 iolG; myo-inositol 2-dehydrogenase / D-chiro-inositol 1-dehydrogenase [EC:1.1.1.18 1.1.1.369]
D Gene.31678::Sexi_50770::g.31678::m.31678; K00140 mmsA, iolA, ALDH6A1; malonate-semialdehyde dehydrogenase (acetylating) / methylmalonate-semialdehyde dehydrogenase [EC:1.2.1.18 1.2.1.27]
D Gene.30033::Sexi_46419::g.30033::m.30033; K01803 TPI, tpiA; triosephosphate isomerase (TIM) [EC:5.3.1.1]

## Sheet: Resistant_KEGG
A09100 Metabolism
B 09101 Carbohydrate metabolism
C 00010 Glycolysis / Gluconeogenesis [PATH:ko00010]
D Gene.27592::Sexi_51444::g.27592::m.27592; K00844 HK; hexokinase [EC:2.7.1.1]
D Gene.36473::Sexi_70772::g.36473::m.36473; K00844 HK; hexokinase [EC:2.7.1.1]
D Gene.5012::Sexi_8444::g.5012::m.5012; K00844 HK; hexokinase [EC:2.7.1.1]
D Gene.5016::Sexi_8445::g.5016::m.5016; K00844 HK; hexokinase [EC:2.7.1.1]
D Gene.39323::Sexi_75624::g.39323::m.39323; K01810 GPI, pgi; glucose-6-phosphate isomerase [EC:5.3.1.9]
D Gene.39324::Sexi_75625::g.39324::m.39324; K01810 GPI, pgi; glucose-6-phosphate isomerase [EC:5.3.1.9]
D Gene.38668::Sexi_74687::g.38668::m.38668; K00850 pfkA, PFK; 6-phosphofructokinase 1 [EC:2.7.1.11]
D Gene.38670::Sexi_74688::g.38670::m.38670; K00850 pfkA, PFK; 6-phosphofructokinase 1 [EC:2.7.1.11]
D Gene.16982::Sexi_31818::g.16982::m.16982; K03841 FBP, fbp; fructose-1,6-bisphosphatase I [EC:3.1.3.11]
D Gene.16989::Sexi_31820::g.16989::m.16989; K03841 FBP, fbp; fructose-1,6-bisphosphatase I [EC:3.1.3.11]
D Gene.19116::Sexi_35073::g.19116::m.19116; K03841 FBP, fbp; fructose-1,6-bisphosphatase I [EC:3.1.3.11]
D Gene.40542::Sexi_77802::g.40542::m.40542; K03841 FBP, fbp; fructose-1,6-bisphosphatase I [EC:3.1.3.11]
D Gene.40549::Sexi_77803::g.40549::m.40549; K03841 FBP, fbp; fructose-1,6-bisphosphatase I [EC:3.1.3.11]
D Gene.40554::Sexi_77805::g.40554::m.40554; K03841 FBP, fbp; fructose-1,6-bisphosphatase I [EC:3.1.3.11]
D Gene.25160::Sexi_46529::g.25160::m.25160; K01623 ALDO; fructose-bisphosphate aldolase, class I [EC:4.1.2.13]
D Gene.25161::Sexi_46530::g.25161::m.25161; K01623 ALDO; fructose-bisphosphate aldolase, class I [EC:4.1.2.13]
D Gene.28641::Sexi_54923::g.28641::m.28641; K01623 ALDO; fructose-bisphosphate aldolase, class I [EC:4.1.2.13]
D Gene.50570::Sexi_96847::g.50570::m.50570; K01623 ALDO; fructose-bisphosphate aldolase, class I [EC:4.1.2.13]
D Gene.40754::Sexi_78100::g.40754::m.40754; K01624 FBA, fbaA; fructose-bisphosphate aldolase, class II [EC:4.1.2.13]
D Gene.13502::Sexi_26500::g.13502::m.13502; K01803 TPI, tpiA; triosephosphate isomerase (TIM) [EC:5.3.1.1]
D Gene.32323::Sexi_64275::g.32323::m.32323; K01803 TPI, tpiA; triosephosphate isomerase (TIM) [EC:5.3.1.1]
D Gene.21405::Sexi_39650::g.21405::m.21405; K00134 GAPDH, gapA; glyceraldehyde 3-phosphate dehydrogenase (phosphorylating) [EC:1.2.1.12]
D Gene.26123::Sexi_48484::g.26123::m.26123; K00134 GAPDH, gapA; glyceraldehyde 3-phosphate dehydrogenase (phosphorylating) [EC:1.2.1.12]
D Gene.46378::Sexi_90099::g.46378::m.46378; K00134 GAPDH, gapA; glyceraldehyde 3-phosphate dehydrogenase (phosphorylating) [EC:1.2.1.12]
D Gene.7375::Sexi_12422::g.7375::m.7375; K00927 PGK, pgk; phosphoglycerate kinase [EC:2.7.2.3]
D Gene.39536::Sexi_76091::g.39536::m.39536; K00927 PGK, pgk; phosphoglycerate kinase [EC:2.7.2.3]
D Gene.18479::Sexi_33810::g.18479::m.18479; K01834 PGAM, gpmA; 2,3-bisphosphoglycerate-dependent phosphoglycerate mutase [EC:5.4.2.11]
D Gene.6873::Sexi_11537::g.6873::m.6873; K01689 ENO, eno; enolase [EC:4.2.1.11]
D Gene.8783::Sexi_14889::g.8783::m.8783; K01689 ENO, eno; enolase [EC:4.2.1.11]
D Gene.25773::Sexi_47747::g.25773::m.25773; K01689 ENO, eno; enolase [EC:4.2.1.11]
D Gene.45812::Sexi_88895::g.45812::m.45812; K01689 ENO, eno; enolase [EC:4.2.1.11]
D Gene.45816::Sexi_88896::g.45816::m.45816; K01689 ENO, eno; enolase [EC:4.2.1.11]
D Gene.45819::Sexi_88897::g.45819::m.45819; K01689 ENO, eno; enolase [EC:4.2.1.11]
D Gene.17224::Sexi_32147::g.17224::m.17224; K00873 PK, pyk; pyruvate kinase [EC:2.7.1.40]
D Gene.29639::Sexi_58634::g.29639::m.29639; K00873 PK, pyk; pyruvate kinase [EC:2.7.1.40]
D Gene.30184::Sexi_60141::g.30184::m.30184; K00873 PK, pyk; pyruvate kinase [EC:2.7.1.40]
D Gene.33811::Sexi_66168::g.33811::m.33811; K00873 PK, pyk; pyruvate kinase [EC:2.7.1.40]
D Gene.33812::Sexi_66169::g.33812::m.33812; K00873 PK, pyk; pyruvate kinase [EC:2.7.1.40]
D Gene.44739::Sexi_86345::g.44739::m.44739; K00873 PK, pyk; pyruvate kinase [EC:2.7.1.40]
D Gene.45376::Sexi_87560::g.45376::m.45376; K00873 PK, pyk; pyruvate kinase [EC:2.7.1.40]
D Gene.45970::Sexi_89027::g.45970::m.45970; K00873 PK, pyk; pyruvate kinase [EC:2.7.1.40]
D Gene.15017::Sexi_28649::g.15017::m.15017; K00161 PDHA, pdhA; pyruvate dehydrogenase E1 component subunit alpha [EC:1.2.4.1]
D Gene.17083::Sexi_31863::g.17083::m.17083; K00162 PDHB, pdhB; pyruvate dehydrogenase E1 component subunit beta [EC:1.2.4.1]
D Gene.47415::Sexi_92536::g.47415::m.47415; K00627 DLAT, aceF, pdhC; pyruvate dehydrogenase E2 component (dihydrolipoyllysine-residue acetyltransferase) [EC:2.3.1.12]
D Gene.47418::Sexi_92537::g.47418::m.47418; K00627 DLAT, aceF, pdhC; pyruvate dehydrogenase E2 component (dihydrolipoyllysine-residue acetyltransferase) [EC:2.3.1.12]
D Gene.47421::Sexi_92539::g.47421::m.47421; K00627 DLAT, aceF, pdhC; pyruvate dehydrogenase E2 component (dihydrolipoyllysine-residue acetyltransferase) [EC:2.3.1.12]
D Gene.29770::Sexi_59223::g.29770::m.29770; K00382 DLD, lpd, pdhD; dihydrolipoyl dehydrogenase [EC:1.8.1.4]
D Gene.38387::Sexi_74092::g.38387::m.38387; K00382 DLD, lpd, pdhD; dihydrolipoyl dehydrogenase [EC:1.8.1.4]
D Gene.38390::Sexi_74093::g.38390::m.38390; K00382 DLD, lpd, pdhD; dihydrolipoyl dehydrogenase [EC:1.8.1.4]
D Gene.12241::Sexi_23093::g.12241::m.12241; K00016 LDH, ldh; L-lactate dehydrogenase [EC:1.1.1.27]
D Gene.1715::Sexi_2311::g.1715::m.1715; K00016 LDH, ldh; L-lactate dehydrogenase [EC:1.1.1.27]
D Gene.1716::Sexi_2312::g.1716::m.1716; K00016 LDH, ldh; L-lactate dehydrogenase [EC:1.1.1.27]
D Gene.34366::Sexi_67171::g.34366::m.34366; K00016 LDH, ldh; L-lactate dehydrogenase [EC:1.1.1.27]
D Gene.37381::Sexi_72437::g.37381::m.37381; K00121 frmA, ADH5, adhC; S-(hydroxymethyl)glutathione dehydrogenase / alcohol dehydrogenase [EC:1.1.1.284 1.1.1.1]
D Gene.9183::Sexi_15639::g.9183::m.9183; K00002 AKR1A1, adh; alcohol dehydrogenase (NADP+) [EC:1.1.1.2]
D Gene.24555::Sexi_45615::g.24555::m.24555; K00002 AKR1A1, adh; alcohol dehydrogenase (NADP+) [EC:1.1.1.2]
D Gene.24557::Sexi_45616::g.24557::m.24557; K00002 AKR1A1, adh; alcohol dehydrogenase (NADP+) [EC:1.1.1.2]
D Gene.28787::Sexi_55115::g.28787::m.28787; K00002 AKR1A1, adh; alcohol dehydrogenase (NADP+) [EC:1.1.1.2]
D Gene.5543::Sexi_9255::g.5543::m.5543; K00002 AKR1A1, adh; alcohol dehydrogenase (NADP+) [EC:1.1.1.2]
D Gene.149::Sexi_135::g.149::m.149; K00128 ALDH; aldehyde dehydrogenase (NAD+) [EC:1.2.1.3]
D Gene.150::Sexi_136::g.150::m.150; K00128 ALDH; aldehyde dehydrogenase (NAD+) [EC:1.2.1.3]
D Gene.8230::Sexi_14046::g.8230::m.8230; K00128 ALDH; aldehyde dehydrogenase (NAD+) [EC:1.2.1.3]
D Gene.21228::Sexi_39259::g.21228::m.21228; K00128 ALDH; aldehyde dehydrogenase (NAD+) [EC:1.2.1.3]
D Gene.23091::Sexi_42530::g.23091::m.23091; K00128 ALDH; aldehyde dehydrogenase (NAD+) [EC:1.2.1.3]
D Gene.25901::Sexi_48101::g.25901::m.25901; K00128 ALDH; aldehyde dehydrogenase (NAD+) [EC:1.2.1.3]
D Gene.25903::Sexi_48102::g.25903::m.25903; K00128 ALDH; aldehyde dehydrogenase (NAD+) [EC:1.2.1.3]
D Gene.25905::Sexi_48103::g.25905::m.25905; K00128 ALDH; aldehyde dehydrogenase (NAD+) [EC:1.2.1.3]
D Gene.33191::Sexi_65718::g.33191::m.33191; K00128 ALDH; aldehyde dehydrogenase (NAD+) [EC:1.2.1.3]
D Gene.39252::Sexi_75558::g.39252::m.39252; K00128 ALDH; aldehyde dehydrogenase (NAD+) [EC:1.2.1.3]
D Gene.39978::Sexi_76779::g.39978::m.39978; K00128 ALDH; aldehyde dehydrogenase (NAD+) [EC:1.2.1.3]
D Gene.39979::Sexi_76780::g.39979::m.39979; K00128 ALDH; aldehyde dehydrogenase (NAD+) [EC:1.2.1.3]
D Gene.39982::Sexi_76782::g.39982::m.39982; K00128 ALDH; aldehyde dehydrogenase (NAD+) [EC:1.2.1.3]
D Gene.40026::Sexi_76820::g.40026::m.40026; K00128 ALDH; aldehyde dehydrogenase (NAD+) [EC:1.2.1.3]
D Gene.40028::Sexi_76821::g.40028::m.40028; K00128 ALDH; aldehyde dehydrogenase (NAD+) [EC:1.2.1.3]
D Gene.40030::Sexi_76822::g.40030::m.40030; K00128 ALDH; aldehyde dehydrogenase (NAD+) [EC:1.2.1.3]
D Gene.5501::Sexi_9208::g.5501::m.5501; K00128 ALDH; aldehyde dehydrogenase (NAD+) [EC:1.2.1.3]
D Gene.5503::Sexi_9209::g.5503::m.5503; K00128 ALDH; aldehyde dehydrogenase (NAD+) [EC:1.2.1.3]
D Gene.5504::Sexi_9210::g.5504::m.5504; K00128 ALDH; aldehyde dehydrogenase (NAD+) [EC:1.2.1.3]
D Gene.33431::Sexi_65914::g.33431::m.33431; K14085 ALDH7A1; aldehyde dehydrogenase family 7 member A1 [EC:1.2.1.31 1.2.1.8 1.2.1.3]
D Gene.51247::Sexi_97880::g.51247::m.51247; K01895 ACSS1_2, acs; acetyl-CoA synthetase [EC:6.2.1.1]
D Gene.19811::Sexi_36632::g.19811::m.19811; K01785 galM, GALM; aldose 1-epimerase [EC:5.1.3.3]
D Gene.3960::Sexi_6498::g.3960::m.3960; K01785 galM, GALM; aldose 1-epimerase [EC:5.1.3.3]
D Gene.48237::Sexi_93628::g.48237::m.48237; K01785 galM, GALM; aldose 1-epimerase [EC:5.1.3.3]
D Gene.15385::Sexi_29092::g.15385::m.15385; K01835 pgm; phosphoglucomutase [EC:5.4.2.2]
D Gene.9347::Sexi_16017::g.9347::m.9347; K15779 PGM2; phosphoglucomutase / phosphopentomutase [EC:5.4.2.2 5.4.2.7]
D Gene.10956::Sexi_19382::g.10956::m.10956; K08074 ADPGK; ADP-dependent glucokinase [EC:2.7.1.147]
D Gene.34431::Sexi_67274::g.34431::m.34431; K01792 E5.1.3.15; glucose-6-phosphate 1-epimerase [EC:5.1.3.15]
D Gene.10529::Sexi_18096::g.10529::m.10529; K03103 MINPP1; multiple inositol-polyphosphate phosphatase / 2,3-bisphosphoglycerate 3-phosphatase [EC:3.1.3.62 3.1.3.80]
D Gene.10593::Sexi_18300::g.10593::m.10593; K03103 MINPP1; multiple inositol-polyphosphate phosphatase / 2,3-bisphosphoglycerate 3-phosphatase [EC:3.1.3.62 3.1.3.80]
D Gene.1495::Sexi_1850::g.1495::m.1495; K03103 MINPP1; multiple inositol-polyphosphate phosphatase / 2,3-bisphosphoglycerate 3-phosphatase [EC:3.1.3.62 3.1.3.80]
D Gene.2260::Sexi_3327::g.2260::m.2260; K03103 MINPP1; multiple inositol-polyphosphate phosphatase / 2,3-bisphosphoglycerate 3-phosphatase [EC:3.1.3.62 3.1.3.80]
D Gene.21948::Sexi_40636::g.21948::m.21948; K03103 MINPP1; multiple inositol-polyphosphate phosphatase / 2,3-bisphosphoglycerate 3-phosphatase [EC:3.1.3.62 3.1.3.80]
D Gene.34175::Sexi_66826::g.34175::m.34175; K03103 MINPP1; multiple inositol-polyphosphate phosphatase / 2,3-bisphosphoglycerate 3-phosphatase [EC:3.1.3.62 3.1.3.80]
D Gene.4290::Sexi_7188::g.4290::m.4290; K03103 MINPP1; multiple inositol-polyphosphate phosphatase / 2,3-bisphosphoglycerate 3-phosphatase [EC:3.1.3.62 3.1.3.80]
D Gene.4292::Sexi_7189::g.4292::m.4292; K03103 MINPP1; multiple inositol-polyphosphate phosphatase / 2,3-bisphosphoglycerate 3-phosphatase [EC:3.1.3.62 3.1.3.80]
D Gene.43404::Sexi_82746::g.43404::m.43404; K03103 MINPP1; multiple inositol-polyphosphate phosphatase / 2,3-bisphosphoglycerate 3-phosphatase [EC:3.1.3.62 3.1.3.80]
D Gene.46842::Sexi_91230::g.46842::m.46842; K03103 MINPP1; multiple inositol-polyphosphate phosphatase / 2,3-bisphosphoglycerate 3-phosphatase [EC:3.1.3.62 3.1.3.80]
D Gene.49051::Sexi_94664::g.49051::m.49051; K03103 MINPP1; multiple inositol-polyphosphate phosphatase / 2,3-bisphosphoglycerate 3-phosphatase [EC:3.1.3.62 3.1.3.80]
D Gene.15733::Sexi_29693::g.15733::m.15733; K01596 E4.1.1.32, pckA, PCK; phosphoenolpyruvate carboxykinase (GTP) [EC:4.1.1.32]
D Gene.39729::Sexi_76296::g.39729::m.39729; K01596 E4.1.1.32, pckA, PCK; phosphoenolpyruvate carboxykinase (GTP) [EC:4.1.1.32]
C 00020 Citrate cycle (TCA cycle) [PATH:ko00020]
D Gene.12700::Sexi_24559::g.12700::m.12700; K01647 CS, gltA; citrate synthase [EC:2.3.3.1]
D Gene.47803::Sexi_93035::g.47803::m.47803; K01648 ACLY; ATP citrate (pro-S)-lyase [EC:2.3.3.8]
D Gene.12950::Sexi_25265::g.12950::m.12950; K01681 ACO, acnA; aconitate hydratase [EC:4.2.1.3]
D Gene.20461::Sexi_37825::g.20461::m.20461; K01681 ACO, acnA; aconitate hydratase [EC:4.2.1.3]
D Gene.47092::Sexi_92040::g.47092::m.47092; K01681 ACO, acnA; aconitate hydratase [EC:4.2.1.3]
D Gene.24157::Sexi_44740::g.24157::m.24157; K00031 IDH1, IDH2, icd; isocitrate dehydrogenase [EC:1.1.1.42]
D Gene.26125::Sexi_48486::g.26125::m.26125; K00031 IDH1, IDH2, icd; isocitrate dehydrogenase [EC:1.1.1.42]
D Gene.31009::Sexi_61591::g.31009::m.31009; K00030 IDH3; isocitrate dehydrogenase (NAD+) [EC:1.1.1.41]
D Gene.33002::Sexi_65536::g.33002::m.33002; K00030 IDH3; isocitrate dehydrogenase (NAD+) [EC:1.1.1.41]
D Gene.33005::Sexi_65538::g.33005::m.33005; K00030 IDH3; isocitrate dehydrogenase (NAD+) [EC:1.1.1.41]
D Gene.37506::Sexi_72592::g.37506::m.37506; K00030 IDH3; isocitrate dehydrogenase (NAD+) [EC:1.1.1.41]
D Gene.45070::Sexi_86670::g.45070::m.45070; K00030 IDH3; isocitrate dehydrogenase (NAD+) [EC:1.1.1.41]
D Gene.9855::Sexi_17021::g.9855::m.9855; K00164 OGDH, sucA; 2-oxoglutarate dehydrogenase E1 component [EC:1.2.4.2]
D Gene.9856::Sexi_17022::g.9856::m.9856; K00164 OGDH, sucA; 2-oxoglutarate dehydrogenase E1 component [EC:1.2.4.2]
D Gene.13001::Sexi_25327::g.13001::m.13001; K00164 OGDH, sucA; 2-oxoglutarate dehydrogenase E1 component [EC:1.2.4.2]
D Gene.13004::Sexi_25328::g.13004::m.13004; K00164 OGDH, sucA; 2-oxoglutarate dehydrogenase E1 component [EC:1.2.4.2]
D Gene.42630::Sexi_81284::g.42630::m.42630; K00164 OGDH, sucA; 2-oxoglutarate dehydrogenase E1 component [EC:1.2.4.2]
D Gene.43443::Sexi_82898::g.43443::m.43443; K00164 OGDH, sucA; 2-oxoglutarate dehydrogenase E1 component [EC:1.2.4.2]
D Gene.862::Sexi_661::g.862::m.862; K00658 DLST, sucB; 2-oxoglutarate dehydrogenase E2 component (dihydrolipoamide succinyltransferase) [EC:2.3.1.61]
D Gene.864::Sexi_662::g.864::m.864; K00658 DLST, sucB; 2-oxoglutarate dehydrogenase E2 component (dihydrolipoamide succinyltransferase) [EC:2.3.1.61]
D Gene.47610::Sexi_92722::g.47610::m.47610; K00658 DLST, sucB; 2-oxoglutarate dehydrogenase E2 component (dihydrolipoamide succinyltransferase) [EC:2.3.1.61]
D Gene.29770::Sexi_59223::g.29770::m.29770; K00382 DLD, lpd, pdhD; dihydrolipoyl dehydrogenase [EC:1.8.1.4]
D Gene.38387::Sexi_74092::g.38387::m.38387; K00382 DLD, lpd, pdhD; dihydrolipoyl dehydrogenase [EC:1.8.1.4]
D Gene.38390::Sexi_74093::g.38390::m.38390; K00382 DLD, lpd, pdhD; dihydrolipoyl dehydrogenase [EC:1.8.1.4]
D Gene.5596::Sexi_9327::g.5596::m.5596; K01899 LSC1; succinyl-CoA synthetase alpha subunit [EC:6.2.1.4 6.2.1.5]
D Gene.14313::Sexi_27583::g.14313::m.14313; K01900 LSC2; succinyl-CoA synthetase beta subunit [EC:6.2.1.4 6.2.1.5]
D Gene.35253::Sexi_68654::g.35253::m.35253; K01900 LSC2; succinyl-CoA synthetase beta subunit [EC:6.2.1.4 6.2.1.5]
D Gene.50620::Sexi_96881::g.50620::m.50620; K01900 LSC2; succinyl-CoA synthetase beta subunit [EC:6.2.1.4 6.2.1.5]
D Gene.50621::Sexi_96882::g.50621::m.50621; K01900 LSC2; succinyl-CoA synthetase beta subunit [EC:6.2.1.4 6.2.1.5]
D Gene.14537::Sexi_27910::g.14537::m.14537; K00234 SDHA, SDH1; succinate dehydrogenase (ubiquinone) flavoprotein subunit [EC:1.3.5.1]
D Gene.23865::Sexi_44012::g.23865::m.23865; K00234 SDHA, SDH1; succinate dehydrogenase (ubiquinone) flavoprotein subunit [EC:1.3.5.1]
D Gene.45725::Sexi_88757::g.45725::m.45725; K00234 SDHA, SDH1; succinate dehydrogenase (ubiquinone) flavoprotein subunit [EC:1.3.5.1]
D Gene.11965::Sexi_22270::g.11965::m.11965; K00235 SDHB, SDH2; succinate dehydrogenase (ubiquinone) iron-sulfur subunit [EC:1.3.5.1]
D Gene.37532::Sexi_72623::g.37532::m.37532; K00235 SDHB, SDH2; succinate dehydrogenase (ubiquinone) iron-sulfur subunit [EC:1.3.5.1]
D Gene.3522::Sexi_5713::g.3522::m.3522; K00236 SDHC, SDH3; succinate dehydrogenase (ubiquinone) cytochrome b560 subunit
D Gene.14312::Sexi_27580::g.14312::m.14312; K00237 SDHD, SDH4; succinate dehydrogenase (ubiquinone) membrane anchor subunit
D Gene.11269::Sexi_20113::g.11269::m.11269; K01679 E4.2.1.2B, fumC, FH; fumarate hydratase, class II [EC:4.2.1.2]
D Gene.25557::Sexi_47275::g.25557::m.25557; K01679 E4.2.1.2B, fumC, FH; fumarate hydratase, class II [EC:4.2.1.2]
D Gene.32788::Sexi_65152::g.32788::m.32788; K01679 E4.2.1.2B, fumC, FH; fumarate hydratase, class II [EC:4.2.1.2]
D Gene.42869::Sexi_81711::g.42869::m.42869; K01679 E4.2.1.2B, fumC, FH; fumarate hydratase, class II [EC:4.2.1.2]
D Gene.48033::Sexi_93332::g.48033::m.48033; K01679 E4.2.1.2B, fumC, FH; fumarate hydratase, class II [EC:4.2.1.2]
D Gene.11545::Sexi_20951::g.11545::m.11545; K00025 MDH1; malate dehydrogenase [EC:1.1.1.37]
D Gene.40593::Sexi_77839::g.40593::m.40593; K00025 MDH1; malate dehydrogenase [EC:1.1.1.37]
D Gene.10448::Sexi_17922::g.10448::m.10448; K00026 MDH2; malate dehydrogenase [EC:1.1.1.37]
D Gene.15257::Sexi_28953::g.15257::m.15257; K00026 MDH2; malate dehydrogenase [EC:1.1.1.37]
D Gene.15259::Sexi_28954::g.15259::m.15259; K00026 MDH2; malate dehydrogenase [EC:1.1.1.37]
D Gene.2725::Sexi_4177::g.2725::m.2725; K00026 MDH2; malate dehydrogenase [EC:1.1.1.37]
D Gene.33153::Sexi_65684::g.33153::m.33153; K00026 MDH2; malate dehydrogenase [EC:1.1.1.37]
D Gene.33154::Sexi_65685::g.33154::m.33154; K00026 MDH2; malate dehydrogenase [EC:1.1.1.37]
D Gene.36169::Sexi_70253::g.36169::m.36169; K00026 MDH2; malate dehydrogenase [EC:1.1.1.37]
D Gene.36788::Sexi_71265::g.36788::m.36788; K00026 MDH2; malate dehydrogenase [EC:1.1.1.37]
D Gene.42594::Sexi_81194::g.42594::m.42594; K00026 MDH2; malate dehydrogenase [EC:1.1.1.37]
D Gene.43894::Sexi_84056::g.43894::m.43894; K00026 MDH2; malate dehydrogenase [EC:1.1.1.37]
D Gene.44581::Sexi_85792::g.44581::m.44581; K00026 MDH2; malate dehydrogenase [EC:1.1.1.37]
D Gene.51437::Sexi_98108::g.51437::m.51437; K00026 MDH2; malate dehydrogenase [EC:1.1.1.37]
D Gene.40569::Sexi_77816::g.40569::m.40569; K01958 PC, pyc; pyruvate carboxylase [EC:6.4.1.1]
D Gene.15733::Sexi_29693::g.15733::m.15733; K01596 E4.1.1.32, pckA, PCK; phosphoenolpyruvate carboxykinase (GTP) [EC:4.1.1.32]
D Gene.39729::Sexi_76296::g.39729::m.39729; K01596 E4.1.1.32, pckA, PCK; phosphoenolpyruvate carboxykinase (GTP) [EC:4.1.1.32]
D Gene.15017::Sexi_28649::g.15017::m.15017; K00161 PDHA, pdhA; pyruvate dehydrogenase E1 component subunit alpha [EC:1.2.4.1]
D Gene.17083::Sexi_31863::g.17083::m.17083; K00162 PDHB, pdhB; pyruvate dehydrogenase E1 component subunit beta [EC:1.2.4.1]
D Gene.47415::Sexi_92536::g.47415::m.47415; K00627 DLAT, aceF, pdhC; pyruvate dehydrogenase E2 component (dihydrolipoyllysine-residue acetyltransferase) [EC:2.3.1.12]
D Gene.47418::Sexi_92537::g.47418::m.47418; K00627 DLAT, aceF, pdhC; pyruvate dehydrogenase E2 component (dihydrolipoyllysine-residue acetyltransferase) [EC:2.3.1.12]
D Gene.47421::Sexi_92539::g.47421::m.47421; K00627 DLAT, aceF, pdhC; pyruvate dehydrogenase E2 component (dihydrolipoyllysine-residue acetyltransferase) [EC:2.3.1.12]
C 00030 Pentose phosphate pathway [PATH:ko00030]
D Gene.39323::Sexi_75624::g.39323::m.39323; K01810 GPI, pgi; glucose-6-phosphate isomerase [EC:5.3.1.9]
D Gene.39324::Sexi_75625::g.39324::m.39324; K01810 GPI, pgi; glucose-6-phosphate isomerase [EC:5.3.1.9]
D Gene.43711::Sexi_83713::g.43711::m.43711; K00036 G6PD, zwf; glucose-6-phosphate 1-dehydrogenase [EC:1.1.1.49 1.1.1.363]
D Gene.23491::Sexi_43327::g.23491::m.23491; K01057 PGLS, pgl, devB; 6-phosphogluconolactonase [EC:3.1.1.31]
D Gene.12782::Sexi_24877::g.12782::m.12782; K00033 PGD, gnd, gntZ; 6-phosphogluconate dehydrogenase [EC:1.1.1.44 1.1.1.343]
D Gene.49427::Sexi_95184::g.49427::m.49427; K01783 rpe, RPE; ribulose-phosphate 3-epimerase [EC:5.1.3.1]
D Gene.15143::Sexi_28874::g.15143::m.15143; K00615 E2.2.1.1, tktA, tktB; transketolase [EC:2.2.1.1]
D Gene.5615::Sexi_9355::g.5615::m.5615; K00616 TALDO1, talB, talA; transaldolase [EC:2.2.1.2]
D Gene.28423::Sexi_54159::g.28423::m.28423; K01807 rpiA; ribose 5-phosphate isomerase A [EC:5.3.1.6]
D Gene.32552::Sexi_64588::g.32552::m.32552; K11214 SHPK; sedoheptulokinase [EC:2.7.1.14]
D Gene.49649::Sexi_95437::g.49649::m.49649; K01619 deoC, DERA; deoxyribose-phosphate aldolase [EC:4.1.2.4]
D Gene.11797::Sexi_21644::g.11797::m.11797; K00852 rbsK, RBKS; ribokinase [EC:2.7.1.15]
D Gene.11798::Sexi_21645::g.11798::m.11798; K00852 rbsK, RBKS; ribokinase [EC:2.7.1.15]
D Gene.39283::Sexi_75595::g.39283::m.39283; K00852 rbsK, RBKS; ribokinase [EC:2.7.1.15]
D Gene.15385::Sexi_29092::g.15385::m.15385; K01835 pgm; phosphoglucomutase [EC:5.4.2.2]
D Gene.9347::Sexi_16017::g.9347::m.9347; K15779 PGM2; phosphoglucomutase / phosphopentomutase [EC:5.4.2.2 5.4.2.7]
D Gene.6551::Sexi_10960::g.6551::m.6551; K00948 PRPS, prsA; ribose-phosphate pyrophosphokinase [EC:2.7.6.1]
D Gene.42211::Sexi_80482::g.42211::m.42211; K00948 PRPS, prsA; ribose-phosphate pyrophosphokinase [EC:2.7.6.1]
D Gene.1997::Sexi_2803::g.1997::m.1997; K00115 GLD; glucose 1-dehydrogenase (FAD, quinone) [EC:1.1.5.9]
D Gene.1998::Sexi_2804::g.1998::m.1998; K00115 GLD; glucose 1-dehydrogenase (FAD, quinone) [EC:1.1.5.9]
D Gene.18714::Sexi_34333::g.18714::m.18714; K00115 GLD; glucose 1-dehydrogenase (FAD, quinone) [EC:1.1.5.9]
D Gene.30624::Sexi_60884::g.30624::m.30624; K00115 GLD; glucose 1-dehydrogenase (FAD, quinone) [EC:1.1.5.9]
D Gene.47037::Sexi_91959::g.47037::m.47037; K00115 GLD; glucose 1-dehydrogenase (FAD, quinone) [EC:1.1.5.9]
D Gene.5570::Sexi_9301::g.5570::m.5570; K00115 GLD; glucose 1-dehydrogenase (FAD, quinone) [EC:1.1.5.9]
D Gene.13371::Sexi_26194::g.13371::m.13371; K01053 gnl, RGN; gluconolactonase [EC:3.1.1.17]
D Gene.15652::Sexi_29542::g.15652::m.15652; K01053 gnl, RGN; gluconolactonase [EC:3.1.1.17]
D Gene.15654::Sexi_29543::g.15654::m.15654; K01053 gnl, RGN; gluconolactonase [EC:3.1.1.17]
D Gene.15655::Sexi_29544::g.15655::m.15655; K01053 gnl, RGN; gluconolactonase [EC:3.1.1.17]
D Gene.49037::Sexi_94631::g.49037::m.49037; K01053 gnl, RGN; gluconolactonase [EC:3.1.1.17]
D Gene.49815::Sexi_95608::g.49815::m.49815; K01053 gnl, RGN; gluconolactonase [EC:3.1.1.17]
D Gene.15706::Sexi_29652::g.15706::m.15706; K11529 gck, gckA, GLYCTK; glycerate 2-kinase [EC:2.7.1.165]
D Gene.25160::Sexi_46529::g.25160::m.25160; K01623 ALDO; fructose-bisphosphate aldolase, class I [EC:4.1.2.13]
D Gene.25161::Sexi_46530::g.25161::m.25161; K01623 ALDO; fructose-bisphosphate aldolase, class I [EC:4.1.2.13]
D Gene.28641::Sexi_54923::g.28641::m.28641; K01623 ALDO; fructose-bisphosphate aldolase, class I [EC:4.1.2.13]
D Gene.50570::Sexi_96847::g.50570::m.50570; K01623 ALDO; fructose-bisphosphate aldolase, class I [EC:4.1.2.13]
D Gene.40754::Sexi_78100::g.40754::m.40754; K01624 FBA, fbaA; fructose-bisphosphate aldolase, class II [EC:4.1.2.13]
D Gene.16982::Sexi_31818::g.16982::m.16982; K03841 FBP, fbp; fructose-1,6-bisphosphatase I [EC:3.1.3.11]
D Gene.16989::Sexi_31820::g.16989::m.16989; K03841 FBP, fbp; fructose-1,6-bisphosphatase I [EC:3.1.3.11]
D Gene.19116::Sexi_35073::g.19116::m.19116; K03841 FBP, fbp; fructose-1,6-bisphosphatase I [EC:3.1.3.11]
D Gene.40542::Sexi_77802::g.40542::m.40542; K03841 FBP, fbp; fructose-1,6-bisphosphatase I [EC:3.1.3.11]
D Gene.40549::Sexi_77803::g.40549::m.40549; K03841 FBP, fbp; fructose-1,6-bisphosphatase I [EC:3.1.3.11]
D Gene.40554::Sexi_77805::g.40554::m.40554; K03841 FBP, fbp; fructose-1,6-bisphosphatase I [EC:3.1.3.11]
D Gene.38668::Sexi_74687::g.38668::m.38668; K00850 pfkA, PFK; 6-phosphofructokinase 1 [EC:2.7.1.11]
D Gene.38670::Sexi_74688::g.38670::m.38670; K00850 pfkA, PFK; 6-phosphofructokinase 1 [EC:2.7.1.11]
C 00040 Pentose and glucuronate interconversions [PATH:ko00040]
D Gene.27051::Sexi_50183::g.27051::m.27051; K01195 uidA, GUSB; beta-glucuronidase [EC:3.2.1.31]
D Gene.7552::Sexi_12787::g.7552::m.7552; K00699 UGT; glucuronosyltransferase [EC:2.4.1.17]
D Gene.1263::Sexi_1421::g.1263::m.1263; K00699 UGT; glucuronosyltransferase [EC:2.4.1.17]
D Gene.8773::Sexi_14873::g.8773::m.8773; K00699 UGT; glucuronosyltransferase [EC:2.4.1.17]
D Gene.8774::Sexi_14874::g.8774::m.8774; K00699 UGT; glucuronosyltransferase [EC:2.4.1.17]
D Gene.1449::Sexi_1768::g.1449::m.1449; K00699 UGT; glucuronosyltransferase [EC:2.4.1.17]
D Gene.1475::Sexi_1811::g.1475::m.1475; K00699 UGT; glucuronosyltransferase [EC:2.4.1.17]
D Gene.1476::Sexi_1812::g.1476::m.1476; K00699 UGT; glucuronosyltransferase [EC:2.4.1.17]
D Gene.1575::Sexi_2030::g.1575::m.1575; K00699 UGT; glucuronosyltransferase [EC:2.4.1.17]
D Gene.12463::Sexi_23813::g.12463::m.12463; K00699 UGT; glucuronosyltransferase [EC:2.4.1.17]
D Gene.12464::Sexi_23815::g.12464::m.12464; K00699 UGT; glucuronosyltransferase [EC:2.4.1.17]
D Gene.12465::Sexi_23816::g.12465::m.12465; K00699 UGT; glucuronosyltransferase [EC:2.4.1.17]
D Gene.12466::Sexi_23817::g.12466::m.12466; K00699 UGT; glucuronosyltransferase [EC:2.4.1.17]
D Gene.13202::Sexi_25633::g.13202::m.13202; K00699 UGT; glucuronosyltransferase [EC:2.4.1.17]
D Gene.14116::Sexi_27381::g.14116::m.14116; K00699 UGT; glucuronosyltransferase [EC:2.4.1.17]
D Gene.14712::Sexi_28185::g.14712::m.14712; K00699 UGT; glucuronosyltransferase [EC:2.4.1.17]
D Gene.14713::Sexi_28186::g.14713::m.14713; K00699 UGT; glucuronosyltransferase [EC:2.4.1.17]
D Gene.2064::Sexi_2889::g.2064::m.2064; K00699 UGT; glucuronosyltransferase [EC:2.4.1.17]
D Gene.15773::Sexi_29795::g.15773::m.15773; K00699 UGT; glucuronosyltransferase [EC:2.4.1.17]
D Gene.16399::Sexi_30981::g.16399::m.16399; K00699 UGT; glucuronosyltransferase [EC:2.4.1.17]
D Gene.16401::Sexi_30982::g.16401::m.16401; K00699 UGT; glucuronosyltransferase [EC:2.4.1.17]
D Gene.16402::Sexi_30983::g.16402::m.16402; K00699 UGT; glucuronosyltransferase [EC:2.4.1.17]
D Gene.2546::Sexi_3846::g.2546::m.2546; K00699 UGT; glucuronosyltransferase [EC:2.4.1.17]
D Gene.21480::Sexi_39838::g.21480::m.21480; K00699 UGT; glucuronosyltransferase [EC:2.4.1.17]
D Gene.22488::Sexi_41735::g.22488::m.22488; K00699 UGT; glucuronosyltransferase [EC:2.4.1.17]
D Gene.23773::Sexi_43928::g.23773::m.23773; K00699 UGT; glucuronosyltransferase [EC:2.4.1.17]
D Gene.23774::Sexi_43929::g.23774::m.23774; K00699 UGT; glucuronosyltransferase [EC:2.4.1.17]
D Gene.23775::Sexi_43930::g.23775::m.23775; K00699 UGT; glucuronosyltransferase [EC:2.4.1.17]
D Gene.23776::Sexi_43931::g.23776::m.23776; K00699 UGT; glucuronosyltransferase [EC:2.4.1.17]
D Gene.23777::Sexi_43932::g.23777::m.23777; K00699 UGT; glucuronosyltransferase [EC:2.4.1.17]
D Gene.23778::Sexi_43933::g.23778::m.23778; K00699 UGT; glucuronosyltransferase [EC:2.4.1.17]
D Gene.23779::Sexi_43934::g.23779::m.23779; K00699 UGT; glucuronosyltransferase [EC:2.4.1.17]
D Gene.27054::Sexi_50187::g.27054::m.27054; K00699 UGT; glucuronosyltransferase [EC:2.4.1.17]
D Gene.29436::Sexi_57885::g.29436::m.29436; K00699 UGT; glucuronosyltransferase [EC:2.4.1.17]
D Gene.93::Sexi_58::g.93::m.93; K00699 UGT; glucuronosyltransferase [EC:2.4.1.17]
D Gene.94::Sexi_59::g.94::m.94; K00699 UGT; glucuronosyltransferase [EC:2.4.1.17]
D Gene.95::Sexi_60::g.95::m.95; K00699 UGT; glucuronosyltransferase [EC:2.4.1.17]
D Gene.31113::Sexi_61684::g.31113::m.31113; K00699 UGT; glucuronosyltransferase [EC:2.4.1.17]
D Gene.96::Sexi_62::g.96::m.96; K00699 UGT; glucuronosyltransferase [EC:2.4.1.17]
D Gene.31729::Sexi_63026::g.31729::m.31729; K00699 UGT; glucuronosyltransferase [EC:2.4.1.17]
D Gene.31925::Sexi_63413::g.31925::m.31925; K00699 UGT; glucuronosyltransferase [EC:2.4.1.17]
D Gene.32390::Sexi_64338::g.32390::m.32390; K00699 UGT; glucuronosyltransferase [EC:2.4.1.17]
D Gene.33375::Sexi_65844::g.33375::m.33375; K00699 UGT; glucuronosyltransferase [EC:2.4.1.17]
D Gene.33710::Sexi_66073::g.33710::m.33710; K00699 UGT; glucuronosyltransferase [EC:2.4.1.17]
D Gene.33711::Sexi_66075::g.33711::m.33711; K00699 UGT; glucuronosyltransferase [EC:2.4.1.17]
D Gene.33712::Sexi_66077::g.33712::m.33712; K00699 UGT; glucuronosyltransferase [EC:2.4.1.17]
D Gene.33980::Sexi_66446::g.33980::m.33980; K00699 UGT; glucuronosyltransferase [EC:2.4.1.17]
D Gene.34487::Sexi_67372::g.34487::m.34487; K00699 UGT; glucuronosyltransferase [EC:2.4.1.17]
D Gene.34489::Sexi_67373::g.34489::m.34489; K00699 UGT; glucuronosyltransferase [EC:2.4.1.17]
D Gene.35795::Sexi_69696::g.35795::m.35795; K00699 UGT; glucuronosyltransferase [EC:2.4.1.17]
D Gene.35796::Sexi_69697::g.35796::m.35796; K00699 UGT; glucuronosyltransferase [EC:2.4.1.17]
D Gene.35992::Sexi_69862::g.35992::m.35992; K00699 UGT; glucuronosyltransferase [EC:2.4.1.17]
D Gene.35993::Sexi_69863::g.35993::m.35993; K00699 UGT; glucuronosyltransferase [EC:2.4.1.17]
D Gene.37438::Sexi_72529::g.37438::m.37438; K00699 UGT; glucuronosyltransferase [EC:2.4.1.17]
D Gene.38212::Sexi_73831::g.38212::m.38212; K00699 UGT; glucuronosyltransferase [EC:2.4.1.17]
D Gene.40070::Sexi_76870::g.40070::m.40070; K00699 UGT; glucuronosyltransferase [EC:2.4.1.17]
D Gene.40321::Sexi_77331::g.40321::m.40321; K00699 UGT; glucuronosyltransferase [EC:2.4.1.17]
D Gene.41015::Sexi_78690::g.41015::m.41015; K00699 UGT; glucuronosyltransferase [EC:2.4.1.17]
D Gene.41016::Sexi_78691::g.41016::m.41016; K00699 UGT; glucuronosyltransferase [EC:2.4.1.17]
D Gene.41365::Sexi_79232::g.41365::m.41365; K00699 UGT; glucuronosyltransferase [EC:2.4.1.17]
D Gene.41366::Sexi_79233::g.41366::m.41366; K00699 UGT; glucuronosyltransferase [EC:2.4.1.17]
D Gene.5009::Sexi_8442::g.5009::m.5009; K00699 UGT; glucuronosyltransferase [EC:2.4.1.17]
D Gene.5010::Sexi_8443::g.5010::m.5010; K00699 UGT; glucuronosyltransferase [EC:2.4.1.17]
D Gene.47230::Sexi_92298::g.47230::m.47230; K00699 UGT; glucuronosyltransferase [EC:2.4.1.17]
D Gene.47692::Sexi_92874::g.47692::m.47692; K00699 UGT; glucuronosyltransferase [EC:2.4.1.17]
D Gene.47877::Sexi_93122::g.47877::m.47877; K00699 UGT; glucuronosyltransferase [EC:2.4.1.17]
D Gene.49171::Sexi_94810::g.49171::m.49171; K00699 UGT; glucuronosyltransferase [EC:2.4.1.17]
D Gene.49172::Sexi_94811::g.49172::m.49172; K00699 UGT; glucuronosyltransferase [EC:2.4.1.17]
D Gene.50769::Sexi_97114::g.50769::m.50769; K00699 UGT; glucuronosyltransferase [EC:2.4.1.17]
D Gene.16857::Sexi_31713::g.16857::m.16857; K00963 UGP2, galU, galF; UTP--glucose-1-phosphate uridylyltransferase [EC:2.7.7.9]
D Gene.9183::Sexi_15639::g.9183::m.9183; K00002 AKR1A1, adh; alcohol dehydrogenase (NADP+) [EC:1.1.1.2]
D Gene.24555::Sexi_45615::g.24555::m.24555; K00002 AKR1A1, adh; alcohol dehydrogenase (NADP+) [EC:1.1.1.2]
D Gene.24557::Sexi_45616::g.24557::m.24557; K00002 AKR1A1, adh; alcohol dehydrogenase (NADP+) [EC:1.1.1.2]
D Gene.28787::Sexi_55115::g.28787::m.28787; K00002 AKR1A1, adh; alcohol dehydrogenase (NADP+) [EC:1.1.1.2]
D Gene.5543::Sexi_9255::g.5543::m.5543; K00002 AKR1A1, adh; alcohol dehydrogenase (NADP+) [EC:1.1.1.2]
D Gene.31670::Sexi_62934::g.31670::m.31670; K13247 CRYL1; L-gulonate 3-dehydrogenase [EC:1.1.1.45]
D Gene.31671::Sexi_62935::g.31671::m.31671; K13247 CRYL1; L-gulonate 3-dehydrogenase [EC:1.1.1.45]
D Gene.51468::Sexi_98133::g.51468::m.51468; K13247 CRYL1; L-gulonate 3-dehydrogenase [EC:1.1.1.45]
D Gene.49427::Sexi_95184::g.49427::m.49427; K01783 rpe, RPE; ribulose-phosphate 3-epimerase [EC:5.1.3.1]
D Gene.14985::Sexi_28605::g.14985::m.14985; K00854 xylB, XYLB; xylulokinase [EC:2.7.1.17]
D Gene.46719::Sexi_91033::g.46719::m.46719; K01805 xylA; xylose isomerase [EC:5.3.1.5]
D Gene.2245::Sexi_3285::g.2245::m.2245; K00011 AKR1B; aldehyde reductase [EC:1.1.1.21]
D Gene.2246::Sexi_3286::g.2246::m.2246; K00011 AKR1B; aldehyde reductase [EC:1.1.1.21]
D Gene.19772::Sexi_36510::g.19772::m.19772; K00011 AKR1B; aldehyde reductase [EC:1.1.1.21]
D Gene.25701::Sexi_47628::g.25701::m.25701; K00011 AKR1B; aldehyde reductase [EC:1.1.1.21]
D Gene.25702::Sexi_47629::g.25702::m.25702; K00011 AKR1B; aldehyde reductase [EC:1.1.1.21]
D Gene.34797::Sexi_67800::g.34797::m.34797; K03331 DCXR; L-xylulose reductase [EC:1.1.1.10]
D Gene.45010::Sexi_86558::g.45010::m.45010; K03331 DCXR; L-xylulose reductase [EC:1.1.1.10]
D Gene.9184::Sexi_15641::g.9184::m.9184; K17818 ARD1; D-arabinitol dehydrogenase (NADP+) [EC:1.1.1.287]
D Gene.22643::Sexi_41841::g.22643::m.22643; K17818 ARD1; D-arabinitol dehydrogenase (NADP+) [EC:1.1.1.287]
D Gene.39237::Sexi_75541::g.39237::m.39237; K17818 ARD1; D-arabinitol dehydrogenase (NADP+) [EC:1.1.1.287]
D Gene.39238::Sexi_75542::g.39238::m.39238; K17818 ARD1; D-arabinitol dehydrogenase (NADP+) [EC:1.1.1.287]
D Gene.6562::Sexi_10968::g.6562::m.6562; K00008 SORD, gutB; L-iditol 2-dehydrogenase [EC:1.1.1.14]
D Gene.32331::Sexi_64283::g.32331::m.32331; K00008 SORD, gutB; L-iditol 2-dehydrogenase [EC:1.1.1.14]
D Gene.35341::Sexi_68719::g.35341::m.35341; K00008 SORD, gutB; L-iditol 2-dehydrogenase [EC:1.1.1.14]
D Gene.45003::Sexi_86551::g.45003::m.45003; K00008 SORD, gutB; L-iditol 2-dehydrogenase [EC:1.1.1.14]
D Gene.45005::Sexi_86552::g.45005::m.45005; K00008 SORD, gutB; L-iditol 2-dehydrogenase [EC:1.1.1.14]
D Gene.37890::Sexi_73328::g.37890::m.37890; K00078 DHDH; dihydrodiol dehydrogenase / D-xylose 1-dehydrogenase (NADP) [EC:1.3.1.20 1.1.1.179]
D Gene.37891::Sexi_73329::g.37891::m.37891; K00078 DHDH; dihydrodiol dehydrogenase / D-xylose 1-dehydrogenase (NADP) [EC:1.3.1.20 1.1.1.179]
D Gene.37892::Sexi_73330::g.37892::m.37892; K00078 DHDH; dihydrodiol dehydrogenase / D-xylose 1-dehydrogenase (NADP) [EC:1.3.1.20 1.1.1.179]
D Gene.37893::Sexi_73331::g.37893::m.37893; K00078 DHDH; dihydrodiol dehydrogenase / D-xylose 1-dehydrogenase (NADP) [EC:1.3.1.20 1.1.1.179]
D Gene.37894::Sexi_73332::g.37894::m.37894; K00078 DHDH; dihydrodiol dehydrogenase / D-xylose 1-dehydrogenase (NADP) [EC:1.3.1.20 1.1.1.179]
D Gene.37895::Sexi_73333::g.37895::m.37895; K00078 DHDH; dihydrodiol dehydrogenase / D-xylose 1-dehydrogenase (NADP) [EC:1.3.1.20 1.1.1.179]
D Gene.12719::Sexi_24589::g.12719::m.12719; K00875 rbtK, FGGY; D-ribulokinase [EC:2.7.1.47]
D Gene.48002::Sexi_93299::g.48002::m.48002; K00875 rbtK, FGGY; D-ribulokinase [EC:2.7.1.47]
C 00051 Fructose and mannose metabolism [PATH:ko00051]
D Gene.11297::Sexi_20140::g.11297::m.11297; K01809 manA, MPI; mannose-6-phosphate isomerase [EC:5.3.1.8]
D Gene.47696::Sexi_92897::g.47696::m.47696; K01809 manA, MPI; mannose-6-phosphate isomerase [EC:5.3.1.8]
D Gene.47117::Sexi_92060::g.47117::m.47117; K00966 GMPP; mannose-1-phosphate guanylyltransferase [EC:2.7.7.13]
D Gene.50161::Sexi_96179::g.50161::m.50161; K00966 GMPP; mannose-1-phosphate guanylyltransferase [EC:2.7.7.13]
D Gene.36763::Sexi_71167::g.36763::m.36763; K01711 gmd, GMDS; GDPmannose 4,6-dehydratase [EC:4.2.1.47]
D Gene.18344::Sexi_33700::g.18344::m.18344; K02377 TSTA3, fcl; GDP-L-fucose synthase [EC:1.1.1.271]
D Gene.15819::Sexi_29922::g.15819::m.15819; K18334 fucD; L-fuconate dehydratase [EC:4.2.1.68]
D Gene.22472::Sexi_41720::g.22472::m.22472; K18334 fucD; L-fuconate dehydratase [EC:4.2.1.68]
D Gene.44878::Sexi_86446::g.44878::m.44878; K18334 fucD; L-fuconate dehydratase [EC:4.2.1.68]
D Gene.44881::Sexi_86447::g.44881::m.44881; K18334 fucD; L-fuconate dehydratase [EC:4.2.1.68]
D Gene.27592::Sexi_51444::g.27592::m.27592; K00844 HK; hexokinase [EC:2.7.1.1]
D Gene.36473::Sexi_70772::g.36473::m.36473; K00844 HK; hexokinase [EC:2.7.1.1]
D Gene.5012::Sexi_8444::g.5012::m.5012; K00844 HK; hexokinase [EC:2.7.1.1]
D Gene.5016::Sexi_8445::g.5016::m.5016; K00844 HK; hexokinase [EC:2.7.1.1]
D Gene.38668::Sexi_74687::g.38668::m.38668; K00850 pfkA, PFK; 6-phosphofructokinase 1 [EC:2.7.1.11]
D Gene.38670::Sexi_74688::g.38670::m.38670; K00850 pfkA, PFK; 6-phosphofructokinase 1 [EC:2.7.1.11]
D Gene.16982::Sexi_31818::g.16982::m.16982; K03841 FBP, fbp; fructose-1,6-bisphosphatase I [EC:3.1.3.11]
D Gene.16989::Sexi_31820::g.16989::m.16989; K03841 FBP, fbp; fructose-1,6-bisphosphatase I [EC:3.1.3.11]
D Gene.19116::Sexi_35073::g.19116::m.19116; K03841 FBP, fbp; fructose-1,6-bisphosphatase I [EC:3.1.3.11]
D Gene.40542::Sexi_77802::g.40542::m.40542; K03841 FBP, fbp; fructose-1,6-bisphosphatase I [EC:3.1.3.11]
D Gene.40549::Sexi_77803::g.40549::m.40549; K03841 FBP, fbp; fructose-1,6-bisphosphatase I [EC:3.1.3.11]
D Gene.40554::Sexi_77805::g.40554::m.40554; K03841 FBP, fbp; fructose-1,6-bisphosphatase I [EC:3.1.3.11]
D Gene.27404::Sexi_51076::g.27404::m.27404; K19029 PFKFB2; 6-phosphofructo-2-kinase / fructose-2,6-biphosphatase 2 [EC:2.7.1.105 3.1.3.46]
D Gene.27407::Sexi_51077::g.27407::m.27407; K19029 PFKFB2; 6-phosphofructo-2-kinase / fructose-2,6-biphosphatase 2 [EC:2.7.1.105 3.1.3.46]
D Gene.4776::Sexi_7964::g.4776::m.4776; K19029 PFKFB2; 6-phosphofructo-2-kinase / fructose-2,6-biphosphatase 2 [EC:2.7.1.105 3.1.3.46]
D Gene.49691::Sexi_95498::g.49691::m.49691; K19029 PFKFB2; 6-phosphofructo-2-kinase / fructose-2,6-biphosphatase 2 [EC:2.7.1.105 3.1.3.46]
D Gene.27717::Sexi_51698::g.27717::m.27717; K01103 PFKFB3; 6-phosphofructo-2-kinase / fructose-2,6-biphosphatase 3 [EC:2.7.1.105 3.1.3.46]
D Gene.6562::Sexi_10968::g.6562::m.6562; K00008 SORD, gutB; L-iditol 2-dehydrogenase [EC:1.1.1.14]
D Gene.32331::Sexi_64283::g.32331::m.32331; K00008 SORD, gutB; L-iditol 2-dehydrogenase [EC:1.1.1.14]
D Gene.35341::Sexi_68719::g.35341::m.35341; K00008 SORD, gutB; L-iditol 2-dehydrogenase [EC:1.1.1.14]
D Gene.45003::Sexi_86551::g.45003::m.45003; K00008 SORD, gutB; L-iditol 2-dehydrogenase [EC:1.1.1.14]
D Gene.45005::Sexi_86552::g.45005::m.45005; K00008 SORD, gutB; L-iditol 2-dehydrogenase [EC:1.1.1.14]
D Gene.2245::Sexi_3285::g.2245::m.2245; K00011 AKR1B; aldehyde reductase [EC:1.1.1.21]
D Gene.2246::Sexi_3286::g.2246::m.2246; K00011 AKR1B; aldehyde reductase [EC:1.1.1.21]
D Gene.19772::Sexi_36510::g.19772::m.19772; K00011 AKR1B; aldehyde reductase [EC:1.1.1.21]
D Gene.25701::Sexi_47628::g.25701::m.25701; K00011 AKR1B; aldehyde reductase [EC:1.1.1.21]
D Gene.25702::Sexi_47629::g.25702::m.25702; K00011 AKR1B; aldehyde reductase [EC:1.1.1.21]
D Gene.46719::Sexi_91033::g.46719::m.46719; K01805 xylA; xylose isomerase [EC:5.3.1.5]
D Gene.25160::Sexi_46529::g.25160::m.25160; K01623 ALDO; fructose-bisphosphate aldolase, class I [EC:4.1.2.13]
D Gene.25161::Sexi_46530::g.25161::m.25161; K01623 ALDO; fructose-bisphosphate aldolase, class I [EC:4.1.2.13]
D Gene.28641::Sexi_54923::g.28641::m.28641; K01623 ALDO; fructose-bisphosphate aldolase, class I [EC:4.1.2.13]
D Gene.50570::Sexi_96847::g.50570::m.50570; K01623 ALDO; fructose-bisphosphate aldolase, class I [EC:4.1.2.13]
D Gene.40754::Sexi_78100::g.40754::m.40754; K01624 FBA, fbaA; fructose-bisphosphate aldolase, class II [EC:4.1.2.13]
D Gene.13502::Sexi_26500::g.13502::m.13502; K01803 TPI, tpiA; triosephosphate isomerase (TIM) [EC:5.3.1.1]
D Gene.32323::Sexi_64275::g.32323::m.32323; K01803 TPI, tpiA; triosephosphate isomerase (TIM) [EC:5.3.1.1]
C 00052 Galactose metabolism [PATH:ko00052]
D Gene.19811::Sexi_36632::g.19811::m.19811; K01785 galM, GALM; aldose 1-epimerase [EC:5.1.3.3]
D Gene.3960::Sexi_6498::g.3960::m.3960; K01785 galM, GALM; aldose 1-epimerase [EC:5.1.3.3]
D Gene.48237::Sexi_93628::g.48237::m.48237; K01785 galM, GALM; aldose 1-epimerase [EC:5.1.3.3]
D Gene.48460::Sexi_93932::g.48460::m.48460; K00849 galK; galactokinase [EC:2.7.1.6]
D Gene.25728::Sexi_47664::g.25728::m.25728; K00965 galT, GALT; UDPglucose--hexose-1-phosphate uridylyltransferase [EC:2.7.7.12]
D Gene.25729::Sexi_47666::g.25729::m.25729; K00965 galT, GALT; UDPglucose--hexose-1-phosphate uridylyltransferase [EC:2.7.7.12]
D Gene.2593::Sexi_3926::g.2593::m.2593; K01784 galE, GALE; UDP-glucose 4-epimerase [EC:5.1.3.2]
D Gene.3872::Sexi_6348::g.3872::m.3872; K01784 galE, GALE; UDP-glucose 4-epimerase [EC:5.1.3.2]
D Gene.38681::Sexi_74696::g.38681::m.38681; K01784 galE, GALE; UDP-glucose 4-epimerase [EC:5.1.3.2]
D Gene.49536::Sexi_95302::g.49536::m.49536; K01784 galE, GALE; UDP-glucose 4-epimerase [EC:5.1.3.2]
D Gene.16857::Sexi_31713::g.16857::m.16857; K00963 UGP2, galU, galF; UTP--glucose-1-phosphate uridylyltransferase [EC:2.7.7.9]
D Gene.15385::Sexi_29092::g.15385::m.15385; K01835 pgm; phosphoglucomutase [EC:5.4.2.2]
D Gene.9347::Sexi_16017::g.9347::m.9347; K15779 PGM2; phosphoglucomutase / phosphopentomutase [EC:5.4.2.2 5.4.2.7]
D Gene.27592::Sexi_51444::g.27592::m.27592; K00844 HK; hexokinase [EC:2.7.1.1]
D Gene.36473::Sexi_70772::g.36473::m.36473; K00844 HK; hexokinase [EC:2.7.1.1]
D Gene.5012::Sexi_8444::g.5012::m.5012; K00844 HK; hexokinase [EC:2.7.1.1]
D Gene.5016::Sexi_8445::g.5016::m.5016; K00844 HK; hexokinase [EC:2.7.1.1]
D Gene.23735::Sexi_43900::g.23735::m.23735; K12309 GLB1, ELNR1; beta-galactosidase [EC:3.2.1.23]
D Gene.23736::Sexi_43901::g.23736::m.23736; K12309 GLB1, ELNR1; beta-galactosidase [EC:3.2.1.23]
D Gene.2245::Sexi_3285::g.2245::m.2245; K00011 AKR1B; aldehyde reductase [EC:1.1.1.21]
D Gene.2246::Sexi_3286::g.2246::m.2246; K00011 AKR1B; aldehyde reductase [EC:1.1.1.21]
D Gene.19772::Sexi_36510::g.19772::m.19772; K00011 AKR1B; aldehyde reductase [EC:1.1.1.21]
D Gene.25701::Sexi_47628::g.25701::m.25701; K00011 AKR1B; aldehyde reductase [EC:1.1.1.21]
D Gene.25702::Sexi_47629::g.25702::m.25702; K00011 AKR1B; aldehyde reductase [EC:1.1.1.21]
D Gene.38668::Sexi_74687::g.38668::m.38668; K00850 pfkA, PFK; 6-phosphofructokinase 1 [EC:2.7.1.11]
D Gene.38670::Sexi_74688::g.38670::m.38670; K00850 pfkA, PFK; 6-phosphofructokinase 1 [EC:2.7.1.11]
D Gene.6325::Sexi_10565::g.6325::m.6325; K01187 malZ; alpha-glucosidase [EC:3.2.1.20]
D Gene.7503::Sexi_12743::g.7503::m.7503; K01187 malZ; alpha-glucosidase [EC:3.2.1.20]
D Gene.7581::Sexi_12823::g.7581::m.7581; K01187 malZ; alpha-glucosidase [EC:3.2.1.20]
D Gene.22085::Sexi_41066::g.22085::m.22085; K01187 malZ; alpha-glucosidase [EC:3.2.1.20]
D Gene.25448::Sexi_47104::g.25448::m.25448; K01187 malZ; alpha-glucosidase [EC:3.2.1.20]
D Gene.27066::Sexi_50202::g.27066::m.27066; K01187 malZ; alpha-glucosidase [EC:3.2.1.20]
D Gene.30269::Sexi_60313::g.30269::m.30269; K01187 malZ; alpha-glucosidase [EC:3.2.1.20]
D Gene.43626::Sexi_83442::g.43626::m.43626; K01187 malZ; alpha-glucosidase [EC:3.2.1.20]
D Gene.43627::Sexi_83443::g.43627::m.43627; K01187 malZ; alpha-glucosidase [EC:3.2.1.20]
D Gene.43629::Sexi_83444::g.43629::m.43629; K01187 malZ; alpha-glucosidase [EC:3.2.1.20]
D Gene.43630::Sexi_83445::g.43630::m.43630; K01187 malZ; alpha-glucosidase [EC:3.2.1.20]
D Gene.5050::Sexi_8475::g.5050::m.5050; K01187 malZ; alpha-glucosidase [EC:3.2.1.20]
D Gene.49609::Sexi_95392::g.49609::m.49609; K01187 malZ; alpha-glucosidase [EC:3.2.1.20]
D Gene.49610::Sexi_95393::g.49610::m.49610; K01187 malZ; alpha-glucosidase [EC:3.2.1.20]
D Gene.7278::Sexi_12316::g.7278::m.7278; K12316 GAA; lysosomal alpha-glucosidase [EC:3.2.1.20]
D Gene.11614::Sexi_21114::g.11614::m.11614; K12316 GAA; lysosomal alpha-glucosidase [EC:3.2.1.20]
D Gene.27079::Sexi_50231::g.27079::m.27079; K12316 GAA; lysosomal alpha-glucosidase [EC:3.2.1.20]
D Gene.30113::Sexi_60058::g.30113::m.30113; K12316 GAA; lysosomal alpha-glucosidase [EC:3.2.1.20]
D Gene.43419::Sexi_82805::g.43419::m.43419; K12316 GAA; lysosomal alpha-glucosidase [EC:3.2.1.20]
D Gene.46782::Sexi_91144::g.46782::m.46782; K12316 GAA; lysosomal alpha-glucosidase [EC:3.2.1.20]
C 00053 Ascorbate and aldarate metabolism [PATH:ko00053]
D Gene.7552::Sexi_12787::g.7552::m.7552; K00699 UGT; glucuronosyltransferase [EC:2.4.1.17]
D Gene.1263::Sexi_1421::g.1263::m.1263; K00699 UGT; glucuronosyltransferase [EC:2.4.1.17]
D Gene.8773::Sexi_14873::g.8773::m.8773; K00699 UGT; glucuronosyltransferase [EC:2.4.1.17]
D Gene.8774::Sexi_14874::g.8774::m.8774; K00699 UGT; glucuronosyltransferase [EC:2.4.1.17]
D Gene.1449::Sexi_1768::g.1449::m.1449; K00699 UGT; glucuronosyltransferase [EC:2.4.1.17]
D Gene.1475::Sexi_1811::g.1475::m.1475; K00699 UGT; glucuronosyltransferase [EC:2.4.1.17]
D Gene.1476::Sexi_1812::g.1476::m.1476; K00699 UGT; glucuronosyltransferase [EC:2.4.1.17]
D Gene.1575::Sexi_2030::g.1575::m.1575; K00699 UGT; glucuronosyltransferase [EC:2.4.1.17]
D Gene.12463::Sexi_23813::g.12463::m.12463; K00699 UGT; glucuronosyltransferase [EC:2.4.1.17]
D Gene.12464::Sexi_23815::g.12464::m.12464; K00699 UGT; glucuronosyltransferase [EC:2.4.1.17]
D Gene.12465::Sexi_23816::g.12465::m.12465; K00699 UGT; glucuronosyltransferase [EC:2.4.1.17]
D Gene.12466::Sexi_23817::g.12466::m.12466; K00699 UGT; glucuronosyltransferase [EC:2.4.1.17]
D Gene.13202::Sexi_25633::g.13202::m.13202; K00699 UGT; glucuronosyltransferase [EC:2.4.1.17]
D Gene.14116::Sexi_27381::g.14116::m.14116; K00699 UGT; glucuronosyltransferase [EC:2.4.1.17]
D Gene.14712::Sexi_28185::g.14712::m.14712; K00699 UGT; glucuronosyltransferase [EC:2.4.1.17]
D Gene.14713::Sexi_28186::g.14713::m.14713; K00699 UGT; glucuronosyltransferase [EC:2.4.1.17]
D Gene.2064::Sexi_2889::g.2064::m.2064; K00699 UGT; glucuronosyltransferase [EC:2.4.1.17]
D Gene.15773::Sexi_29795::g.15773::m.15773; K00699 UGT; glucuronosyltransferase [EC:2.4.1.17]
D Gene.16399::Sexi_30981::g.16399::m.16399; K00699 UGT; glucuronosyltransferase [EC:2.4.1.17]
D Gene.16401::Sexi_30982::g.16401::m.16401; K00699 UGT; glucuronosyltransferase [EC:2.4.1.17]
D Gene.16402::Sexi_30983::g.16402::m.16402; K00699 UGT; glucuronosyltransferase [EC:2.4.1.17]
D Gene.2546::Sexi_3846::g.2546::m.2546; K00699 UGT; glucuronosyltransferase [EC:2.4.1.17]
D Gene.21480::Sexi_39838::g.21480::m.21480; K00699 UGT; glucuronosyltransferase [EC:2.4.1.17]
D Gene.22488::Sexi_41735::g.22488::m.22488; K00699 UGT; glucuronosyltransferase [EC:2.4.1.17]
D Gene.23773::Sexi_43928::g.23773::m.23773; K00699 UGT; glucuronosyltransferase [EC:2.4.1.17]
D Gene.23774::Sexi_43929::g.23774::m.23774; K00699 UGT; glucuronosyltransferase [EC:2.4.1.17]
D Gene.23775::Sexi_43930::g.23775::m.23775; K00699 UGT; glucuronosyltransferase [EC:2.4.1.17]
D Gene.23776::Sexi_43931::g.23776::m.23776; K00699 UGT; glucuronosyltransferase [EC:2.4.1.17]
D Gene.23777::Sexi_43932::g.23777::m.23777; K00699 UGT; glucuronosyltransferase [EC:2.4.1.17]
D Gene.23778::Sexi_43933::g.23778::m.23778; K00699 UGT; glucuronosyltransferase [EC:2.4.1.17]
D Gene.23779::Sexi_43934::g.23779::m.23779; K00699 UGT; glucuronosyltransferase [EC:2.4.1.17]
D Gene.27054::Sexi_50187::g.27054::m.27054; K00699 UGT; glucuronosyltransferase [EC:2.4.1.17]
D Gene.29436::Sexi_57885::g.29436::m.29436; K00699 UGT; glucuronosyltransferase [EC:2.4.1.17]
D Gene.93::Sexi_58::g.93::m.93; K00699 UGT; glucuronosyltransferase [EC:2.4.1.17]
D Gene.94::Sexi_59::g.94::m.94; K00699 UGT; glucuronosyltransferase [EC:2.4.1.17]
D Gene.95::Sexi_60::g.95::m.95; K00699 UGT; glucuronosyltransferase [EC:2.4.1.17]
D Gene.31113::Sexi_61684::g.31113::m.31113; K00699 UGT; glucuronosyltransferase [EC:2.4.1.17]
D Gene.96::Sexi_62::g.96::m.96; K00699 UGT; glucuronosyltransferase [EC:2.4.1.17]
D Gene.31729::Sexi_63026::g.31729::m.31729; K00699 UGT; glucuronosyltransferase [EC:2.4.1.17]
D Gene.31925::Sexi_63413::g.31925::m.31925; K00699 UGT; glucuronosyltransferase [EC:2.4.1.17]
D Gene.32390::Sexi_64338::g.32390::m.32390; K00699 UGT; glucuronosyltransferase [EC:2.4.1.17]
D Gene.33375::Sexi_65844::g.33375::m.33375; K00699 UGT; glucuronosyltransferase [EC:2.4.1.17]
D Gene.33710::Sexi_66073::g.33710::m.33710; K00699 UGT; glucuronosyltransferase [EC:2.4.1.17]
D Gene.33711::Sexi_66075::g.33711::m.33711; K00699 UGT; glucuronosyltransferase [EC:2.4.1.17]
D Gene.33712::Sexi_66077::g.33712::m.33712; K00699 UGT; glucuronosyltransferase [EC:2.4.1.17]
D Gene.33980::Sexi_66446::g.33980::m.33980; K00699 UGT; glucuronosyltransferase [EC:2.4.1.17]
D Gene.34487::Sexi_67372::g.34487::m.34487; K00699 UGT; glucuronosyltransferase [EC:2.4.1.17]
D Gene.34489::Sexi_67373::g.34489::m.34489; K00699 UGT; glucuronosyltransferase [EC:2.4.1.17]
D Gene.35795::Sexi_69696::g.35795::m.35795; K00699 UGT; glucuronosyltransferase [EC:2.4.1.17]
D Gene.35796::Sexi_69697::g.35796::m.35796; K00699 UGT; glucuronosyltransferase [EC:2.4.1.17]
D Gene.35992::Sexi_69862::g.35992::m.35992; K00699 UGT; glucuronosyltransferase [EC:2.4.1.17]
D Gene.35993::Sexi_69863::g.35993::m.35993; K00699 UGT; glucuronosyltransferase [EC:2.4.1.17]
D Gene.37438::Sexi_72529::g.37438::m.37438; K00699 UGT; glucuronosyltransferase [EC:2.4.1.17]
D Gene.38212::Sexi_73831::g.38212::m.38212; K00699 UGT; glucuronosyltransferase [EC:2.4.1.17]
D Gene.40070::Sexi_76870::g.40070::m.40070; K00699 UGT; glucuronosyltransferase [EC:2.4.1.17]
D Gene.40321::Sexi_77331::g.40321::m.40321; K00699 UGT; glucuronosyltransferase [EC:2.4.1.17]
D Gene.41015::Sexi_78690::g.41015::m.41015; K00699 UGT; glucuronosyltransferase [EC:2.4.1.17]
D Gene.41016::Sexi_78691::g.41016::m.41016; K00699 UGT; glucuronosyltransferase [EC:2.4.1.17]
D Gene.41365::Sexi_79232::g.41365::m.41365; K00699 UGT; glucuronosyltransferase [EC:2.4.1.17]
D Gene.41366::Sexi_79233::g.41366::m.41366; K00699 UGT; glucuronosyltransferase [EC:2.4.1.17]
D Gene.5009::Sexi_8442::g.5009::m.5009; K00699 UGT; glucuronosyltransferase [EC:2.4.1.17]
D Gene.5010::Sexi_8443::g.5010::m.5010; K00699 UGT; glucuronosyltransferase [EC:2.4.1.17]
D Gene.47230::Sexi_92298::g.47230::m.47230; K00699 UGT; glucuronosyltransferase [EC:2.4.1.17]
D Gene.47692::Sexi_92874::g.47692::m.47692; K00699 UGT; glucuronosyltransferase [EC:2.4.1.17]
D Gene.47877::Sexi_93122::g.47877::m.47877; K00699 UGT; glucuronosyltransferase [EC:2.4.1.17]
D Gene.49171::Sexi_94810::g.49171::m.49171; K00699 UGT; glucuronosyltransferase [EC:2.4.1.17]
D Gene.49172::Sexi_94811::g.49172::m.49172; K00699 UGT; glucuronosyltransferase [EC:2.4.1.17]
D Gene.50769::Sexi_97114::g.50769::m.50769; K00699 UGT; glucuronosyltransferase [EC:2.4.1.17]
D Gene.27051::Sexi_50183::g.27051::m.27051; K01195 uidA, GUSB; beta-glucuronidase [EC:3.2.1.31]
D Gene.366::Sexi_245::g.366::m.366; K00469 MIOX; inositol oxygenase [EC:1.13.99.1]
D Gene.28115::Sexi_52847::g.28115::m.28115; K00469 MIOX; inositol oxygenase [EC:1.13.99.1]
D Gene.28119::Sexi_52848::g.28119::m.28119; K00469 MIOX; inositol oxygenase [EC:1.13.99.1]
D Gene.28121::Sexi_52849::g.28121::m.28121; K00469 MIOX; inositol oxygenase [EC:1.13.99.1]
D Gene.38650::Sexi_74671::g.38650::m.38650; K00469 MIOX; inositol oxygenase [EC:1.13.99.1]
D Gene.38651::Sexi_74673::g.38651::m.38651; K00469 MIOX; inositol oxygenase [EC:1.13.99.1]
D Gene.9183::Sexi_15639::g.9183::m.9183; K00002 AKR1A1, adh; alcohol dehydrogenase (NADP+) [EC:1.1.1.2]
D Gene.24555::Sexi_45615::g.24555::m.24555; K00002 AKR1A1, adh; alcohol dehydrogenase (NADP+) [EC:1.1.1.2]
D Gene.24557::Sexi_45616::g.24557::m.24557; K00002 AKR1A1, adh; alcohol dehydrogenase (NADP+) [EC:1.1.1.2]
D Gene.28787::Sexi_55115::g.28787::m.28787; K00002 AKR1A1, adh; alcohol dehydrogenase (NADP+) [EC:1.1.1.2]
D Gene.5543::Sexi_9255::g.5543::m.5543; K00002 AKR1A1, adh; alcohol dehydrogenase (NADP+) [EC:1.1.1.2]
D Gene.13371::Sexi_26194::g.13371::m.13371; K01053 gnl, RGN; gluconolactonase [EC:3.1.1.17]
D Gene.15652::Sexi_29542::g.15652::m.15652; K01053 gnl, RGN; gluconolactonase [EC:3.1.1.17]
D Gene.15654::Sexi_29543::g.15654::m.15654; K01053 gnl, RGN; gluconolactonase [EC:3.1.1.17]
D Gene.15655::Sexi_29544::g.15655::m.15655; K01053 gnl, RGN; gluconolactonase [EC:3.1.1.17]
D Gene.49037::Sexi_94631::g.49037::m.49037; K01053 gnl, RGN; gluconolactonase [EC:3.1.1.17]
D Gene.49815::Sexi_95608::g.49815::m.49815; K01053 gnl, RGN; gluconolactonase [EC:3.1.1.17]
D Gene.149::Sexi_135::g.149::m.149; K00128 ALDH; aldehyde dehydrogenase (NAD+) [EC:1.2.1.3]
D Gene.150::Sexi_136::g.150::m.150; K00128 ALDH; aldehyde dehydrogenase (NAD+) [EC:1.2.1.3]
D Gene.8230::Sexi_14046::g.8230::m.8230; K00128 ALDH; aldehyde dehydrogenase (NAD+) [EC:1.2.1.3]
D Gene.21228::Sexi_39259::g.21228::m.21228; K00128 ALDH; aldehyde dehydrogenase (NAD+) [EC:1.2.1.3]
D Gene.23091::Sexi_42530::g.23091::m.23091; K00128 ALDH; aldehyde dehydrogenase (NAD+) [EC:1.2.1.3]
D Gene.25901::Sexi_48101::g.25901::m.25901; K00128 ALDH; aldehyde dehydrogenase (NAD+) [EC:1.2.1.3]
D Gene.25903::Sexi_48102::g.25903::m.25903; K00128 ALDH; aldehyde dehydrogenase (NAD+) [EC:1.2.1.3]
D Gene.25905::Sexi_48103::g.25905::m.25905; K00128 ALDH; aldehyde dehydrogenase (NAD+) [EC:1.2.1.3]
D Gene.33191::Sexi_65718::g.33191::m.33191; K00128 ALDH; aldehyde dehydrogenase (NAD+) [EC:1.2.1.3]
D Gene.39252::Sexi_75558::g.39252::m.39252; K00128 ALDH; aldehyde dehydrogenase (NAD+) [EC:1.2.1.3]
D Gene.39978::Sexi_76779::g.39978::m.39978; K00128 ALDH; aldehyde dehydrogenase (NAD+) [EC:1.2.1.3]
D Gene.39979::Sexi_76780::g.39979::m.39979; K00128 ALDH; aldehyde dehydrogenase (NAD+) [EC:1.2.1.3]
D Gene.39982::Sexi_76782::g.39982::m.39982; K00128 ALDH; aldehyde dehydrogenase (NAD+) [EC:1.2.1.3]
D Gene.40026::Sexi_76820::g.40026::m.40026; K00128 ALDH; aldehyde dehydrogenase (NAD+) [EC:1.2.1.3]
D Gene.40028::Sexi_76821::g.40028::m.40028; K00128 ALDH; aldehyde dehydrogenase (NAD+) [EC:1.2.1.3]
D Gene.40030::Sexi_76822::g.40030::m.40030; K00128 ALDH; aldehyde dehydrogenase (NAD+) [EC:1.2.1.3]
D Gene.5501::Sexi_9208::g.5501::m.5501; K00128 ALDH; aldehyde dehydrogenase (NAD+) [EC:1.2.1.3]
D Gene.5503::Sexi_9209::g.5503::m.5503; K00128 ALDH; aldehyde dehydrogenase (NAD+) [EC:1.2.1.3]
D Gene.5504::Sexi_9210::g.5504::m.5504; K00128 ALDH; aldehyde dehydrogenase (NAD+) [EC:1.2.1.3]
D Gene.33431::Sexi_65914::g.33431::m.33431; K14085 ALDH7A1; aldehyde dehydrogenase family 7 member A1 [EC:1.2.1.31 1.2.1.8 1.2.1.3]
C 00500 Starch and sucrose metabolism [PATH:ko00500]
D Gene.6325::Sexi_10565::g.6325::m.6325; K01187 malZ; alpha-glucosidase [EC:3.2.1.20]
D Gene.7503::Sexi_12743::g.7503::m.7503; K01187 malZ; alpha-glucosidase [EC:3.2.1.20]
D Gene.7581::Sexi_12823::g.7581::m.7581; K01187 malZ; alpha-glucosidase [EC:3.2.1.20]
D Gene.22085::Sexi_41066::g.22085::m.22085; K01187 malZ; alpha-glucosidase [EC:3.2.1.20]
D Gene.25448::Sexi_47104::g.25448::m.25448; K01187 malZ; alpha-glucosidase [EC:3.2.1.20]
D Gene.27066::Sexi_50202::g.27066::m.27066; K01187 malZ; alpha-glucosidase [EC:3.2.1.20]
D Gene.30269::Sexi_60313::g.30269::m.30269; K01187 malZ; alpha-glucosidase [EC:3.2.1.20]
D Gene.43626::Sexi_83442::g.43626::m.43626; K01187 malZ; alpha-glucosidase [EC:3.2.1.20]
D Gene.43627::Sexi_83443::g.43627::m.43627; K01187 malZ; alpha-glucosidase [EC:3.2.1.20]
D Gene.43629::Sexi_83444::g.43629::m.43629; K01187 malZ; alpha-glucosidase [EC:3.2.1.20]
D Gene.43630::Sexi_83445::g.43630::m.43630; K01187 malZ; alpha-glucosidase [EC:3.2.1.20]
D Gene.5050::Sexi_8475::g.5050::m.5050; K01187 malZ; alpha-glucosidase [EC:3.2.1.20]
D Gene.49609::Sexi_95392::g.49609::m.49609; K01187 malZ; alpha-glucosidase [EC:3.2.1.20]
D Gene.49610::Sexi_95393::g.49610::m.49610; K01187 malZ; alpha-glucosidase [EC:3.2.1.20]
D Gene.7278::Sexi_12316::g.7278::m.7278; K12316 GAA; lysosomal alpha-glucosidase [EC:3.2.1.20]
D Gene.11614::Sexi_21114::g.11614::m.11614; K12316 GAA; lysosomal alpha-glucosidase [EC:3.2.1.20]
D Gene.27079::Sexi_50231::g.27079::m.27079; K12316 GAA; lysosomal alpha-glucosidase [EC:3.2.1.20]
D Gene.30113::Sexi_60058::g.30113::m.30113; K12316 GAA; lysosomal alpha-glucosidase [EC:3.2.1.20]
D Gene.43419::Sexi_82805::g.43419::m.43419; K12316 GAA; lysosomal alpha-glucosidase [EC:3.2.1.20]
D Gene.46782::Sexi_91144::g.46782::m.46782; K12316 GAA; lysosomal alpha-glucosidase [EC:3.2.1.20]
D Gene.16857::Sexi_31713::g.16857::m.16857; K00963 UGP2, galU, galF; UTP--glucose-1-phosphate uridylyltransferase [EC:2.7.7.9]
D Gene.9570::Sexi_16435::g.9570::m.9570; K00693 GYS; glycogen synthase [EC:2.4.1.11]
D Gene.51728::Sexi_98524::g.51728::m.51728; K00693 GYS; glycogen synthase [EC:2.4.1.11]
D Gene.51729::Sexi_98525::g.51729::m.51729; K00693 GYS; glycogen synthase [EC:2.4.1.11]
D Gene.51730::Sexi_98526::g.51730::m.51730; K00693 GYS; glycogen synthase [EC:2.4.1.11]
D Gene.16094::Sexi_30402::g.16094::m.16094; K00750 GYG1, GYG2; glycogenin [EC:2.4.1.186]
D Gene.16097::Sexi_30403::g.16097::m.16097; K00750 GYG1, GYG2; glycogenin [EC:2.4.1.186]
D Gene.16100::Sexi_30404::g.16100::m.16100; K00750 GYG1, GYG2; glycogenin [EC:2.4.1.186]
D Gene.32455::Sexi_64420::g.32455::m.32455; K00750 GYG1, GYG2; glycogenin [EC:2.4.1.186]
D Gene.33651::Sexi_66037::g.33651::m.33651; K00750 GYG1, GYG2; glycogenin [EC:2.4.1.186]
D Gene.33654::Sexi_66038::g.33654::m.33654; K00750 GYG1, GYG2; glycogenin [EC:2.4.1.186]
D Gene.33657::Sexi_66039::g.33657::m.33657; K00750 GYG1, GYG2; glycogenin [EC:2.4.1.186]
D Gene.20753::Sexi_38520::g.20753::m.20753; K00700 GBE1, glgB; 1,4-alpha-glucan branching enzyme [EC:2.4.1.18]
D Gene.37508::Sexi_72593::g.37508::m.37508; K00700 GBE1, glgB; 1,4-alpha-glucan branching enzyme [EC:2.4.1.18]
D Gene.24472::Sexi_45523::g.24472::m.24472; K00688 PYG, glgP; glycogen phosphorylase [EC:2.4.1.1]
D Gene.24474::Sexi_45524::g.24474::m.24474; K00688 PYG, glgP; glycogen phosphorylase [EC:2.4.1.1]
D Gene.36537::Sexi_70829::g.36537::m.36537; K00688 PYG, glgP; glycogen phosphorylase [EC:2.4.1.1]
D Gene.36540::Sexi_70830::g.36540::m.36540; K00688 PYG, glgP; glycogen phosphorylase [EC:2.4.1.1]
D Gene.36545::Sexi_70831::g.36545::m.36545; K00688 PYG, glgP; glycogen phosphorylase [EC:2.4.1.1]
D Gene.14249::Sexi_27536::g.14249::m.14249; K01196 AGL; glycogen debranching enzyme [EC:2.4.1.25 3.2.1.33]
D Gene.14256::Sexi_27537::g.14256::m.14256; K01196 AGL; glycogen debranching enzyme [EC:2.4.1.25 3.2.1.33]
D Gene.14262::Sexi_27538::g.14262::m.14262; K01196 AGL; glycogen debranching enzyme [EC:2.4.1.25 3.2.1.33]
D Gene.25125::Sexi_46521::g.25125::m.25125; K01196 AGL; glycogen debranching enzyme [EC:2.4.1.25 3.2.1.33]
D Gene.25134::Sexi_46522::g.25134::m.25134; K01196 AGL; glycogen debranching enzyme [EC:2.4.1.25 3.2.1.33]
D Gene.25139::Sexi_46523::g.25139::m.25139; K01196 AGL; glycogen debranching enzyme [EC:2.4.1.25 3.2.1.33]
D Gene.25142::Sexi_46524::g.25142::m.25142; K01196 AGL; glycogen debranching enzyme [EC:2.4.1.25 3.2.1.33]
D Gene.25152::Sexi_46525::g.25152::m.25152; K01196 AGL; glycogen debranching enzyme [EC:2.4.1.25 3.2.1.33]
D Gene.33377::Sexi_65852::g.33377::m.33377; K01196 AGL; glycogen debranching enzyme [EC:2.4.1.25 3.2.1.33]
D Gene.13136::Sexi_25462::g.13136::m.13136; K01176 AMY, amyA, malS; alpha-amylase [EC:3.2.1.1]
D Gene.18299::Sexi_33642::g.18299::m.18299; K01176 AMY, amyA, malS; alpha-amylase [EC:3.2.1.1]
D Gene.23478::Sexi_43316::g.23478::m.23478; K01176 AMY, amyA, malS; alpha-amylase [EC:3.2.1.1]
D Gene.23480::Sexi_43317::g.23480::m.23480; K01176 AMY, amyA, malS; alpha-amylase [EC:3.2.1.1]
D Gene.24406::Sexi_45379::g.24406::m.24406; K01176 AMY, amyA, malS; alpha-amylase [EC:3.2.1.1]
D Gene.36257::Sexi_70453::g.36257::m.36257; K01176 AMY, amyA, malS; alpha-amylase [EC:3.2.1.1]
D Gene.36258::Sexi_70454::g.36258::m.36258; K01176 AMY, amyA, malS; alpha-amylase [EC:3.2.1.1]
D Gene.36261::Sexi_70455::g.36261::m.36261; K01176 AMY, amyA, malS; alpha-amylase [EC:3.2.1.1]
D Gene.37116::Sexi_71821::g.37116::m.37116; K01176 AMY, amyA, malS; alpha-amylase [EC:3.2.1.1]
D Gene.4856::Sexi_8085::g.4856::m.4856; K01176 AMY, amyA, malS; alpha-amylase [EC:3.2.1.1]
D Gene.4857::Sexi_8086::g.4857::m.4857; K01176 AMY, amyA, malS; alpha-amylase [EC:3.2.1.1]
D Gene.49989::Sexi_95941::g.49989::m.49989; K01176 AMY, amyA, malS; alpha-amylase [EC:3.2.1.1]
D Gene.6856::Sexi_11518::g.6856::m.6856; K16055 TPS; trehalose 6-phosphate synthase/phosphatase [EC:2.4.1.15 3.1.3.12]
D Gene.1835::Sexi_2528::g.1835::m.1835; K01194 TREH, treA, treF; alpha,alpha-trehalase [EC:3.2.1.28]
D Gene.13816::Sexi_26956::g.13816::m.13816; K01194 TREH, treA, treF; alpha,alpha-trehalase [EC:3.2.1.28]
D Gene.22218::Sexi_41214::g.22218::m.22218; K01194 TREH, treA, treF; alpha,alpha-trehalase [EC:3.2.1.28]
D Gene.40287::Sexi_77303::g.40287::m.40287; K01194 TREH, treA, treF; alpha,alpha-trehalase [EC:3.2.1.28]
D Gene.41374::Sexi_79245::g.41374::m.41374; K01194 TREH, treA, treF; alpha,alpha-trehalase [EC:3.2.1.28]
D Gene.42497::Sexi_80977::g.42497::m.42497; K01194 TREH, treA, treF; alpha,alpha-trehalase [EC:3.2.1.28]
D Gene.49959::Sexi_95871::g.49959::m.49959; K01194 TREH, treA, treF; alpha,alpha-trehalase [EC:3.2.1.28]
D Gene.15385::Sexi_29092::g.15385::m.15385; K01835 pgm; phosphoglucomutase [EC:5.4.2.2]
D Gene.9347::Sexi_16017::g.9347::m.9347; K15779 PGM2; phosphoglucomutase / phosphopentomutase [EC:5.4.2.2 5.4.2.7]
D Gene.27592::Sexi_51444::g.27592::m.27592; K00844 HK; hexokinase [EC:2.7.1.1]
D Gene.36473::Sexi_70772::g.36473::m.36473; K00844 HK; hexokinase [EC:2.7.1.1]
D Gene.5012::Sexi_8444::g.5012::m.5012; K00844 HK; hexokinase [EC:2.7.1.1]
D Gene.5016::Sexi_8445::g.5016::m.5016; K00844 HK; hexokinase [EC:2.7.1.1]
D Gene.39323::Sexi_75624::g.39323::m.39323; K01810 GPI, pgi; glucose-6-phosphate isomerase [EC:5.3.1.9]
D Gene.39324::Sexi_75625::g.39324::m.39324; K01810 GPI, pgi; glucose-6-phosphate isomerase [EC:5.3.1.9]
C 00520 Amino sugar and nucleotide sugar metabolism [PATH:ko00520]
D Gene.13038::Sexi_25347::g.13038::m.13038; K01183 E3.2.1.14; chitinase [EC:3.2.1.14]
D Gene.1993::Sexi_2801::g.1993::m.1993; K01183 E3.2.1.14; chitinase [EC:3.2.1.14]
D Gene.14696::Sexi_28161::g.14696::m.14696; K01183 E3.2.1.14; chitinase [EC:3.2.1.14]
D Gene.18184::Sexi_33480::g.18184::m.18184; K01183 E3.2.1.14; chitinase [EC:3.2.1.14]
D Gene.18696::Sexi_34268::g.18696::m.18696; K01183 E3.2.1.14; chitinase [EC:3.2.1.14]
D Gene.22164::Sexi_41149::g.22164::m.22164; K01183 E3.2.1.14; chitinase [EC:3.2.1.14]
D Gene.22166::Sexi_41150::g.22166::m.22166; K01183 E3.2.1.14; chitinase [EC:3.2.1.14]
D Gene.22229::Sexi_41246::g.22229::m.22229; K01183 E3.2.1.14; chitinase [EC:3.2.1.14]
D Gene.23447::Sexi_43259::g.23447::m.23447; K01183 E3.2.1.14; chitinase [EC:3.2.1.14]
D Gene.23450::Sexi_43260::g.23450::m.23450; K01183 E3.2.1.14; chitinase [EC:3.2.1.14]
D Gene.3198::Sexi_5107::g.3198::m.3198; K01183 E3.2.1.14; chitinase [EC:3.2.1.14]
D Gene.32422::Sexi_64390::g.32422::m.32422; K01183 E3.2.1.14; chitinase [EC:3.2.1.14]
D Gene.32423::Sexi_64391::g.32423::m.32423; K01183 E3.2.1.14; chitinase [EC:3.2.1.14]
D Gene.32928::Sexi_65442::g.32928::m.32928; K01183 E3.2.1.14; chitinase [EC:3.2.1.14]
D Gene.33719::Sexi_66091::g.33719::m.33719; K01183 E3.2.1.14; chitinase [EC:3.2.1.14]
D Gene.38610::Sexi_74633::g.38610::m.38610; K01183 E3.2.1.14; chitinase [EC:3.2.1.14]
D Gene.38910::Sexi_75178::g.38910::m.38910; K01183 E3.2.1.14; chitinase [EC:3.2.1.14]
D Gene.39272::Sexi_75587::g.39272::m.39272; K01183 E3.2.1.14; chitinase [EC:3.2.1.14]
D Gene.39463::Sexi_75942::g.39463::m.39463; K01183 E3.2.1.14; chitinase [EC:3.2.1.14]
D Gene.42274::Sexi_80534::g.42274::m.42274; K01183 E3.2.1.14; chitinase [EC:3.2.1.14]
D Gene.42276::Sexi_80536::g.42276::m.42276; K01183 E3.2.1.14; chitinase [EC:3.2.1.14]
D Gene.44600::Sexi_85829::g.44600::m.44600; K01183 E3.2.1.14; chitinase [EC:3.2.1.14]
D Gene.49503::Sexi_95268::g.49503::m.49503; K01183 E3.2.1.14; chitinase [EC:3.2.1.14]
D Gene.51124::Sexi_97682::g.51124::m.51124; K01183 E3.2.1.14; chitinase [EC:3.2.1.14]
D Gene.7513::Sexi_12755::g.7513::m.7513; K12373 HEXA_B; hexosaminidase [EC:3.2.1.52]
D Gene.7514::Sexi_12756::g.7514::m.7514; K12373 HEXA_B; hexosaminidase [EC:3.2.1.52]
D Gene.7515::Sexi_12757::g.7515::m.7515; K12373 HEXA_B; hexosaminidase [EC:3.2.1.52]
D Gene.7516::Sexi_12758::g.7516::m.7516; K12373 HEXA_B; hexosaminidase [EC:3.2.1.52]
D Gene.12695::Sexi_24549::g.12695::m.12695; K12373 HEXA_B; hexosaminidase [EC:3.2.1.52]
D Gene.13102::Sexi_25436::g.13102::m.13102; K12373 HEXA_B; hexosaminidase [EC:3.2.1.52]
D Gene.17423::Sexi_32552::g.17423::m.17423; K12373 HEXA_B; hexosaminidase [EC:3.2.1.52]
D Gene.17426::Sexi_32553::g.17426::m.17426; K12373 HEXA_B; hexosaminidase [EC:3.2.1.52]
D Gene.20852::Sexi_38593::g.20852::m.20852; K12373 HEXA_B; hexosaminidase [EC:3.2.1.52]
D Gene.30855::Sexi_61425::g.30855::m.30855; K12373 HEXA_B; hexosaminidase [EC:3.2.1.52]
D Gene.26990::Sexi_50116::g.26990::m.26990; K01443 nagA, AMDHD2; N-acetylglucosamine-6-phosphate deacetylase [EC:3.5.1.25]
D Gene.33942::Sexi_66348::g.33942::m.33942; K01443 nagA, AMDHD2; N-acetylglucosamine-6-phosphate deacetylase [EC:3.5.1.25]
D Gene.14234::Sexi_27526::g.14234::m.14234; K02564 nagB, GNPDA; glucosamine-6-phosphate deaminase [EC:3.5.99.6]
D Gene.14235::Sexi_27527::g.14235::m.14235; K02564 nagB, GNPDA; glucosamine-6-phosphate deaminase [EC:3.5.99.6]
D Gene.14238::Sexi_27528::g.14238::m.14238; K02564 nagB, GNPDA; glucosamine-6-phosphate deaminase [EC:3.5.99.6]
D Gene.14240::Sexi_27529::g.14240::m.14240; K02564 nagB, GNPDA; glucosamine-6-phosphate deaminase [EC:3.5.99.6]
D Gene.14243::Sexi_27530::g.14243::m.14243; K02564 nagB, GNPDA; glucosamine-6-phosphate deaminase [EC:3.5.99.6]
D Gene.25223::Sexi_46599::g.25223::m.25223; K02564 nagB, GNPDA; glucosamine-6-phosphate deaminase [EC:3.5.99.6]
D Gene.25229::Sexi_46600::g.25229::m.25229; K02564 nagB, GNPDA; glucosamine-6-phosphate deaminase [EC:3.5.99.6]
D Gene.40605::Sexi_77852::g.40605::m.40605; K02564 nagB, GNPDA; glucosamine-6-phosphate deaminase [EC:3.5.99.6]
D Gene.27592::Sexi_51444::g.27592::m.27592; K00844 HK; hexokinase [EC:2.7.1.1]
D Gene.36473::Sexi_70772::g.36473::m.36473; K00844 HK; hexokinase [EC:2.7.1.1]
D Gene.5012::Sexi_8444::g.5012::m.5012; K00844 HK; hexokinase [EC:2.7.1.1]
D Gene.5016::Sexi_8445::g.5016::m.5016; K00844 HK; hexokinase [EC:2.7.1.1]
D Gene.11788::Sexi_21636::g.11788::m.11788; K00820 glmS, GFPT; glutamine---fructose-6-phosphate transaminase (isomerizing) [EC:2.6.1.16]
D Gene.22374::Sexi_41644::g.22374::m.22374; K00621 GNPNAT1, GNA1; glucosamine-phosphate N-acetyltransferase [EC:2.3.1.4]
D Gene.33506::Sexi_65957::g.33506::m.33506; K00621 GNPNAT1, GNA1; glucosamine-phosphate N-acetyltransferase [EC:2.3.1.4]
D Gene.33507::Sexi_65959::g.33507::m.33507; K00621 GNPNAT1, GNA1; glucosamine-phosphate N-acetyltransferase [EC:2.3.1.4]
D Gene.13997::Sexi_27216::g.13997::m.13997; K01836 PGM3; phosphoacetylglucosamine mutase [EC:5.4.2.3]
D Gene.28498::Sexi_54459::g.28498::m.28498; K01836 PGM3; phosphoacetylglucosamine mutase [EC:5.4.2.3]
D Gene.28796::Sexi_55120::g.28796::m.28796; K18674 GALK2; N-acetylgalactosamine kinase [EC:2.7.1.157]
D Gene.30811::Sexi_61311::g.30811::m.30811; K00972 UAP1; UDP-N-acetylglucosamine/UDP-N-acetylgalactosamine diphosphorylase [EC:2.7.7.23 2.7.7.83]
D Gene.20312::Sexi_37613::g.20312::m.20312; K05304 NANS, SAS; sialic acid synthase [EC:2.5.1.56 2.5.1.57 2.5.1.132]
D Gene.35327::Sexi_68709::g.35327::m.35327; K05304 NANS, SAS; sialic acid synthase [EC:2.5.1.56 2.5.1.57 2.5.1.132]
D Gene.17242::Sexi_32177::g.17242::m.17242; K01097 NANP; N-acylneuraminate-9-phosphatase [EC:3.1.3.29]
D Gene.17243::Sexi_32178::g.17243::m.17243; K01097 NANP; N-acylneuraminate-9-phosphatase [EC:3.1.3.29]
D Gene.19113::Sexi_35045::g.19113::m.19113; K01097 NANP; N-acylneuraminate-9-phosphatase [EC:3.1.3.29]
D Gene.19115::Sexi_35047::g.19115::m.19115; K01097 NANP; N-acylneuraminate-9-phosphatase [EC:3.1.3.29]
D Gene.23308::Sexi_42945::g.23308::m.23308; K01639 E4.1.3.3, nanA, NPL; N-acetylneuraminate lyase [EC:4.1.3.3]
D Gene.23323::Sexi_42959::g.23323::m.23323; K01639 E4.1.3.3, nanA, NPL; N-acetylneuraminate lyase [EC:4.1.3.3]
D Gene.23327::Sexi_42960::g.23327::m.23327; K01639 E4.1.3.3, nanA, NPL; N-acetylneuraminate lyase [EC:4.1.3.3]
D Gene.23330::Sexi_42961::g.23330::m.23330; K01639 E4.1.3.3, nanA, NPL; N-acetylneuraminate lyase [EC:4.1.3.3]
D Gene.5163::Sexi_8718::g.5163::m.5163; K21749 CMAS; N-acylneuraminate/3-deoxy-D-glycero-D-galacto-nononate cytidylyltransferase [EC:2.7.7.43 2.7.7.92]
D Gene.7073::Sexi_11903::g.7073::m.7073; K00326 CYB5R; cytochrome-b5 reductase [EC:1.6.2.2]
D Gene.7721::Sexi_13114::g.7721::m.7721; K00326 CYB5R; cytochrome-b5 reductase [EC:1.6.2.2]
D Gene.25481::Sexi_47208::g.25481::m.25481; K00326 CYB5R; cytochrome-b5 reductase [EC:1.6.2.2]
D Gene.25484::Sexi_47209::g.25484::m.25484; K00326 CYB5R; cytochrome-b5 reductase [EC:1.6.2.2]
D Gene.25487::Sexi_47210::g.25487::m.25487; K00326 CYB5R; cytochrome-b5 reductase [EC:1.6.2.2]
D Gene.29095::Sexi_56443::g.29095::m.29095; K00326 CYB5R; cytochrome-b5 reductase [EC:1.6.2.2]
D Gene.29563::Sexi_58473::g.29563::m.29563; K00326 CYB5R; cytochrome-b5 reductase [EC:1.6.2.2]
D Gene.43989::Sexi_84190::g.43989::m.43989; K00326 CYB5R; cytochrome-b5 reductase [EC:1.6.2.2]
D Gene.51823::Sexi_98708::g.51823::m.51823; K00326 CYB5R; cytochrome-b5 reductase [EC:1.6.2.2]
D Gene.20788::Sexi_38557::g.20788::m.20788; K00698 CHS1; chitin synthase [EC:2.4.1.16]
D Gene.20794::Sexi_38558::g.20794::m.20794; K00698 CHS1; chitin synthase [EC:2.4.1.16]
D Gene.20801::Sexi_38559::g.20801::m.20801; K00698 CHS1; chitin synthase [EC:2.4.1.16]
D Gene.20807::Sexi_38560::g.20807::m.20807; K00698 CHS1; chitin synthase [EC:2.4.1.16]
D Gene.26587::Sexi_49394::g.26587::m.26587; K00698 CHS1; chitin synthase [EC:2.4.1.16]
D Gene.811::Sexi_602::g.811::m.811; K00698 CHS1; chitin synthase [EC:2.4.1.16]
D Gene.813::Sexi_603::g.813::m.813; K00698 CHS1; chitin synthase [EC:2.4.1.16]
D Gene.50612::Sexi_96878::g.50612::m.50612; K00698 CHS1; chitin synthase [EC:2.4.1.16]
D Gene.50616::Sexi_96879::g.50616::m.50616; K00698 CHS1; chitin synthase [EC:2.4.1.16]
D Gene.45582::Sexi_88133::g.45582::m.45582; K08678 UXS1, uxs; UDP-glucuronate decarboxylase [EC:4.1.1.35]
D Gene.15385::Sexi_29092::g.15385::m.15385; K01835 pgm; phosphoglucomutase [EC:5.4.2.2]
D Gene.9347::Sexi_16017::g.9347::m.9347; K15779 PGM2; phosphoglucomutase / phosphopentomutase [EC:5.4.2.2 5.4.2.7]
D Gene.16857::Sexi_31713::g.16857::m.16857; K00963 UGP2, galU, galF; UTP--glucose-1-phosphate uridylyltransferase [EC:2.7.7.9]
D Gene.48460::Sexi_93932::g.48460::m.48460; K00849 galK; galactokinase [EC:2.7.1.6]
D Gene.25728::Sexi_47664::g.25728::m.25728; K00965 galT, GALT; UDPglucose--hexose-1-phosphate uridylyltransferase [EC:2.7.7.12]
D Gene.25729::Sexi_47666::g.25729::m.25729; K00965 galT, GALT; UDPglucose--hexose-1-phosphate uridylyltransferase [EC:2.7.7.12]
D Gene.2593::Sexi_3926::g.2593::m.2593; K01784 galE, GALE; UDP-glucose 4-epimerase [EC:5.1.3.2]
D Gene.3872::Sexi_6348::g.3872::m.3872; K01784 galE, GALE; UDP-glucose 4-epimerase [EC:5.1.3.2]
D Gene.38681::Sexi_74696::g.38681::m.38681; K01784 galE, GALE; UDP-glucose 4-epimerase [EC:5.1.3.2]
D Gene.49536::Sexi_95302::g.49536::m.49536; K01784 galE, GALE; UDP-glucose 4-epimerase [EC:5.1.3.2]
D Gene.39323::Sexi_75624::g.39323::m.39323; K01810 GPI, pgi; glucose-6-phosphate isomerase [EC:5.3.1.9]
D Gene.39324::Sexi_75625::g.39324::m.39324; K01810 GPI, pgi; glucose-6-phosphate isomerase [EC:5.3.1.9]
D Gene.11297::Sexi_20140::g.11297::m.11297; K01809 manA, MPI; mannose-6-phosphate isomerase [EC:5.3.1.8]
D Gene.47696::Sexi_92897::g.47696::m.47696; K01809 manA, MPI; mannose-6-phosphate isomerase [EC:5.3.1.8]
D Gene.47117::Sexi_92060::g.47117::m.47117; K00966 GMPP; mannose-1-phosphate guanylyltransferase [EC:2.7.7.13]
D Gene.50161::Sexi_96179::g.50161::m.50161; K00966 GMPP; mannose-1-phosphate guanylyltransferase [EC:2.7.7.13]
D Gene.36763::Sexi_71167::g.36763::m.36763; K01711 gmd, GMDS; GDPmannose 4,6-dehydratase [EC:4.2.1.47]
D Gene.18344::Sexi_33700::g.18344::m.18344; K02377 TSTA3, fcl; GDP-L-fucose synthase [EC:1.1.1.271]
C 00620 Pyruvate metabolism [PATH:ko00620]
D Gene.51247::Sexi_97880::g.51247::m.51247; K01895 ACSS1_2, acs; acetyl-CoA synthetase [EC:6.2.1.1]
D Gene.15017::Sexi_28649::g.15017::m.15017; K00161 PDHA, pdhA; pyruvate dehydrogenase E1 component subunit alpha [EC:1.2.4.1]
D Gene.17083::Sexi_31863::g.17083::m.17083; K00162 PDHB, pdhB; pyruvate dehydrogenase E1 component subunit beta [EC:1.2.4.1]
D Gene.47415::Sexi_92536::g.47415::m.47415; K00627 DLAT, aceF, pdhC; pyruvate dehydrogenase E2 component (dihydrolipoyllysine-residue acetyltransferase) [EC:2.3.1.12]
D Gene.47418::Sexi_92537::g.47418::m.47418; K00627 DLAT, aceF, pdhC; pyruvate dehydrogenase E2 component (dihydrolipoyllysine-residue acetyltransferase) [EC:2.3.1.12]
D Gene.47421::Sexi_92539::g.47421::m.47421; K00627 DLAT, aceF, pdhC; pyruvate dehydrogenase E2 component (dihydrolipoyllysine-residue acetyltransferase) [EC:2.3.1.12]
D Gene.29770::Sexi_59223::g.29770::m.29770; K00382 DLD, lpd, pdhD; dihydrolipoyl dehydrogenase [EC:1.8.1.4]
D Gene.38387::Sexi_74092::g.38387::m.38387; K00382 DLD, lpd, pdhD; dihydrolipoyl dehydrogenase [EC:1.8.1.4]
D Gene.38390::Sexi_74093::g.38390::m.38390; K00382 DLD, lpd, pdhD; dihydrolipoyl dehydrogenase [EC:1.8.1.4]
D Gene.37381::Sexi_72437::g.37381::m.37381; K00121 frmA, ADH5, adhC; S-(hydroxymethyl)glutathione dehydrogenase / alcohol dehydrogenase [EC:1.1.1.284 1.1.1.1]
D Gene.9183::Sexi_15639::g.9183::m.9183; K00002 AKR1A1, adh; alcohol dehydrogenase (NADP+) [EC:1.1.1.2]
D Gene.24555::Sexi_45615::g.24555::m.24555; K00002 AKR1A1, adh; alcohol dehydrogenase (NADP+) [EC:1.1.1.2]
D Gene.24557::Sexi_45616::g.24557::m.24557; K00002 AKR1A1, adh; alcohol dehydrogenase (NADP+) [EC:1.1.1.2]
D Gene.28787::Sexi_55115::g.28787::m.28787; K00002 AKR1A1, adh; alcohol dehydrogenase (NADP+) [EC:1.1.1.2]
D Gene.5543::Sexi_9255::g.5543::m.5543; K00002 AKR1A1, adh; alcohol dehydrogenase (NADP+) [EC:1.1.1.2]
D Gene.17224::Sexi_32147::g.17224::m.17224; K00873 PK, pyk; pyruvate kinase [EC:2.7.1.40]
D Gene.29639::Sexi_58634::g.29639::m.29639; K00873 PK, pyk; pyruvate kinase [EC:2.7.1.40]
D Gene.30184::Sexi_60141::g.30184::m.30184; K00873 PK, pyk; pyruvate kinase [EC:2.7.1.40]
D Gene.33811::Sexi_66168::g.33811::m.33811; K00873 PK, pyk; pyruvate kinase [EC:2.7.1.40]
D Gene.33812::Sexi_66169::g.33812::m.33812; K00873 PK, pyk; pyruvate kinase [EC:2.7.1.40]
D Gene.44739::Sexi_86345::g.44739::m.44739; K00873 PK, pyk; pyruvate kinase [EC:2.7.1.40]
D Gene.45376::Sexi_87560::g.45376::m.45376; K00873 PK, pyk; pyruvate kinase [EC:2.7.1.40]
D Gene.45970::Sexi_89027::g.45970::m.45970; K00873 PK, pyk; pyruvate kinase [EC:2.7.1.40]
D Gene.6384::Sexi_10731::g.6384::m.6384; K11262 ACACA; acetyl-CoA carboxylase / biotin carboxylase 1 [EC:6.4.1.2 6.3.4.14 2.1.3.15]
D Gene.1519::Sexi_1931::g.1519::m.1519; K11262 ACACA; acetyl-CoA carboxylase / biotin carboxylase 1 [EC:6.4.1.2 6.3.4.14 2.1.3.15]
D Gene.1521::Sexi_1933::g.1521::m.1521; K11262 ACACA; acetyl-CoA carboxylase / biotin carboxylase 1 [EC:6.4.1.2 6.3.4.14 2.1.3.15]
D Gene.43638::Sexi_83456::g.43638::m.43638; K11262 ACACA; acetyl-CoA carboxylase / biotin carboxylase 1 [EC:6.4.1.2 6.3.4.14 2.1.3.15]
D Gene.52125::Sexi_99268::g.52125::m.52125; K11262 ACACA; acetyl-CoA carboxylase / biotin carboxylase 1 [EC:6.4.1.2 6.3.4.14 2.1.3.15]
D Gene.52127::Sexi_99269::g.52127::m.52127; K11262 ACACA; acetyl-CoA carboxylase / biotin carboxylase 1 [EC:6.4.1.2 6.3.4.14 2.1.3.15]
D Gene.52128::Sexi_99270::g.52128::m.52128; K11262 ACACA; acetyl-CoA carboxylase / biotin carboxylase 1 [EC:6.4.1.2 6.3.4.14 2.1.3.15]
D Gene.52168::Sexi_99318::g.52168::m.52168; K11262 ACACA; acetyl-CoA carboxylase / biotin carboxylase 1 [EC:6.4.1.2 6.3.4.14 2.1.3.15]
[truncated: 62,970 more rows]
