# Supplementary material for: Transcriptome profiling reveals novel insights into the regulation of calcium ion and detoxification genes driving chlorantraniliprole resistance in Spodoptera exigua
Source: Heliyon. 2024 Nov 22;10(23):e40556. doi: 10.1016/j.heliyon.2024.e40556 (PMC11629198; doi:10.1016/j.heliyon.2024.e40556)
Supplement: Multimedia component 1 [file mmc1.zip › HLY e40556_supplementary data/Table S8/Table S8. Raw count data of three strain samples mapped to reference unigene set.xlsx]

## Sheet: Sheet1
Table S8. Raw count data of three strain samples mapped to reference unigene set
SeqName	BAW-S1	BAW-S2	BAW-S3	BAW-RS1	BAW-RS2	BAW-RS3	BAW-R2	BAW-R3	BAW-R4
Sexi_1	390.71	476.07	229.2	1726.92	793.53	997.33	3494.59	936.73	718.81
Sexi_2	37.75	14.44	25.77	249.53	219.57	208.6	13.55	21.4	22.73
Sexi_3	238.74	130.42	136.64	1891.71	1538.85	1808.43	640.73	1030.57	650.44
Sexi_4	2410.3	2100.57	1634.78	4727.89	6055.2	2721.46	39.13	101.45	453.96
Sexi_5	1293.8	446.44	159.32	9544.38	12480.2	10285	629.31	2498.85	3843.94
Sexi_6	27.35	37.35	42.3	300.77	165.93	152.18	18.48	5.16	21.06
Sexi_7	0	0	0	1	0	1	0	2	8.86
Sexi_8	12.86	12.21	16.84	3141.67	25.74	3.81	120.55	208.62	27.59
Sexi_9	922.99	1001.34	739.66	481.62	465.28	405.43	344.3	607.82	354.33
Sexi_10	3498.5	2584.05	2911.67	1920.24	1760.09	1339.99	1311.81	2324.69	1438.42
Sexi_11	663.34	642.43	454.56	489.37	303.15	196.13	417.13	736.27	332.58
Sexi_12	0	3.06	0	1113.91	455.37	618.5	30.02	9.03	23.19
Sexi_13	18.14	10.32	16.71	706.3	114.54	56.29	10.01	4.65	10.21
Sexi_14	0	0	0	5.1	0	0	0	0	1
Sexi_15	25.98	20.16	10.97	7	1	0	0	11	7
Sexi_16	1323.8	726.61	419.88	8604.78	11611.4	16895.6	1934.42	2890.44	1887.46
Sexi_17	15.03	3.24	5.05	1576.85	1389.74	701.46	50.11	24.89	385.64
Sexi_18	4986	3377	4752	6072	8220	6892	4255	4689	6439
Sexi_19	12.47	0	5.4	1437.42	335.69	518.8	335.91	223.42	222.81
Sexi_20	3.03	0	1.01	936.48	730.51	67.6	16.26	26.4	3.97
Sexi_21	25.88	10.64	31.75	106.82	0	15.52	6.92	7.89	1
Sexi_22	268.8	321.5	194.93	389.86	281.72	739.44	23.89	3.82	5.13
Sexi_23	5.36	3	3.99	15	2	10	0	2	2
Sexi_24	159.81	16.59	78.37	0	0	0	141.2	143.5	56.77
Sexi_25	0	0	0	10	2	0	0	1	1
Sexi_26	0	0	0	0	100.26	64.12	47.99	0	36.74
Sexi_27	5364.56	2137.27	3940.52	1667.35	1442.17	439.46	829.4	677.13	1403.86
Sexi_28	30.88	24.45	46.19	344.36	398.35	151.33	68.68	6.61	186.58
Sexi_29	1560.31	1087.51	1189.17	1060.02	734.64	571.49	233.84	612.36	779.43
Sexi_30	0	0	0	134.14	81.01	24.88	1.64	1.99	2.17
Sexi_31	1530.56	1176.86	1805.15	3496.13	4858.17	3141.55	768.27	789.56	1213.9
Sexi_32	5705.85	4523.6	4378.52	4112.09	4676.27	3604.51	343.32	229.16	627.24
Sexi_33	35.71	13.42	25.48	351.71	258.35	137.88	20.24	6.18	20.86
Sexi_34	4	14.69	3.28	17.9	9.25	1.65	0	0	0
Sexi_35	0	0	0	7	10	3	0	0	0
Sexi_36	3071.46	2244.58	2842.96	523.26	393.85	497.53	234.56	150.12	105.81
Sexi_37	0	0	0	50.23	1	3	16	7	25.81
Sexi_38	7750.33	4904.24	867.25	142497	12769.4	53044.5	4297.04	6902.59	50874.7
Sexi_39	1697.54	1434.27	2370.03	2425.81	1901.96	1297.05	376.02	704.9	718.22
Sexi_40	26.09	37.29	39.07	283.01	253.49	123.06	27.29	25.02	41.87
Sexi_41	0	1.25	0	589.67	513.63	270.36	793.35	582.96	610.75
Sexi_42	1511.25	4374.34	1226.5	10869.2	6003.17	6079.96	840.9	1136.05	649.62
Sexi_43	2163.99	973.69	3243.33	243.67	15.74	3.56	50.62	27.77	5.83
Sexi_44	66684.8	38626	85676.4	39751	9750.38	17479.4	55284	84284.1	51572.8
Sexi_45	4880.03	2021.51	8295.62	577.69	61.75	75.95	378.4	1250.97	176.62
Sexi_46	999.51	640.76	978.16	2117.03	1662.34	3848.77	608.06	448.36	783.5
Sexi_47	115.28	0	0.2	2870.49	3895.79	990.35	75.4	113.92	146.38
Sexi_48	68.13	93.24	46.05	316.07	104.94	129.24	44	30.92	4.5
Sexi_49	314.17	143.39	168.82	661.9	340.4	1024.67	19.39	7.97	23.88
Sexi_50	308.19	345.59	222.01	1458.85	599.24	1008.17	347.79	608.52	1268.91
Sexi_51	38.76	28.92	0	327.78	169.62	14.03	12.45	27.14	83.18
Sexi_52	6018.94	30531.8	781.14	25100.8	17181	8277.11	2569.98	16598.3	17451
Sexi_53	220.33	468.33	53.17	1276.11	605.63	347.81	108.27	252.48	571.77
Sexi_54	271.05	1211.38	186.19	647.49	399.93	166.99	111.34	767.94	977.35
Sexi_55	18.64	29.16	9.07	467.23	251.82	313.96	94.5	87.18	121.15
Sexi_56	613.13	320.26	300.36	2393.44	1729.53	1402.9	113.73	85.46	273
Sexi_57	0	0	0	26	40	29	0	1	11
Sexi_58	58.89	46.1	73.36	72.35	44.67	38.81	20.26	31.79	53.7
Sexi_59	628.73	505.89	275.03	298.69	248.19	305.3	277.9	599.33	178.02
Sexi_60	108.52	152.89	167.62	370.85	349.87	169.31	36.16	42.11	43.95
Sexi_61	93795.5	81386.2	35573.9	39324.1	7921.62	11941.4	5857.38	4236.26	2295.3
Sexi_62	0	0	0	182	93	15	1	2	1
Sexi_63	0	0	0	5	4	2	0	0	0
Sexi_64	14.87	6.86	26.97	292.92	125.64	123.02	42.67	101.39	53.7
Sexi_65	432.24	197	381.49	1461.75	1236.32	1345	152	311	1305.11
Sexi_66	1202.05	1091.6	816.97	528.57	721.96	587.04	92.54	168.96	96.07
Sexi_67	0	0	0	1.45	1	1.44	0	0	0
Sexi_68	1.63	0	11.08	310.99	83.19	302.73	4.9	0.25	0
Sexi_69	398.96	350.28	334.83	677.53	1930.89	1129.56	55.75	50.37	180.12
Sexi_70	0	0	0	967.59	260.48	1504.05	39.39	59.8	6.99
Sexi_71	0	0	21.66	27.28	84.92	22.16	70.98	176.21	93.03
Sexi_72	374.84	384.35	722.64	1476.86	1585.14	1389.98	388.75	283.98	548.69
Sexi_73	4445.22	3574.56	3883.71	8432.58	9734.47	7826.04	3455.98	4001.18	5420.62
Sexi_74	9774.16	6968.88	8133.67	11343.4	12551.1	10609.2	7029.48	7073.64	8528.18
Sexi_75	2688.11	3042.7	2536.83	2087.44	992.51	708.51	1089.52	1655.64	586.69
Sexi_76	5691.29	1291.53	6967.14	13003.9	1027.69	2049.78	8822.46	9122.92	9616.1
Sexi_77	1460.09	456.6	2305.4	6253.15	407.18	396.99	2530.35	2285.71	617.08
Sexi_78	261.5	345.16	630.42	146.55	112.48	115.24	413.36	939.16	542.93
Sexi_79	88.93	160.42	338.56	264.23	307.3	1235.43	42.14	58.83	112.11
Sexi_80	0	0	0	0	0	0	0	0	0
Sexi_81	88.13	127.46	69.7	2259.1	1691.7	1911.48	61.6	26.76	18.08
Sexi_82	567.24	301.27	395.88	126.21	0	215.11	6.67	2.2	2.33
Sexi_83	0	0	0	548.58	517.77	0	0	0	2.88
Sexi_84	61449.2	51365.1	54692.9	38046.8	42742.9	36719.6	98155.2	99070	83375.2
Sexi_85	42.9	0	27.73	15544	10750.2	13905.8	7279.05	6845.32	6292.7
Sexi_86	1.03	2	0	209.05	204.31	78.04	36.25	97.64	38.98
Sexi_87	0	0	0	64.62	35.43	61.81	13.82	72.76	67.81
Sexi_88	0	0	0	6	6	15.18	0	0	2
Sexi_89	139.04	112.91	202.06	1865.87	951.24	657.4	644.92	314.78	409.08
Sexi_90	355.44	229.77	246.23	545.83	711.89	642.35	45.47	17.29	101.98
Sexi_91	147.47	75.05	178.8	436.02	333.96	277.73	118.38	168.08	159.62
Sexi_92	143.9	68.15	248.75	2821.32	3013.88	1520.86	153.19	89.53	273.67
Sexi_93	769.21	58.4	60	11184	12318.7	13712.8	1560.83	1446.87	13508.1
Sexi_94	1	0	0	8.84	0	1.99	3	0	0
Sexi_95	0	32.59	0	1585.96	912.32	243.23	0.42	317.09	158.2
Sexi_96	0	0	0	5.91	431.35	33.79	207.85	1.74	199.81
Sexi_97	1.41	0	0	2166.59	307.33	23.39	47.02	258.26	32.35
Sexi_98	0	0	0	0	0	0	0	0	0
Sexi_99	2.56	5.22	15.54	24.29	19	10	0	0	0
Sexi_100	0	0	0	0	0	1	0	0	0
Sexi_101	2832.21	3510.51	3538.41	4739.99	6009.05	1647.1	833.84	844.05	584
Sexi_102	566.57	905.07	749.63	2386.2	2435.82	4753.24	2111.98	1913	2347.8
Sexi_103	0	0	0	233.8	172.14	15.72	9	0	26.1
Sexi_104	4	0	0	633.94	1228.71	197.17	21.53	0	31.76
Sexi_105	1211.79	2124.52	452.75	876.46	661.11	1550.49	3792.48	1123.85	513.07
Sexi_106	1252.53	1001.32	969.66	1602.19	839.93	1286.06	241.64	270.86	164.07
Sexi_107	14.67	6.19	8.98	454.88	463.25	69.59	112.94	48.87	101.92
Sexi_108	0	0	0	13	31	7.18	0	2.17	2.58
Sexi_109	293.31	190.28	142.77	1885.75	2462.82	2469.91	124.71	147.04	271.08
Sexi_110	0	0	0	979.3	978.04	1197.81	72.31	185.52	2.73
Sexi_111	37.52	0	20.99	27.69	37.64	10.65	45.41	91.58	11.7
Sexi_112	0	0	0	10.33	41.48	25.09	0	0	0
Sexi_113	15450.1	16644.3	11143	89575.6	54687.6	31262.9	20480.3	60166	2806.31
Sexi_114	5.63	6.43	6.91	22.95	19.79	16.96	0	6.32	2.18
Sexi_115	251.57	424.61	302.67	739.46	673.39	254.81	436.34	727.5	662.73
Sexi_116	0	0	0	2.6	3.47	3	0	0	0
Sexi_117	0	0	0	5	0	1	0	0	0
Sexi_118	216724	238874	213233	19013	11057.4	8985.53	44343	44916.7	22641.3
Sexi_119	3201.45	2337.69	267.82	23711.4	36767.8	25500.3	1322.78	1109.84	4306.6
Sexi_120	13958.9	9015.71	8300.28	80042	49611.2	13667.1	26992	32984.8	21630
Sexi_121	4957.28	1403.09	1357.64	11275	9858.8	12307.6	1193.28	2175.52	2469.53
Sexi_122	1125.46	362.38	1.2	6860.72	8918.9	3182.04	3935	4384.45	2652.21
Sexi_123	312.07	219.94	217.71	1393.6	835.43	610.44	185.87	229.88	111.48
Sexi_124	393.51	297.03	441.73	3281.23	1539.31	1139.29	443.03	581.31	567.17
Sexi_125	847.34	464.73	435.69	1726.94	898.2	632.94	866.71	363.77	532.18
Sexi_126	0	0	0	48.61	4.82	3.97	4.41	0	1.41
Sexi_127	45.45	27.28	43.78	128.28	15.55	53.19	66.26	39.26	29.52
Sexi_128	23	18.01	34	109.34	42.55	33.07	3	5	12
Sexi_129	0	1	0	2	0	0	0	0	3
Sexi_130	31	35.03	18.68	2177.54	1417.09	1337.67	256.62	400.59	266.17
Sexi_131	59.8	54.15	36.22	728.68	562.6	539.03	33.33	38.16	50.53
Sexi_132	172.35	119.55	86.96	1758.6	1281.85	924.34	0	6.39	5.46
Sexi_133	778.91	135.48	140.55	1698.18	1700.15	1192.34	251.4	121.49	188.49
Sexi_134	214.93	73.85	18.07	3016.81	6543.54	5014.41	302.29	60.07	292.16
Sexi_135	52.85	0	0	1111.7	2004.25	136.03	134.81	29.31	222.83
Sexi_136	7.03	64.99	10.55	554.52	444.5	501.4	458.12	388.69	283.53
Sexi_137	14.48	0	5.76	768.41	293.34	223.76	0	13.72	21.91
Sexi_138	0	0	0	356.72	0	0.97	0	7.56	0
Sexi_139	342.21	272.05	550.27	428.6	378.41	182.3	0	32.92	0
Sexi_140	20.7	22.34	43.08	32.83	25.33	16.57	5.81	10.71	8.39
Sexi_141	38.95	58.32	172.75	211.22	263.63	211.87	36.71	29.17	51.7
Sexi_142	10	17.18	16	14.39	7	6	0	0	0
Sexi_143	1	2	0	2	1	1	0	0	1
Sexi_144	229.15	390.78	562.84	2259.59	1764.59	2155	142.7	142.2	35.63
Sexi_145	2733.41	1977.99	1100.08	9203.5	14295.4	9049.59	406.69	367.57	2117.8
Sexi_146	731.9	339.94	594.16	9045.12	10271.6	11220	2081.26	1121.77	3014.8
Sexi_147	6447.95	4914.67	4680.26	4594.59	4759.71	4030.7	2796.49	3094.74	2166.76
Sexi_148	0	0	0	0	0	0	0	0	0
Sexi_149	0	0	0	78	115	0	0	0	1
Sexi_150	0	0	0	146	39	16.26	5	0	0
Sexi_151	0	0	0	150.53	94.69	79.46	16.92	7	0
Sexi_152	0	0	0	80.33	89.89	90.99	0	2	0
Sexi_153	1711.36	627.33	68.14	49759.1	19875.5	23052.5	5706.37	6960.59	97.63
Sexi_154	2781.64	1009.29	106.86	4118.77	407.7	892.65	997.27	11460.2	214.22
Sexi_155	0	4.38	0	4477.18	1215.8	1646.8	1976.36	30.17	16.14
Sexi_156	0	0	0	2	0	0	0	0	0
Sexi_157	0	2	2	4	2	0	0	0	0
Sexi_158	3868.88	2387.26	1779.61	10733.9	11862.7	11245.8	631.48	597	820.5
Sexi_159	1467.82	875.63	528.08	803.4	1057.54	1853.16	1123.99	863.02	355.73
Sexi_160	214.48	85.77	187.32	553.94	388.84	196.83	44.8	102.24	72.12
Sexi_161	0	0	0	85.21	0	0	0	12.29	11.41
Sexi_162	1949.49	1074.67	1711.71	1906.34	1807.75	1060.11	2123.43	1223.56	2147.26
Sexi_163	12376.8	15364.2	14753.7	3892.45	1618.87	391.67	2211.79	2509.06	1343.38
Sexi_164	95.64	48.5	15.73	1549.99	999.68	1019.7	308.84	51.81	41.48
Sexi_165	93.32	22.22	3.23	6378.57	2383.25	1908.47	249.31	40.02	122.91
Sexi_166	0	0	0	0	0	0	0	0	0
Sexi_167	236.7	361.44	210.16	561.67	149.36	284.45	149.29	167.11	113.21
Sexi_168	0	0	0	866.4	0	255.24	52.87	0	110.01
Sexi_169	101.62	28.29	9.65	306.14	214.39	57.58	0	36.48	25.6
Sexi_170	13.13	71.01	17.82	519.75	212.99	200.54	17.8	126.97	63.55
Sexi_171	10576.8	7032.51	577.8	21779.9	18672.3	6720.51	1486.3	1633.03	767.88
Sexi_172	90.38	46.3	91.01	3757.07	2018.01	1524.97	36.85	22.5	51.5
Sexi_173	263.68	40.12	94.88	1319.09	248.22	482.4	207.8	29.18	64.95
Sexi_174	0	0	0	1524.14	473.32	1136.95	179.75	43.5	66.61
Sexi_175	455.98	181.3	80.84	1484.57	1517.14	1419.52	30.3	69.75	201.73
Sexi_176	184.15	91.51	57.68	846.39	1457.08	386.91	20.55	15.1	0
Sexi_177	59.87	41.66	28.06	1229.41	849.12	629.07	138.69	49.44	100.81
Sexi_178	52.19	36.94	47.26	4042.18	2251.77	2522.32	331.6	643.41	369.77
Sexi_179	1659.63	829	1694.21	775.93	272.09	382.95	292.83	195.13	130.82
Sexi_180	112.86	188.01	218.61	0	0	0	0	0	0
Sexi_181	361.85	201.68	366.36	188.81	267.13	142.69	73.64	214.61	117.74
Sexi_182	67640	43808	66026.5	51230.3	49954	48928.6	49450.8	18436	53762.3
Sexi_183	205.31	135.68	204.87	2756.81	3456.43	2420.98	46.75	19.16	148.21
Sexi_184	7.18	7.88	17.07	27.05	33.01	11.39	5.1	7.3	3.3
Sexi_185	5.04	7.72	34.19	77.73	48.55	5.05	1.2	33.45	6.72
Sexi_186	792	722.63	2422.05	1687.13	1518.56	532.74	94.58	153.95	95.61
Sexi_187	0	0	0	352.34	26.3	19.91	52.7	16.75	8.66
Sexi_188	3242.62	2672.41	3718.51	37930.2	28410.7	43406.3	0	9.14	420.3
Sexi_189	7.68	16.25	7.98	245.36	146.96	223.81	19.92	11.84	80.22
Sexi_190	0	0	0	0	0	0	0	3.99	3.24
Sexi_191	0	0	0	5.37	0	0	0	0	0
Sexi_192	162.25	89.25	15.53	11612	15950.7	8737.97	731.8	303.99	2675.34
Sexi_193	0	0	0	2118.09	106.25	146.6	190.58	112.03	61.86
Sexi_194	283.37	255.31	463.11	692.62	710.65	254.98	43.52	0	23
Sexi_195	58.45	58	79.99	404.18	145.9	531.55	80.14	114.34	118.8
Sexi_196	26	23	32	30	33	24	5	2	10
Sexi_197	0	0	0	41.18	27.41	21.92	0	0	1
Sexi_198	0	0	0	95.42	143.36	64.07	1	7	0.96
Sexi_199	296.49	320.37	523.82	1119.07	885.78	917.32	510.01	531.65	454.46
Sexi_200	5.04	2.28	11.98	105.35	11.7	14.57	6.04	2.94	5.54
Sexi_201	1548.5	1122.83	1195.84	813.22	683.42	743.81	616.03	536.32	410.25
Sexi_202	0	0	0	14	5	8.04	1	0	0
Sexi_203	0	0	0	10.01	0	0	0	1.78	0
Sexi_204	0	0	0	34.71	11	7.15	5.57	3	0.1
Sexi_205	0	0	0	4	0	0	0	0	0
Sexi_206	52.95	34.57	28.24	35.91	28.27	17.95	20.54	44	27.09
Sexi_207	717.34	486.45	586.62	985.28	675.45	685.25	108.8	158.52	194.89
Sexi_208	165.05	206.56	288.88	28.32	5.29	14.64	7.72	5.42	0
Sexi_209	0	0	0	939.97	683.21	860.42	638.27	789.18	780.01
Sexi_210	10.71	11.13	0	428.18	400.26	303.11	382.25	445.15	794.71
Sexi_211	190.43	178.63	52.15	2604.71	1874.08	2161.44	2571.88	2073.17	3825.1
Sexi_212	6.4	0	2	4380.47	5913.38	3562.86	1142.7	4.58	1089.95
Sexi_213	0	0	0	9.51	3.54	0	0	0	0
Sexi_214	2792.56	1797	1412.13	7149.38	12801.8	9845.36	522.53	463.8	1219.94
Sexi_215	267.65	433.15	252.21	32.34	43.35	46.22	74.32	91.57	189.92
Sexi_216	19.27	19.76	10.73	15.94	45.5	0	18.21	9.36	29.43
Sexi_217	756.25	1187.45	556.14	2802.04	1683.69	874.43	183.58	832.71	309.21
Sexi_218	135.75	457.55	250.86	436.96	231.31	228.57	80.42	102.29	58.79
Sexi_219	0	0	0	76.39	105.66	33.74	158.58	139.78	160.08
Sexi_220	0	0	0	0	0.32	0	0	0	0
Sexi_221	8857.2	4940.63	4321.77	23833.7	38313.2	32555.2	9417.61	5686.6	22553.6
Sexi_222	1345.16	1442.88	399.06	2278.49	2384.83	2549.41	117.78	157.85	2038.12
Sexi_223	241.96	326.05	141.86	2005.13	2238.26	1502.86	136.2	119.92	615.26
Sexi_224	22.37	28.16	42.85	676.79	323	565.16	359.95	180	250.24
Sexi_225	79.2	2.68	24.33	829.37	246.88	103.84	16.14	5.3	8.73
Sexi_226	57.71	76.83	82.45	101.75	54.51	84.56	14.19	2.75	5
Sexi_227	0	0	0	1	0	0	1	1	0
Sexi_228	8.99	15.26	10.36	48.5	29.76	21.98	0	13.8	0
Sexi_229	0	0	0	6.23	0	0.17	2	9.65	1.47
Sexi_230	39.58	12.49	17.26	3105.89	1079.49	1351.08	91.58	92.5	48.83
Sexi_231	55.88	28.63	16.72	130.31	66.48	42.76	5.38	0	5.53
Sexi_232	0	0	0	29.89	34.83	38.7	26	27.93	17.71
Sexi_233	0	0	0	12	28	11	4	0	0
Sexi_234	0	0	0	0	0	0	0	0	0
Sexi_235	0	2.38	8.7	31.56	16.01	4.43	0	0	0
Sexi_236	4.79	6	2.82	6.46	8.61	0	4	0	0
Sexi_237	15844.9	15045	12972.4	16761	14561.9	7479.14	2863.39	3302.22	2621.13
Sexi_238	0	0	0	1052.09	142	8	1	6	2
Sexi_239	0	5.36	0	28.69	0	17.51	0	0	0
Sexi_240	0	0	0	3795.35	1525.73	1744.08	296.71	264.86	370.07
Sexi_241	0	0	0	1439.81	355.67	5.43	0	6.23	2.63
Sexi_242	0	0	0	59.54	36.97	27.03	4.71	13.38	17.5
Sexi_243	875.32	242.35	52.08	2240.87	2003.48	2997.7	1827.7	541.65	482.74
Sexi_244	3.24	0	0	168.14	93.32	47.61	4.96	11.39	7.81
Sexi_245	99.73	59	0	0	128.04	317.33	39.68	75.88	299.95
Sexi_246	0	0	0	10.9	24.73	26.88	0	0	0
Sexi_247	10.67	10.17	11.42	30.2	21.41	15.91	3.11	0	0
Sexi_248	0	0	0	0	0	0	0	0	0
Sexi_249	0	0	0	3	3	0	0	0	0
Sexi_250	0	0	0	0	0	0	0	0	0
Sexi_251	787.18	1359.92	1258.42	443.09	426.55	320.78	251.54	515.33	295.74
Sexi_252	159.45	158	349.27	301.76	349.04	645.46	80.16	73.71	119.46
Sexi_253	2479.83	3412.24	3234.82	4856.2	4429.54	5117.65	1966.92	2204.95	1603.87
Sexi_254	0	0	0	0	0	31.1	41.37	50.93	0
Sexi_255	10.6	12.86	9.06	115.94	136.39	152.25	103.67	108.73	57.91
Sexi_256	0	0	0	202.44	233.83	284.21	11.48	34.91	37.84
Sexi_257	4	1	6	35	14	22	0	0	0
Sexi_258	51.73	20.49	23.8	2272.9	1704.66	1345.61	468.06	368.22	659.13
Sexi_259	127	108.15	122.55	276.68	41.47	56.16	39.64	96.16	8.77
Sexi_260	0	0	0	125.68	139.8	69.75	12.96	21.75	118.89
Sexi_261	71.89	34.34	57.97	91.78	39.1	58.15	27.74	3.39	18.51
Sexi_262	0	0	0	1302.08	963.69	837.8	138.66	240.64	242.05
Sexi_263	13.49	69.63	0	127.05	98.53	74.35	0	16.67	18.97
Sexi_264	289.12	255.58	208.28	1421.58	1182.15	694.86	26.2	14.28	5.29
Sexi_265	17	11	5	54.39	13	6.16	0	2	1
Sexi_266	0	0	0	17.84	3.55	6.81	1.57	0	0
Sexi_267	0	0	0	1	1	1	0	2	0
Sexi_268	0	0	0	10	5.26	0	0	0	0
Sexi_269	0	0	0	0	0	0	0	0	0
Sexi_270	0	0	0	10	3	5	3	2	3
Sexi_271	18.17	14.84	32.11	21845.9	7801.4	15839.8	646.93	2335.07	695.76
Sexi_272	0	0	0	0	0.07	0	0	0	1.56
Sexi_273	0	0	0	51.89	2.93	19	0	0	3.44
Sexi_274	0	0	0	1	2	0	0	0	0
Sexi_275	0	0	0	3	1	0	0	0	0
Sexi_276	4164	3350	4257	9948.13	10394.6	8856.8	2398.43	2356.94	2513.73
Sexi_277	253.91	72.81	276.19	2539.15	2655.12	2090.28	53.96	61.67	553.36
Sexi_278	2303.38	1828.66	2235.93	2310.39	1147.74	1795.22	1066.66	1425.54	429.07
Sexi_279	2.96	7.76	9.7	17.92	5.93	2.19	4	1	0
Sexi_280	94.21	33.39	95.69	1186.86	872.39	496.3	453.55	77.29	303.15
Sexi_281	37.63	33.12	26.97	300.69	185.78	55.26	42.01	19.91	49.92
Sexi_282	0	0	0	8.31	0	2.14	1.02	0	0
Sexi_283	253.74	74.16	124.87	939.42	674.21	140.79	478	304.3	511.71
Sexi_284	23.12	9.63	110.62	801.51	282.33	252.68	284.01	375.62	462.48
Sexi_285	1	2.01	0	4	2	0	0	1	0
Sexi_286	4328.71	2018.16	3718.2	3371.34	1540.63	624.34	544.12	678.46	734.9
Sexi_287	1184.08	935.05	1257.33	3469.73	3111.48	1870.55	944.08	494.57	816.63
Sexi_288	0	0	0	113.92	40.3	77.3	94.23	49.45	98.61
Sexi_289	11.07	1.93	25.68	99.25	101.44	45.65	7.58	2.97	1.86
Sexi_290	0	0	0	1671.05	492.58	1550.72	0	0	448.16
Sexi_291	0	0	0	0	0	0	0	0	0
Sexi_292	0	0	0	1	0	2	0	0	0
Sexi_293	16611.4	9716.22	13516.6	24489.2	34773.2	29066.9	19479.1	10232.5	28038.2
Sexi_294	0	0	0	886.24	331.66	136.82	0	0	106.23
Sexi_295	112.24	430.77	304.31	758.6	865.64	562.73	88.83	59.69	66.49
Sexi_296	172.92	34.26	90.15	930.97	200.82	499.33	1829.75	373.32	683.59
Sexi_297	201.06	37.24	62.28	8033.15	4008.54	4806.56	2701.28	230.1	206.37
Sexi_298	0	0	0	0	0	0	0	0	0
Sexi_299	0	0.99	0	8	8	3.87	2.7	0	0
Sexi_300	1010.83	1347.45	813.92	5175.69	2781.85	2603.77	2247.45	3046.81	1326.33
Sexi_301	211.12	77.27	139.73	380.03	391.79	255.01	201.36	260.46	377.12
Sexi_302	16.72	3.4	8.01	254.02	54.83	102.94	10.54	24.48	54.65
Sexi_303	1045.96	248.48	85.73	2718.05	3702.08	1509.82	211.08	237	1269.05
Sexi_304	0	1.26	0	573.95	795.21	251.46	26.61	253.63	13.83
Sexi_305	0	0	0	51.64	13.45	11.25	13.02	8.55	6.49
Sexi_306	9.51	2.45	2.71	364.28	44.91	207.14	155.36	93.51	190.43
Sexi_307	5.9	0	6.17	403.96	141.93	238.96	168.58	148.7	168.8
Sexi_308	746.21	603.01	405.84	273.69	151.45	177.03	16.97	189.8	29.41
Sexi_309	699.23	449.08	310.98	12518.6	6346.77	6638.22	3106.43	2975.98	2782.11
Sexi_310	11.38	3.14	0	46100.2	0	0	4009.66	26442.7	8.66
Sexi_311	6266.41	4020.1	11078	38411.1	4.59	0	189057	387506	37779.4
Sexi_312	20.69	9.86	1.08	293.15	507.39	275.55	88.25	7.79	103.25
Sexi_313	52.83	37.97	8.55	1631.63	3165.19	2292.03	558.98	83.12	950.47
Sexi_314	1994	1640	2205	4469	4692	4153	1674	936	1854
Sexi_315	0	0	0	801.09	952.48	168.66	57.31	28.11	297.62
Sexi_316	52.78	36.84	70.52	5.01	12.76	16.77	109.18	37.38	30.95
Sexi_317	0	0	0	2286.8	2136.58	726.08	283.45	108.93	362.28
Sexi_318	6	0	1	18	20.41	18.12	0	0	3.11
Sexi_319	2699.63	1653.48	1085.94	1287.81	1705.59	1260.76	1028.9	822.31	2146.06
Sexi_320	0	0	0	125	45.94	17.67	0	0	0
Sexi_321	0	0	0	20.31	0	0	0	0	0
Sexi_322	9.13	11.38	19.29	557.99	70.32	171.82	77.5	30.18	50.35
Sexi_323	7.91	35.79	48.03	566.91	136.21	141.06	1358.96	1144.03	404.73
Sexi_324	5.39	6.21	8.39	151.51	217.4	106.47	2.43	4.64	0
Sexi_325	9.95	9.01	62.77	118.4	0	2.57	3.53	69.24	8.59
Sexi_326	3.79	11.04	8.49	93.32	30.09	25.28	6.01	5.65	6.22
Sexi_327	0	0	20.19	58.6	28.15	0	0	0	0
Sexi_328	0	0	1	9.27	2.64	3.3	0	2	0
Sexi_329	11	7	14	34.94	18.88	9.06	6	6.01	7
Sexi_330	0	0	149.27	1219.4	487.15	747.54	780.54	497.65	388.94
Sexi_331	0	0	0	4543.78	3704.01	2148.09	1686.67	1702.66	1105.6
Sexi_332	0	0	0	425.95	157.24	115.2	101.05	92.97	124.37
Sexi_333	43.12	12.22	51.39	3976.09	1955.14	1805.91	363.07	788.79	459.89
Sexi_334	0	0	0	300.44	189.57	33.99	0	0	0
Sexi_335	163.98	146.71	149.21	968.46	877.33	196.43	100.74	191.18	98.92
Sexi_336	147.38	157.83	80.38	10870.1	11241.2	7169.14	5366.51	1224.25	1658.9
Sexi_337	75.23	44.75	40.91	175.68	188.47	82.06	169.36	193.17	202.8
Sexi_338	0	0	0	247.95	217.23	347.08	117.16	294.97	846.41
Sexi_339	40.96	34.33	7.6	66.97	62.41	72.59	53.73	54.1	81.5
Sexi_340	0	0	0	409.28	410.84	0	0	0	0
Sexi_341	5.96	0	2.47	727.87	513.72	95.42	395.73	3.44	88
Sexi_342	170.13	171.35	193.88	1031.6	769.13	771.81	463.66	560.31	346.96
Sexi_343	305.06	318.12	130.13	2596.18	1674.84	3845.5	570.52	933.74	480.29
Sexi_344	1465.19	1476.01	781.04	3350	759.48	2664.27	23.4	0	241.87
Sexi_345	0	0	0	16.49	3.71	15.56	0	0	0
Sexi_346	54.19	27.18	12.62	3104.56	1875.13	694.63	185.56	1132.31	929.45
Sexi_347	264.93	423.4	621.39	217.16	131.15	71.26	56.34	27.23	35.45
Sexi_348	495.93	351.18	309.64	626.5	531.38	583.63	337.04	250.25	463.49
Sexi_349	177.67	80.94	191.52	636.18	966.51	473.29	46.22	33.77	57.15
Sexi_350	2497	1819	1666	1575	2266	2190	1781	1769	2113
Sexi_351	1575.62	1766.61	1320.3	910.27	335.34	413.02	0	249.97	0
Sexi_352	1573.8	1293.46	1226.03	1020.81	163.77	308.66	144.9	96.45	24.08
Sexi_353	19.13	6.87	18.91	451.48	263.07	184.04	49.23	20.63	108.93
Sexi_354	67.64	55.65	95.29	1031.44	138.14	31.63	80.84	74.18	13.9
Sexi_355	210.6	224.22	307.6	1371.28	1370.85	1159.12	576.09	699.08	617.48
Sexi_356	0	0	0	212.06	187.22	117.95	361.18	383.57	201.08
Sexi_357	544.53	615.81	1021.58	3546.97	2355.94	906.96	1140.7	759.24	1168.46
Sexi_358	1378	836	1356	1744	2216	2006	1162	987	2032
Sexi_359	382	27	37	4121	16164	11988	254	6110	13147
Sexi_360	0	2.28	0	303.89	3.56	33	2.76	71.4	0
Sexi_361	29.69	35.94	0	146.78	201.29	102.64	61.66	9.51	19.31
Sexi_362	1199.9	954.07	1062	1343.68	864.11	946.64	569.79	665.62	424.6
Sexi_363	0	0	0	488.54	63.54	15.12	398.67	261.58	150.42
Sexi_364	0	0	1	7.92	1	0	0	0	1.98
Sexi_365	0	0	0	5.06	1	0	0	0	0
Sexi_366	1.11	1.08	21.96	18.08	1.14	0	0	0	0
Sexi_367	3162.19	2465.7	1361.37	10019.6	15829.1	14862.9	2192.19	1635.3	4284.47
Sexi_368	425.13	256.61	516.81	1281.31	672.62	1168.33	287.51	167.8	340.04
Sexi_369	5.75	16.26	5.99	552.49	375.72	341.24	0	44.22	0
Sexi_370	269.39	296.22	271.87	343.89	360.36	234.24	45.14	242.89	35.34
Sexi_371	26508.5	163.57	77.96	25107	76152	65403.8	14668.3	6263.33	64247.9
Sexi_372	0	27.63	0	0	15.95	0	0	4.6	0
Sexi_373	3.34	3.27	4.28	5.38	6.28	4.11	0	0	0
Sexi_374	60.67	86.29	37.77	231.87	299.58	367.78	41.01	61.54	39.82
Sexi_375	589.02	328.13	153.79	2351.98	117.14	10.45	0	5.55	0
Sexi_376	0	0	0	697.38	257.49	507.75	0	0	0
Sexi_377	144.1	144.65	156.18	458.4	393.68	184.86	14.52	47.17	20.27
Sexi_378	8106.14	5309.94	1668.25	9397.88	3693.56	742.15	893.09	715.16	79.01
Sexi_379	5.59	6.39	4.18	33.58	54.97	25.02	0	0	0
Sexi_380	2004.56	1568.78	1683.05	3256.39	3912.17	2957.22	1179.48	1324.73	2150.04
Sexi_381	526.44	305.22	294.08	379.69	0	659.87	0	0	0
Sexi_382	0	0	0	916.8	139.22	130.46	333.59	88.28	151.3
Sexi_383	32.13	52.56	55	734.93	441.33	305.02	4.94	0	33.67
Sexi_384	0	0	2.18	25.15	41.23	18.48	29.85	47.06	28.75
Sexi_385	67.99	39.29	114.53	1241.56	1191.71	728.18	303.31	321.5	301.12
Sexi_386	0	0	0	0	0	0	0	0	0
Sexi_387	10.39	3.05	13.55	23.07	1	2.26	2.02	13.2	0
Sexi_388	0	0	0	7.11	3.35	0	0	1.01	0
Sexi_389	64160	50941	54656	72532	88064	73616	56868	53428	48729
Sexi_390	360.69	287.79	309.9	700.76	585.17	578.89	377.58	239.2	277.44
Sexi_391	1232.03	799.45	1379.23	3213.58	2084.31	2029.49	1731.32	1401.62	1588.99
Sexi_392	0	10.52	2.64	58.55	21.05	14.44	34.55	161.03	74.97
Sexi_393	142.98	181.01	135.9	52.62	41.28	30.92	142.05	160.45	91.71
Sexi_394	115.5	98.71	173.74	1077.82	853.93	1172.26	227.89	349.22	162.77
Sexi_395	33.03	16.67	48.28	124.1	75.67	25.17	3.07	2.42	0
Sexi_396	372.98	310.11	453.83	2185.97	2513.64	1624.93	0	71.64	183.34
Sexi_397	83.12	103.15	278.57	4781.02	1711.18	1074.52	637.47	773.15	704.74
Sexi_398	5159	1606	647	10764	11115	11184	2741	1537	5477
Sexi_399	2256.43	1075.79	584.18	12916.9	9733.2	7801.45	1927.68	1235.99	3208.73
Sexi_400	0	0	0	11	0	0	0	0	0
Sexi_401	547.08	535.96	648.68	1646.47	1176.01	1152.49	229.95	997.69	591.3
Sexi_402	37.72	40.47	15.65	88.08	24.62	36.61	9.25	21.1	14.95
Sexi_403	523.3	604.98	668.49	0	0	0	0	157.98	0
Sexi_404	815.79	676.52	607.74	738.08	483.68	519.5	818.61	628.52	453.73
Sexi_405	780.39	614.18	505.14	636.52	358.1	388.56	469.26	737.22	536.31
Sexi_406	6362.12	4539.51	4947.06	6649.84	6915	5242.45	5116.66	6539.63	4125.07
Sexi_407	851.42	792.67	590.39	947.95	889.71	1152.59	389	359	218
Sexi_408	231.29	84.96	212.14	348.56	128.88	137.79	140.88	117.8	0
Sexi_409	0	39.36	0	1039.72	650.37	366.31	1069.65	1039.51	941.49
Sexi_410	611	446.87	487.74	889.35	906.61	453.79	106.62	96.63	116.59
Sexi_411	4.34	0	1.5	281.42	60.1	44.01	5.58	0	10.93
Sexi_412	8.25	20.81	55.93	156.34	136.35	45.87	20.96	5.59	20.4
Sexi_413	1	4	1	8.39	4	4.06	2	1	1
Sexi_414	638.53	495.78	696.81	377.37	84.68	32.83	49.79	41	27.21
Sexi_415	8.19	1	5.48	106.78	51.42	24.82	20.82	44.21	18.87
Sexi_416	107.2	57.82	61.12	32.86	24.58	12.79	2.09	2.8	0
Sexi_417	17.02	16.86	18.1	26.15	7.24	6.98	91.57	54	84.09
Sexi_418	1.11	0	0.96	31	28.01	12	100.88	90.81	18
Sexi_419	0	0	0	0	0	0	0	0	0
Sexi_420	4.47	0	0	182.62	72.3	73.71	0	12.38	0
Sexi_421	0	0	0	444.48	502.13	554.3	117.8	24.41	79.08
Sexi_422	111.35	65.51	148.26	69	72.24	47.73	41.8	55.46	67.02
Sexi_423	4.87	1.63	9.8	15.35	4.55	9.49	2.16	0	1.9
Sexi_424	0	0	0	4	0	1.37	0	0	0
Sexi_425	0	3	0	4.82	1	0	0	0	0
Sexi_426	2.51	4.15	3.27	1635.96	1318.92	1368.59	7.57	6.94	15.25
Sexi_427	29.92	16.38	19.77	139.5	259.5	13.16	14.46	52.51	30.02
Sexi_428	7.34	10.56	7.29	19049.5	5318.79	6764.29	79.67	96.8	657.28
Sexi_429	61.23	57.51	67.26	274.12	69.6	62.77	17.49	11.62	9.97
Sexi_430	5620	3402	4470	7028	5679	6551	1918	1930	2269
Sexi_431	3.78	4.94	0	967.68	176.34	581.73	1903.49	1907.7	1385.33
Sexi_432	69.69	85.52	148.33	291.33	445.85	302.52	42.53	40.47	36.4
Sexi_433	212	117.55	146.22	330.16	132.32	310.5	61.53	49.97	23.53
Sexi_434	1	0	0	0	1.77	0	0	0	0
Sexi_435	3	0	0	1	0	0	0	0	0
Sexi_436	4.6	0	5.45	11.12	2.42	6.06	0	0	27.71
Sexi_437	3467.62	3589.64	3839.35	17053.2	20222.2	18203.7	2087.19	3748.21	4298.13
Sexi_438	63.19	1344.21	451.55	2064.12	1068.09	648.75	87.49	145.75	61.37
Sexi_439	1178.01	395.16	915.9	237.08	289.22	0	0	0	0
Sexi_440	0	0	0	5	0	0	0	0	0
Sexi_441	0	0	0	104.94	91.1	0	0	0	0
Sexi_442	3138.81	3965	2891.29	11000.9	7917.98	3678.66	12136.4	6991.77	13767.8
Sexi_443	18.24	17.36	20.24	299.59	147.62	112.94	0	36.34	47.96
Sexi_444	87.61	63.94	104.36	713.83	542.15	405.74	65.8	98.87	150.59
Sexi_445	79.76	55.68	111.35	213.64	224.58	128.3	60.42	38.57	68.54
Sexi_446	570.23	714.14	727.74	1356.54	850.3	616.85	117.87	235.17	50.79
Sexi_447	48.31	31.7	39.75	601.19	551.72	727.63	370.27	174.82	221.15
Sexi_448	0	0	0	31.93	2	37	0	0	0
Sexi_449	1.24	11.54	7.65	1383.82	1462.98	899.9	570.96	383.56	888.14
Sexi_450	2571.13	2127.34	2257.8	3254.94	2930.89	2921.66	546.65	367.38	605
Sexi_451	269978	204518	241809	208836	232497	204998	412318	277250	283378
Sexi_452	0	0	0	10	5	0	1	8	0
Sexi_453	198.04	34.4	141.93	449.54	292.59	289.1	272.78	170.46	112.11
Sexi_454	67.01	145.6	148.66	287.46	143.41	88.9	14.22	37.54	89.89
Sexi_455	0	0	0	1.26	0	0	0	0	1
Sexi_456	421.77	358.3	423.88	906	1071.46	760.17	274.6	243.27	335.12
Sexi_457	1.29	6.82	5.84	32.61	5.99	10.28	4.6	4.09	8.32
Sexi_458	0	0	0	21	5	4	0	1	0
Sexi_459	10.62	0	6.1	51.99	5.91	9.36	0	0	4.22
Sexi_460	0	0	0	132.25	136.14	26.67	30.62	44	42.27
Sexi_461	157	82	220	190.47	47.86	92.33	18.4	0	32.73
Sexi_462	190.85	180.03	272.95	1049.71	530.63	390.81	162.69	124.08	115.79
Sexi_463	0	0	0	3	0	0	0	0	0
Sexi_464	261.67	543.61	350.45	732.16	465.6	357.67	254.16	211.46	183.94
Sexi_465	90	67	153.75	394.28	266.11	168.76	57.82	78.17	80
Sexi_466	0	0	0	13	0	0	1	3	0
Sexi_467	0	0	0	10	3	1	1	0	0
Sexi_468	0	0	2	5	1	4	0	0	0
Sexi_469	0	0	0	5	0	0	2	0	0
Sexi_470	0	0	0	5	1	0	0	0	0
Sexi_471	3038.89	2412.26	2929.35	8454.51	9350.33	8647.08	1928.59	1905.02	2295.97
Sexi_472	192	123	212.89	694.82	495.04	415.84	166.8	71	254.72
Sexi_473	34166.8	25912.2	20795.6	24774.9	30821.7	25768.8	23484.3	23509.9	34065.7
Sexi_474	361.39	234.14	448.32	553.14	375.39	437.88	312.26	543.34	374.56
Sexi_475	639.92	415.85	368.99	1186.99	988.99	695.56	299.9	488.43	337.66
Sexi_476	19.8	15.13	21.94	143.53	107.64	41.11	10.3	10.03	10.02
Sexi_477	0	0	0	13.4	7	2	0	5	0
Sexi_478	0	0	0	4.6	0	0	0	1	0
Sexi_479	47.22	2.32	23.4	105.43	105.39	216.8	0	0	0
Sexi_480	0	0	0	36.79	12.1	116.16	4.1	7.78	0
Sexi_481	14.88	6.37	8	57.86	64.51	9.27	6	4	12.62
Sexi_482	0	0	0	0	0	0	0	0	0
Sexi_483	3.31	0	4.09	19.17	7	8.33	1	0	0
Sexi_484	19.29	0	0	72.46	30.26	54.86	72.47	24	16.2
Sexi_485	16.71	20	35.31	32.13	60.74	33.77	27.53	0	10.77
Sexi_486	0	0	5.69	11.41	0	7.37	0	0	2.03
Sexi_487	0	0	0	42.66	7.49	19	0	5.98	1.08
Sexi_488	0	0	0	133.57	110.23	85.38	12	9.2	7
Sexi_489	0	0	1.98	2	0	0	0	0	0
Sexi_490	1.05	1.94	2.06	177.48	234.4	76.49	16.79	7.9	4
Sexi_491	0	0	0	516.73	196.24	450.91	31.96	60.66	258.32
Sexi_492	0	0	0	3	0	0	0	0	0
Sexi_493	145.19	128.73	85.14	240.52	133.4	101.03	69.47	39.49	31.01
Sexi_494	0	0	0	7	14.24	6.72	0	0	0
Sexi_495	0	0	0	3	2.71	0	0	0	0
Sexi_496	25.35	3.61	52.04	205.91	53.32	55.05	468.36	759.46	318.16
Sexi_497	28.6	9.65	38.4	27.95	47.17	10.96	0	0	0
Sexi_498	3	5.34	8.03	10.99	1.34	2.69	0	0	0
Sexi_499	0	1	0	1	0	0	0	0	0
Sexi_500	0	0	0	30	5	8.98	0	0	2
Sexi_501	1	0	4	60.09	77.39	101.11	1.49	0	3.04
Sexi_502	17	10	19	16	7.91	2.04	8	0	7
Sexi_503	0	0	0	3	0	2	0	0	0
Sexi_504	0	0	0	5	4.71	0	0	0	0
Sexi_505	0	0	0	1.19	5.43	0	2	0	1
Sexi_506	0	0	0	9.41	3	0	2	0	0
Sexi_507	0	0	0	74.52	0.59	44.13	3.29	16.23	0
Sexi_508	11.56	7.95	2.13	44.84	32.24	5.1	19.71	16.97	5.98
Sexi_509	13.97	3.66	25.51	38.96	16.69	34.73	0	0	0
Sexi_510	1	0	0	11	7	5	0	0	2
Sexi_511	0	4	2.05	8.56	0	0.97	0	0	0
Sexi_512	33	35	54.07	169.12	132.13	105.81	107.93	18	46
Sexi_513	178	170	261	961	463	485	86	56	265
Sexi_514	1182.04	1021.59	1039.91	1835.67	1724.38	1345.91	623.56	640.48	745.32
Sexi_515	3.25	2.87	0	2.22	0	0	0	0	0
Sexi_516	50.68	21.34	33.76	63.34	34.97	13.21	53.37	33.91	9
Sexi_517	0	0	0	8	1	0	0	3	0
Sexi_518	0	0	0	6	0	1	0	0	0
Sexi_519	48.53	99	137.55	466.96	253.15	90	22	41	19.15
Sexi_520	1	0	0	3	0	0	0	0	0
Sexi_521	14	14	17	301	221	140	19	8	23
Sexi_522	21.21	22.77	24.66	64.86	36.37	20.52	20.43	21.22	21.28
Sexi_523	2	6	15	9	2	4	0	0	0
Sexi_524	9.73	13.81	26.81	69.43	59.22	20.22	24	7.21	9.18
Sexi_525	0	0	0	7.31	2.12	5.3	0	0	0
Sexi_526	0	2.73	14.32	186.1	134.79	104.76	47	48.18	89.47
Sexi_527	0.49	0	2.05	33.13	23.25	11.16	0	2.01	0
Sexi_528	10.53	9.29	15.33	59.81	38.69	33.86	16.33	9.23	3.03
Sexi_529	0	0	8	3.21	3	0	0	0	2
Sexi_530	0	0	0	3.79	0	0	0	1	0
Sexi_531	0	0	0	12.9	0	3.16	0	0	0
Sexi_532	12.33	776.12	54.66	37143.4	15719.9	54.88	74.69	97.68	0.81
Sexi_533	0	0	0	171.97	43.89	1	0	0	0
Sexi_534	0	0	0	4.31	5.54	0	0	5.21	0
Sexi_535	2212.87	1101.27	141.29	16074.6	320.12	7031.06	5.03	73	0
Sexi_536	68.9	50.89	50.4	238.77	342.86	422.82	123.93	114.02	14.28
Sexi_537	0	0	0	0	0	0	0	0	0
Sexi_538	216.49	167.34	221.96	211.97	85.79	73.66	13.13	67.21	58.3
Sexi_539	53.4	49.94	105.21	495.42	451.75	162.57	290.4	309.93	319.45
Sexi_540	77.64	32.48	44.47	97.44	56.09	36.4	9.05	11.74	2.09
Sexi_541	8.07	0	5.06	76.77	0	68.55	0	0	0
Sexi_542	59.91	14.5	48.07	66.58	34.52	12.28	17.98	16.76	8.25
Sexi_543	25.09	34.2	28.73	212.45	190.88	8	67.59	104.48	4.92
Sexi_544	15.61	25.57	17.14	85.96	122.66	44.07	19.9	0	68.13
Sexi_545	102.62	76.9	98.46	389.05	240.86	279.33	19.05	26.23	39.93
Sexi_546	190.33	269.39	267.71	35.21	21.91	21.13	20.07	162.3	14.72
Sexi_547	49.92	42.92	71.67	5.73	2.25	0	166.11	15.07	34.22
Sexi_548	212.5	103.62	203.21	159.58	101.97	104.26	238.27	93.4	250.72
Sexi_549	0	0	0	1	0	0	0	0	0
Sexi_550	289.65	253.53	220.08	187.4	86.97	96.55	20.36	29.87	16.65
Sexi_551	15.16	61.26	22.36	63.04	73.97	47.77	25.31	54.43	26.19
Sexi_552	26.24	25.36	10.95	132.1	115.77	59.97	21.22	20.99	28.62
Sexi_553	1	13.97	7.54	7.45	0	0	0	6.12	11.9
Sexi_554	325.39	282.15	320.05	184.69	194.17	258.46	55.8	59.09	51.91
Sexi_555	28.82	406.66	155.08	57.83	13	12.13	13.33	40.57	18
Sexi_556	0	0	0	5	1	0	0	0	2
Sexi_557	50.54	44.85	65.45	289.35	278.43	117.21	35.47	27.19	51.75
Sexi_558	0	0	0	43.59	3.39	20.92	8.83	2.16	0
Sexi_559	0	0	0	0	0	0	0	0	0
Sexi_560	42	26	59	33.02	22	1	36.02	21	17
Sexi_561	84	40.44	136	645	758	395	25.33	29	76
Sexi_562	207	103	234	512	449	304	151	98	144
Sexi_563	2	0	0	28.84	12	11	0	0	0
Sexi_564	5.18	0	7.33	8.26	6.84	5.91	0	4.99	0
Sexi_565	0	2	0	5.02	0	0	0	0	0
Sexi_566	3.5	2.97	38.55	65.49	25.73	44.79	0	8.61	0
Sexi_567	8.82	15.41	2.85	213.83	67.63	72.79	45.42	31.6	24.77
Sexi_568	0	3	2	7	1.31	0	0	0	0
Sexi_569	0	0	0	9	0	0	0	0	0
Sexi_570	2	0	0	11	0	1	0	0	0
Sexi_571	192.46	141.79	35	5146.71	3111.74	2754.01	1591.93	3009.33	2028.95
Sexi_572	0	0	0	2	0	0	0	0	0
Sexi_573	0	0	0	18.57	7.19	5.75	1	2	1
Sexi_574	3.08	12.39	14.49	36.15	13.73	22.06	14.3	6.14	4.2
Sexi_575	575	539	714	678	370	235	405	341	285
Sexi_576	13	16.08	12.63	26.07	15.79	11.39	8	2.47	0
Sexi_577	0	2	2	5.62	22	10	6	3.84	5.01
Sexi_578	0	0	0	18.92	6	0	3	1	0
Sexi_579	0	0	0	11	1	0	0	0	0
Sexi_580	0	0	0	13.26	10.95	3	0	0	0
Sexi_581	0	0	2	4.39	0	2	0	0	0
Sexi_582	0	0	3	8	1	2	2	2	0
Sexi_583	0	0	0	7	0	0	0	0	0
Sexi_584	0	0	0	6	0	0	0	0	0
Sexi_585	0	0	0	57.52	28.7	7.73	21.94	18.06	13.9
Sexi_586	5.43	13.67	24.62	8.71	0	0	0	0	0
Sexi_587	0	0	0	0	0	0	0	0	0
Sexi_588	0	0	0	0	8.95	5.17	0	0	0
Sexi_589	10.14	3.54	5.7	15.25	26.73	10.17	0	4	0
Sexi_590	1	4	0	23.06	3	0	1.99	0	2
Sexi_591	117.01	73.97	88.67	247.94	90.5	94.84	33.55	12.4	38.77
Sexi_592	43.32	26.63	69.76	100.21	24.48	53.4	20.54	0	0
Sexi_593	682.78	709.62	528.08	1390.94	464.73	1038.63	60.88	77.45	16.65
Sexi_594	184.73	130.04	145.65	170	140.05	104.89	65.46	24	96
Sexi_595	28.29	11.22	57.78	216.24	76.52	72.69	16.22	5.41	16.76
Sexi_596	0	0	0	31.18	3.41	0	32.04	21.48	19.41
Sexi_597	3.45	20.94	3.52	113.76	124.56	3.2	56.65	29.8	37.64
Sexi_598	8	24	3.48	71.78	38.88	9.69	21.17	16	19.99
Sexi_599	72.79	67.11	36.27	24.26	11.22	7.29	58	58.04	27.7
Sexi_600	0	0	0	17.2	5.26	1.11	4	3.65	1
Sexi_601	17.34	1.92	9.43	16.44	11.31	6.19	0	0	0
Sexi_602	4.65	5	11.09	6.44	8.44	8.61	1	0	0
Sexi_603	1	0	0	1	0	0	0	0	0
Sexi_604	5.39	8.78	6.43	20.14	2.93	8.48	10	4	12
Sexi_605	1	0	0	3	1	0	0	0	1
Sexi_606	5.09	4	0	5.02	4.02	9	0	0	1
Sexi_607	47	64	42	18	2	2	0	0	2
Sexi_608	33	22	24	142	89	58	9	8	19
Sexi_609	240	204.6	192	259.33	178.39	190.11	81.85	115.77	75.04
Sexi_610	0	0	0	11.07	2	0	1.72	0	0
Sexi_611	0	0	0	0	0	0	0	0	0
Sexi_612	0	0	1	5	1	3	0	0	0
Sexi_613	0	0	0	16	6	6	0	0	0
Sexi_614	1	8	4.05	63.96	28.5	7.43	9	11	5.98
Sexi_615	0	0	0	3	0	0	0	0	0
Sexi_616	1	0	0	2	0	0	0	0	0
Sexi_617	744	661	1201	2387.76	1080.76	869.91	305.63	228.62	236.98
Sexi_618	10.44	12	16.24	61.65	15.43	16	5.32	20	1
Sexi_619	6.53	5.59	2.48	232.45	209.94	37.48	3	7.33	9
Sexi_620	0	0	0	3.51	0	1	0	0	0
Sexi_621	8.55	2	9	48.25	17.55	17.34	2	6	1
Sexi_622	0	0	0	0	0	0	3	0	0
Sexi_623	0	0	0	15	1	6	1	0	0
Sexi_624	0	0	0	3	0	0	0	0	0
Sexi_625	0	0	0	0	0	0	0	0	0
Sexi_626	3.3	0	4.9	34.53	12.47	6.68	6.44	8.5	9.99
Sexi_627	3	2	3	7	2	1	0	0	1
Sexi_628	1	2	2	20	4	7	1	1	1
Sexi_629	6.09	10	6.95	41.87	16.8	3.79	4.49	1.46	2.39
Sexi_630	1533.84	1561.74	1925.11	1552.14	693.9	642.08	1336.78	1120.62	906.38
Sexi_631	247.16	40.26	391.89	330.86	152.1	116.92	84.22	132.38	208.62
Sexi_632	4.45	3.17	6.09	48.82	13.81	0	27.19	12	7.95
Sexi_633	3	5	0	14	3	2	0	0	0
Sexi_634	0	0	0	6	1	2	0	0	0
Sexi_635	0	0	0	3	1	0	0	0	0
Sexi_636	0	0	0	0	0	0	0	0	0
Sexi_637	0	0	0	0	0	0	0	0	0
Sexi_638	0	0	0	2	0	0	0	0	0
Sexi_639	1.08	6.58	8	6	4.22	3.98	0	0	0
Sexi_640	0	0	0	17	9	0	8	2	2
Sexi_641	5.28	5	2	15.36	8	14.68	5.49	2.7	6
Sexi_642	0	0	0	16.91	6	7.67	0	5	0
Sexi_643	10	5	1	52	15	26	2	0	3
Sexi_644	1.12	0	0	130.5	100.52	63.07	33.19	26.75	34.23
Sexi_645	0	0	0	45.96	71.5	5.48	0	18.18	3.45
Sexi_646	3.27	3.92	18.62	54.25	26.71	10.62	2	4	1
Sexi_647	136.52	98.37	87.79	96.59	118.81	63.04	10.99	15.13	6.21
Sexi_648	0	20.48	32.09	51.8	30.66	0	0	15	9
Sexi_649	30	9.52	9.91	60.2	49.34	30	16	0	0
Sexi_650	5	12	3	15.59	2.21	0	0	0	0
Sexi_651	0	0	0	9.42	0	8	3	3	4.14
Sexi_652	301	138	154	408	421	426	111	145	187
Sexi_653	0	0	0	10	0	3	9.38	23.77	23.35
Sexi_654	1	5	5	21	9	5	1	1	0
Sexi_655	10.36	10.65	10.54	19.82	4.27	6.21	0	2	4.6
Sexi_656	0	0	0	0	0	0	0	0	0
Sexi_657	0	0	0	28	3.02	1.01	0	0	0
Sexi_658	0	0	0	136.47	0	0	0	0	2
Sexi_659	45.14	41.59	117.43	1709.67	1201.17	1017.01	1532.89	1993.88	1764.15
Sexi_660	0	0	0	0	0	0	0	0	0
Sexi_661	1	2	0	8.99	0	5.14	4	0	0
Sexi_662	0	0	0	11.75	2	2	0	0	0
Sexi_663	0	0	0	0	0	0	0	0	0
Sexi_664	0	0	2.65	6.26	0	2.15	3.79	0	0
Sexi_665	1	10.77	0	28.37	32.12	10.69	27.7	2.52	9.6
Sexi_666	1	1.34	7.47	20.3	0	0	1.74	3.26	1.39
Sexi_667	0	0	0	11.21	10.23	7.4	0	0	0
Sexi_668	0	0	0	9.3	23.55	14.96	0	1.94	0
Sexi_669	5	8	0	23	4.34	4	4	2	2
Sexi_670	115.77	233.38	243.4	387	206.63	115	127.93	123.33	59
Sexi_671	3.04	4.83	1.08	25.92	10.07	7	5	0	0
Sexi_672	33.69	121.22	12.51	31.74	43	34.64	0	8.41	0
Sexi_673	0	0	0	7	0	0	0	0	0
Sexi_674	7.01	0	1.62	16.96	13.44	17.68	0	0	0
Sexi_675	0	0	3	1	0	0	0	0	0
Sexi_676	4.18	6.53	2.71	362.21	117.35	50.65	44.54	75.12	70
Sexi_677	26.14	37.41	30.56	76.25	55.99	49.95	0	2	4.08
Sexi_678	0	0	0	4	0	0	0	0	0
Sexi_679	0	0	0	20	3	26	2	5	4
Sexi_680	0	0	0	5.63	0	0	0	0	0
Sexi_681	1	7	8	17.27	3.57	1	1	0	0
Sexi_682	0	0	0	7	4	0	0	0	4
Sexi_683	0	0	0	3	0	0	0	0	0
Sexi_684	0	0	0	1	0	1.03	0	0	0
Sexi_685	0	0	0	0	0	0	3.07	0	5
Sexi_686	0	0	0	20.25	1	0	0	3.02	0
Sexi_687	6	3	0	1	4	1	0	1.98	0
Sexi_688	1	2	3	7	2	1	0	0	0
Sexi_689	0	2	4	9	0	0	1	0	0
Sexi_690	2.12	2.24	2.64	1.24	1.04	0	2	0	0
Sexi_691	1.63	1.26	8.19	27.6	22.78	13.52	2	4.82	5.65
Sexi_692	0	0	0	4	0	0	0	0	0
Sexi_693	63.26	13.34	54.13	99.79	194.7	84.21	7.03	13.45	24.39
Sexi_694	11	10	18	16	13.15	10	7	0	3
Sexi_695	0	0	0	5	2	3	0	0	0
Sexi_696	5.37	1	13.9	6.52	4	0	0	0	0
Sexi_697	0	0	0	7.88	0	2	0	0	0
Sexi_698	32.1	37.76	55.84	103.39	51	65.47	18.55	21	29.71
Sexi_699	11	7	6	41	27	45	11	4	11
Sexi_700	1	0	0	11	2	6	0	0	0
Sexi_701	1	0	1	1.05	0	2	4	0	0
Sexi_702	0	0	0	36	54	1	0	0	0
Sexi_703	0	1	0	1	1	5	0	0	0
Sexi_704	0	0	1.25	11.75	9.3	3.56	0	3	0
Sexi_705	0	0	0	6.8	7.31	3.59	0	0	0
Sexi_706	0	0	0	2	1.02	2	0	0	0
Sexi_707	10	6.42	4	16	11	5	2	5	0
Sexi_708	8.37	1.01	4.02	15.51	6.45	12	7	0	1
Sexi_709	0	0	4	5	0	1	2	1	0
Sexi_710	4	0	0	2	3	3	0	0	0
Sexi_711	0	0	0	1	0	0	0	0	0
Sexi_712	0	0	0	2	0	2	0	0	0
Sexi_713	0	0	0	1	0	0	0	0	0
Sexi_714	0	1	1	1	0	1	2	0	0
Sexi_715	1	0	0	30	5.15	11.93	1	0	0
Sexi_716	0	0	0	3	1	2.98	0	0	0
Sexi_717	46.42	67.17	2	199.16	99.83	49.62	13.35	76.96	61.85
Sexi_718	0	0	0	58.9	66.47	0	0	0	0
Sexi_719	2.13	0	0	7	0	2	1	0	0
Sexi_720	0	0	6	3	1	1	0	0	0
Sexi_721	0	0	0	3	0	0	0	0	0
Sexi_722	258.36	277.1	259.19	370.54	305.74	554.07	70.14	80.39	46.26
Sexi_723	0	0	0	0	0	0	0	0	0
Sexi_724	0	0	0	6	0	0	10	0	2
Sexi_725	0	0	0	8	4.68	2	0	0	6
Sexi_726	0	0	0	6	5	0	0	0	0
Sexi_727	0	0	0	12	19	7	6	1	9
Sexi_728	0	0	0	105.28	172.79	130.14	21.33	16.06	28.79
Sexi_729	93	64	119	365.73	359.25	291.71	28.71	26.66	121.94
Sexi_730	0	0	0	37.62	35	0	3	2.01	7.99
Sexi_731	6	2	2	25	5	10	0	0	0
Sexi_732	0	0	0	2	0	0	0	0	0
Sexi_733	0	0	0	0	0	0	0	0	0
Sexi_734	5	1	6	5	3	1	0	0	0
Sexi_735	8.3	30.94	8.49	86.33	115.95	35.85	90.7	246.87	89.29
Sexi_736	3008.49	2259.11	4812.38	2740.1	1107.2	658.83	623.91	1164.62	417.36
Sexi_737	0	28.14	8.48	27.51	10.83	0	0	4.26	0
Sexi_738	2.84	0	0	7.68	0	4.65	0	4	0
Sexi_739	4.16	2	1	13.36	0	0	0	0	0
Sexi_740	8	8	6	53	13	25	2	6	5
Sexi_741	17	19	19	31.86	11.7	22.34	1.75	4.73	2.84
Sexi_742	168	155	196	622	597	488	141	111	174
Sexi_743	0	0	0	26	5.01	4.01	2	6	4
Sexi_744	0	0	0	30.92	9	30	1.02	0	0
Sexi_745	0	0	0	5.08	0	0	0	3.12	0
Sexi_746	13.54	15.43	14.87	134.41	16.34	51.24	2.35	12.66	0
Sexi_747	148.19	184.71	263.2	796.65	381.12	179.7	53.67	117.77	146.53
Sexi_748	0	0	0	4	0	0	0	0	0
Sexi_749	0	0	0	1	1	0	0	0	0
Sexi_750	42	20	79	221	215	157.55	11	9	5
Sexi_751	0	0	0	47.01	72.9	2	10.77	3	7.47
Sexi_752	6.06	2.02	1.03	18.88	12.74	2	9.69	2.29	0
Sexi_753	0	0	0	2	1	0	0	0	1
Sexi_754	7	9	9	28	32	4	0	0	1
Sexi_755	0	0	0	0	0	0	0	0	0
Sexi_756	0	0	0	56.51	0	19.7	3	4	2.57
Sexi_757	1.2	1	1.55	20.41	14.96	7.32	0	0	0
Sexi_758	7	0	1	8	0	2	0	3	0
Sexi_759	4	0	0	11	0	6	0	2	0
Sexi_760	0	0	0	31.57	2.34	8.58	0	0	0
Sexi_761	0	0	0	7.58	0	0	0	0	0
Sexi_762	69.16	58.23	52.61	232.62	253.58	172.83	101.44	150.01	128.56
Sexi_763	43	49.82	37	65	53	77	3	11	12
Sexi_764	4.73	1.29	1.92	83.19	13.01	7.9	0	0	4.29
Sexi_765	26	26	43.58	108.36	59.25	78.53	12.83	11	17
Sexi_766	154	104.99	151.34	567.88	452.01	258.4	77.24	46.14	86.49
Sexi_767	0	0	0	2	0	0	0	0	0
Sexi_768	6	9.21	9.8	24.93	15.32	5.36	1	3	4
Sexi_769	0	0	1	5	2	0	1	0	1
Sexi_770	0	0	0	2	0	0	0	0	0
Sexi_771	11.36	2.45	49.3	93.18	53.66	29.71	3.12	0	6.35
Sexi_772	7	4	8	133.05	65.34	90.19	7	4	6.42
Sexi_773	1	5	3	44.2	18	15.53	1	0	0
Sexi_774	7.98	12	5	2.5	0	0	0	0	0
Sexi_775	2	0	6	29	10	8	1	9	2
Sexi_776	532.35	640.54	567.75	511.25	176.8	169.48	47.38	5.41	18.01
Sexi_777	7	10.26	17.42	6	1	5	0	0.98	0
Sexi_778	12.61	3.35	5.22	63.31	19.16	13.99	19.91	41.48	15.61
Sexi_779	0	0	0	19	10	1.02	86	74	12
Sexi_780	14	6	4	22	7.87	1	0	0	0
Sexi_781	18	10	17	173	148	105	15	5	24
Sexi_782	1	4	13	35.85	15.55	12.62	4	3	0
Sexi_783	125	94	95	146	107	84	59	68	35
Sexi_784	9	3.19	6.79	18.76	12	6.62	0	0	0
Sexi_785	1.02	0	1.11	9.97	2.11	2.05	1.02	1.12	0
Sexi_786	60.74	0	0	1376.8	1155.87	555.03	609.23	556.04	630.93
Sexi_787	374.94	180.29	58.14	53.1	10.64	35.08	199.69	738.75	244.15
Sexi_788	0	0	0	6	5	10	0	0	9
Sexi_789	0	0	0	42	7	3	10.18	9.31	12.99
Sexi_790	0	0	0	10.63	3.89	0	4	0	0
Sexi_791	34	5	8	27	42	31	0	0	0
Sexi_792	12	10.58	17	4.04	6.93	9.89	0	0	0
Sexi_793	0	1.99	0	32.41	3	0	7	0	6
Sexi_794	1.57	1.49	1	7	5.93	0	0	0	6
Sexi_795	61	43	73	591	418	253	63	24	88
Sexi_796	85.32	23.53	118.67	150.2	79.09	57.63	4.07	7.63	33.81
Sexi_797	0	0	0	2	0	3	0	0	0
Sexi_798	1	0	1	8	0	1	6	0	0
Sexi_799	4	0	0	17	14	5	0	2	0
Sexi_800	40.87	25.82	50.76	169.95	182.79	192.02	7.83	4.21	26.03
Sexi_801	0	2	0	107	20	4	31	50.38	20
Sexi_802	0	0	0	0	0	0	0	0	0
Sexi_803	0	0	0	11	0	2	0	0	0
Sexi_804	0	0	0	145.71	41.38	111.65	0	0	0
Sexi_805	15.51	5.3	72.45	132.5	137.9	0	121.65	63.45	114.33
Sexi_806	1	0	2	8	3.66	4.08	3.79	1	0
Sexi_807	0	0	0	11	0	4	4	1	7
Sexi_808	6	2	6	29.54	32.46	22.52	2	0	0
Sexi_809	194	149	225	816	641	476	202	110	53
Sexi_810	5.03	8.77	6.95	16.23	10.63	8	0	11.46	0
Sexi_811	0	0	0	6	4	0	0	0	0
Sexi_812	1	2	1	6	2	2	0	0	0
Sexi_813	0	0	0	7	9	0	0	0	0
Sexi_814	2	0	0	44	18	78	55	14	18
Sexi_815	0	0	0	23	7	0	0	0	3
Sexi_816	19.58	37.12	48.44	26.25	8	8	11.13	19.68	0
Sexi_817	0	0	0	10.14	0	1	0	0	2
Sexi_818	151.96	171.76	172.15	131.01	93.64	112.01	58.1	70.06	15.82
Sexi_819	1.01	3.9	1.04	35.21	21.36	37.66	1.01	4.88	0
Sexi_820	0	0	0	6.38	0	0	0	0	0
Sexi_821	0	0	0	12.62	2	0	0	1	0
Sexi_822	3.12	2.04	6.27	39.41	1.1	9.09	6	6.41	0
Sexi_823	0	0	0	67.9	6.34	17.38	0	0	0
Sexi_824	1	0	0	2	0	0	0	0	0
Sexi_825	34.36	37.24	110.06	186.66	110.45	57.47	12.8	35.03	34.62
Sexi_826	177.69	128.83	141.31	384.46	327.35	285.55	50.38	68.65	50.73
Sexi_827	1	1	0.4	36.31	35.97	8	0.65	2	0
Sexi_828	2.03	7.55	1	64.89	118.26	81.79	25.54	1135.25	8.01
Sexi_829	107.71	92.62	165.45	346.7	214.94	117.93	91.8	42.68	72
Sexi_830	0	0	0	6	0	0	2	0	1
Sexi_831	0	0	0	6	3	7	0	1	5
Sexi_832	0	0	0	175	56	14	0	0	0
Sexi_833	0.84	2	0	2.22	1	2.2	2.61	0	1.01
Sexi_834	0	0	0	51.29	97.51	23.24	33.81	6.17	5.37
Sexi_835	4	4	9	27	29	5.99	0	0	1
Sexi_836	0	0	0	9.32	5	1	0	0	0
Sexi_837	0	0	0	11	5	6	0	0	0
Sexi_838	0	0	0	9	0	2	0	0	1
Sexi_839	0	0	0	6	0	0	1	0	0
Sexi_840	37.18	27.85	40.09	251.59	152.23	116.51	36.26	42.62	25.92
Sexi_841	12.92	0	2.43	76.41	30.37	40.34	80.83	57.47	18.22
Sexi_842	12.23	16.34	5.83	111.56	47.51	50.76	25.99	25.27	28.79
Sexi_843	0	7	5	11	2.2	4	0	2	0
Sexi_844	1	0.99	5	25.76	4	11.35	0	0	1
Sexi_845	5.42	2.41	1.89	3939.73	908.35	54.57	49.51	37.56	45.93
Sexi_846	0	0	0	2761.68	577.21	264.44	145.44	183.13	43.84
Sexi_847	0	0	0	9.11	0	0	0	0	0
Sexi_848	0	1.02	0	12.58	4.12	0	4.21	0	0
Sexi_849	3.12	1.01	0	5.11	0	0	0	0	0
Sexi_850	0	1.17	1.24	5.14	0	0	0	0	0
Sexi_851	0	0	0	10	4	5	1	0	1
Sexi_852	22	29	11	19	13	28	0	0	2
Sexi_853	21	5	18	63	37	20	8	9	9
Sexi_854	1.65	0	0	0	0	0	0	0	0
Sexi_855	0	0	0	13.23	6.17	5	0	0	0
Sexi_856	0	1.07	0	0	0	0	0	0	0
Sexi_857	0	0	0	8.15	0	0	0	0	0
Sexi_858	48.37	35.12	45.94	23.24	21.46	29.42	0	0	0
Sexi_859	0	0	0	27.98	21	8.9	2	6	3
Sexi_860	0	0	0	26.31	19.37	0	4	5	10
Sexi_861	0	0	0	16	11	0	0	0	0
Sexi_862	37.45	57.77	46	254.59	143.73	77	37	38	51
Sexi_863	0	0	0	1	0	0	0	0	0
Sexi_864	29.12	16.6	54.12	53.93	61.59	72.31	26	12.29	7.14
Sexi_865	0	0	0	25.46	7.84	0	0	0	13.33
Sexi_866	2	0	0	6.57	1.3	2.45	0	0	0
Sexi_867	7	1	6	46.36	39.26	33.61	0	11.98	10.26
Sexi_868	0	0	0	0	0	0	0	0	0
Sexi_869	0	0	0	2	2	0	0	0	0
Sexi_870	0	0	0	8	0	0	0	0	2
Sexi_871	0	0	2	1	0	0	0	0	0
Sexi_872	2	1	0	31.71	4	9.42	1	0	2
Sexi_873	4398	3990	3016	3123	3480	2942	2136	2627	3314
Sexi_874	0	0	0	45.98	10	9.1	1.04	0	0
Sexi_875	19.1	19.96	32.62	71.79	28	24.78	12.42	7	11.72
Sexi_876	237.9	244.98	317.46	234.19	177.83	259.41	17.59	55.22	4.13
Sexi_877	0	0	0	27	1	3	0	0	0
Sexi_878	1.02	10.26	3.2	22.21	32.53	20.22	17.42	3.52	2.37
Sexi_879	138	131	267	603	461	227	58	100	64
Sexi_880	160.98	68.37	213.72	397.08	279.91	172.94	43.9	28.96	43.92
Sexi_881	119	195	235	737	665	380	141	98	139
Sexi_882	0	0	0	2	1	0	0	0	0
Sexi_883	4.62	1.21	6.76	15.5	8.86	1	12.26	4.09	1.08
Sexi_884	548.83	462.52	519.66	923.96	1122.18	517.43	648.3	951.63	818.46
Sexi_885	0	0	0	6	0	1	0	0	0
Sexi_886	7	3	7	10	6	0	0	3	0
Sexi_887	5	2	4	16	19	1	0	0	0
Sexi_888	0	0	1	39	18	0	0	5	2
Sexi_889	0	0	0	2	0	1	0	0	0
Sexi_890	17	7	12	42	39	14	2	3	5
Sexi_891	0	0	0	3	0	0	0	0	0
Sexi_892	0	0	0	24.49	0	0	0	1	0
Sexi_893	0	0	0	22.51	2	4	0	0	0
Sexi_894	0	0	0	8	2	3	0	0	0
Sexi_895	1	0	0	4	0	0	0	0	0
Sexi_896	0	0	0	1.1	0	0	0	0	0
Sexi_897	0	0	0	4	0	0	0	0	0
Sexi_898	0	0	0	17	3	11	0	0	0
Sexi_899	57.65	32.09	70.7	654.46	332.25	119.05	26.92	104.48	50.59
Sexi_900	58.97	88.44	98.72	35.59	76.46	41.14	10.11	54.3	39.27
Sexi_901	5	8	13.12	8	10	8	38.86	7.58	1
Sexi_902	983.64	940.26	1338.21	859.45	235.24	109.79	67.81	97.42	34.11
Sexi_903	19.99	6	20.45	146.98	5	2	20.9	26.33	7
Sexi_904	137.29	206.51	68.11	104.47	95.3	237.08	170.34	193.23	44.81
Sexi_905	23.88	27.89	17.65	20.55	8.17	21.09	5.94	35	6
Sexi_906	10.3	36.53	18.39	672.18	301.41	125.34	385.09	836.33	252.55
Sexi_907	3	0	1	13.01	5.31	2.04	0	0.86	14.94
Sexi_908	0	0	0	0	0	0	0	0	0
Sexi_909	0	0	0	2.85	3.35	1.06	1.48	0.04	1
Sexi_910	0	0	1	17.59	2	2	3.52	1.96	2
Sexi_911	508.57	563.81	423.94	556.36	534.18	406.2	73.09	210.04	113.33
Sexi_912	0	0	0	1	0	0	0	0	0
Sexi_913	0	0	0	2	1	0	0	0	1
Sexi_914	0	0	0	2	0	0	0	0	0
Sexi_915	3.9	0	3.85	29.8	23.65	5.75	0	0	1.58
Sexi_916	0	0	0	6	0	0	0	3	0
Sexi_917	7	1	9	15	10	1	0	1	1
Sexi_918	0	0	0	6.55	9.27	0	0	0	0
Sexi_919	0	0	0	1.1	0	0	0	0	0
Sexi_920	86	178	122	169.29	67.07	44.97	58.48	74.55	48.53
Sexi_921	0	0	0	18	2	0	0	0	0
Sexi_922	46	98	97	323	194	86	37	25	43.53
Sexi_923	0	2	0	3.32	0	0	0	0	0
Sexi_924	20.95	15.89	29.45	116.52	44.89	35.13	24.74	50.77	25.42
Sexi_925	0	0	0	9.36	3.27	5.5	0	1.05	2.33
Sexi_926	0	0	0	1	0	0	0	0	0
Sexi_927	0	1	0	4	1	0	0	0	0
Sexi_928	0	0	0	51.92	15.91	2.34	0	8.61	0
Sexi_929	1	0	3	28	3	2	0	0	1
Sexi_930	3	15	9	9	1	2	0	0	0
Sexi_931	0	2.2	2.31	11.08	0	0	0	0	0
Sexi_932	0	0	0	2	0	0	1	0	1
Sexi_933	0	1	2	10	0	0	0	0	0
Sexi_934	0	0	0	0	0	0	0	0	0
Sexi_935	9.72	18.91	51.08	145.55	95.74	67.54	25.11	11.78	14
Sexi_936	1.44	5	0	22.91	12.09	8.61	0	0	1
Sexi_937	0	0	1	10	6	5	0	0	0
Sexi_938	9	5	112.49	356	1	5	22.59	106.86	22.76
Sexi_939	25	18	19	223	199.46	103	20	9	6
Sexi_940	2	0	1	2	7.54	4	0	0	0
Sexi_941	1	0	1	9.01	10.89	3.98	4	0	0
Sexi_942	60.71	48.83	66.11	78.05	33.02	59.46	20.14	14.37	10.1
Sexi_943	0	0	0	6	4	2	0	0	0
Sexi_944	8	12.33	91	81.87	7	1	0	4	0
Sexi_945	0	0	0	11.36	1.25	11	8.01	6.36	2.66
Sexi_946	1002.82	893.27	795.72	841.51	602.51	498.26	735.09	939.92	763.61
Sexi_947	0	0	2	12	5	6	0	0	0
Sexi_948	2	0	1	26	11	6	3	0	1
Sexi_949	0	0	0	90.24	24.89	4.37	27.94	11.94	18.24
Sexi_950	19	12	13	132.11	91.11	34.63	11.65	4.23	2.92
Sexi_951	12.82	3.76	14.12	223.32	43.33	27.48	2.62	3.02	3.09
Sexi_952	0	0	0	12	0	3	0	0	0
Sexi_953	0	0	0	4	0	0	0	0	0
Sexi_954	0	0	0	46.31	8.74	11.84	0	0	0
Sexi_955	0	0	0	13	3	0	0	0	0
Sexi_956	24.17	9.09	0	39.12	29.34	28.19	2.4	4.26	11.48
Sexi_957	0	0	0	11	3	2	0	0	0
Sexi_958	0	0	2.01	12	5	0	0	0	0
Sexi_959	1	0	0	6	9	2	0	2	4
Sexi_960	10.51	15.35	18.48	215.81	137.94	61.61	26.6	21.04	45.79
Sexi_961	1.07	4	4.21	18.56	9.36	11.55	2	0	0
Sexi_962	1	3	9	38	13	4	1	0	0
Sexi_963	767	593	545	824	841	712	522	623	605
Sexi_964	6	1	5	18	13	15	0	4	0
Sexi_965	1	3	6	8	5	2	1	0	3
Sexi_966	2	0	0	5.02	3.49	2	0	0	2
Sexi_967	0	0	0	3	0	1	0	0	0
Sexi_968	1.09	0	0	58.81	37.23	4.35	2.76	12.64	8.64
Sexi_969	111.67	169.63	148.26	134.95	57.89	91.9	34.18	27.9	26.78
Sexi_970	258	226	305	468.53	363.92	320.01	121.42	207.01	131.24
Sexi_971	0	0	0	102.58	65.54	30.9	0	0	2.8
Sexi_972	0	0	0	0	0	3.34	0	0	0
Sexi_973	0	0	0	20	15	0	0	0	0
Sexi_974	0	1.16	0	22.44	12.82	20.13	15.72	8	7
Sexi_975	0	0	0	7	0	0	0	0	0
Sexi_976	0	0	0	7.49	1	2.61	5.88	1.18	4
Sexi_977	86.98	32.23	58.98	241.05	199.52	129.95	26.61	48.25	62.84
Sexi_978	5	0	0	14	15	3	3	1	1
Sexi_979	0	0	0	9.48	8	2	2	0	3
Sexi_980	41.16	31.23	58.27	806.71	472.4	822.25	50.76	33.29	58.18
Sexi_981	2	0	0	1	1	0	0	0	0
Sexi_982	0	0	0	29	0	182.85	9	16	6
Sexi_983	17.49	0	0	49.72	14.39	30	0	0	0
Sexi_984	0	0	0	13.32	0	8.74	0	6.92	3
Sexi_985	0	0	0	0	1.07	0	0	0	0
Sexi_986	0	0	0	2	0	0	0	0	0
Sexi_987	0	0	0	13.21	21.04	19.7	4.72	5.49	14.92
Sexi_988	315.65	175.05	376.76	1168.97	998.66	872.99	230.68	120.89	321.18
Sexi_989	33.43	16.39	21.79	119.57	79.85	50.23	20.07	31.72	19.01
Sexi_990	1.27	0	0	1	0	1.05	0	0	0
Sexi_991	41.7	22.34	40.97	244.13	75.45	137.26	125.37	98.34	53.57
Sexi_992	0	0	0	6	2.12	1	0	0	0
Sexi_993	97.63	55.95	118.97	239.88	271.9	90.85	24.81	0	0
Sexi_994	0	0	6.87	180.79	17.09	69.72	0	0	0
Sexi_995	51.71	36.7	64.93	200.22	225.73	67.42	26.03	26.53	40.38
Sexi_996	0	0	0	12.16	0	0	1	8.34	10.75
Sexi_997	0	0	0	58.47	14.99	39.31	15	3	4.23
Sexi_998	33.84	20	71.55	87.99	129.04	94.04	1	1	0
Sexi_999	10	2	38	47.53	54.01	18.69	0	0	16.91
Sexi_1000	0	0	0	0	0	0	0	0	0
Sexi_1001	0	0	0	5	1	0	0	0	0
Sexi_1002	0	2	1.18	8	2	0	0	0	0
Sexi_1003	68.65	54.01	108.71	68.6	22.01	16.62	31.63	86.11	71.23
Sexi_1004	44.57	6.93	75.33	122.18	47.32	49.89	89.05	401.77	331.98
Sexi_1005	20.53	32.67	40.06	14.84	16.53	0	3.59	3.85	0
Sexi_1006	3	4.24	3.6	11.45	1.37	2	1.59	12	6.51
Sexi_1007	25.3	0	61.22	282.06	0	1.3	82.81	72.39	12.72
Sexi_1008	673.32	317.63	486.39	344.34	13	2.7	34.95	19.68	1.28
Sexi_1009	61.01	48.04	15.69	136.24	149.6	108.01	38.28	31.84	88.36
Sexi_1010	37	30	49	187	155	125	22	14	44
Sexi_1011	0	0	0	0	0	0	0	0	0
Sexi_1012	0	0	0	1	0	0	0	0	0
Sexi_1013	42.62	7.53	47.54	85.71	71.11	54.37	45.78	0	46.61
Sexi_1014	7.38	15.96	0	23.16	0	10.57	0	18.01	13.75
Sexi_1015	0	0	0	9.38	5.03	0.16	0	1	0
Sexi_1016	0	0	0	0	0	0	0	0	0
Sexi_1017	0	0	0	3	0	0	0	0	0
Sexi_1018	632.95	688.13	391.12	453.6	336.36	199.54	172.23	191.32	103.7
Sexi_1019	792.04	774.33	512.81	90.63	55.86	89.05	343.29	517.6	355.47
Sexi_1020	518.68	533.81	256.21	577.5	562.03	440.93	81.29	176.37	88.15
Sexi_1021	365.61	318.36	453.43	1077.48	1010.69	955.36	263.93	260.16	335.22
Sexi_1022	3.8	0.25	5.55	1.84	0	0	8.94	5.01	15.71
Sexi_1023	1	19	8	43	6	9	3	1	2
Sexi_1024	1	32	6	34	6	8	2	3	6
Sexi_1025	3	3	1	6	5	0	0	3	0
Sexi_1026	47.85	10.92	44.47	128.09	117.29	111.83	12.39	41.23	14.77
Sexi_1027	0	0	0	19	0	0	2	0	5
Sexi_1028	1	0	1.1	5.18	5.5	5.18	0	0	8.27
Sexi_1029	0	0	0	5.75	0	0	0	0	0
Sexi_1030	0	0	0	3	0	0	0	0	0
Sexi_1031	4	0	1	3	0	0	0	0	0
Sexi_1032	0	0	0	10	1	2.68	0	2	0
Sexi_1033	1.4	0	0	5	1	0	0	0	0
Sexi_1034	0	0	0	2	0	0	0	0	0
Sexi_1035	12.08	6	28.04	72.14	58.39	28.91	4.45	16.01	11.75
Sexi_1036	0.92	0	0	21.83	7.45	4.7	1.55	0	0.25
Sexi_1037	12	3	0	18	17	4	0	0	3
Sexi_1038	74.71	101.82	79	238.26	143.9	101.9	53.43	40.25	23.76
Sexi_1039	756.88	713.27	1015.66	835.07	1106.46	821.27	91.38	266.78	57.42
Sexi_1040	15	11	24.91	29	13	16	2	2	0
Sexi_1041	0	0	2	8	0	1.78	0	0	0
Sexi_1042	18.51	26.3	23.97	87.05	39.6	26.19	14	15	13
Sexi_1043	0	3	4	10	0	0	0	2	3
Sexi_1044	57	40	99	276.76	186	154	26.19	27	29
Sexi_1045	0	24.81	11.2	72.78	31.87	25.33	0	0	0
Sexi_1046	41.56	0	20.57	61.51	9.09	18.46	73.98	48.84	63.63
Sexi_1047	0	0	0	0	0	4	0	0	0
Sexi_1048	5	4	5	22	18	8	17.44	5	28.14
Sexi_1049	14	23	9	8	13	1	0	1	0
Sexi_1050	0	1	4	2	1	2	0	0	0
Sexi_1051	0	0	0	2	0	0	0	0	0
Sexi_1052	60.45	32.67	13.42	105.54	123.79	127.59	8.19	0	0
Sexi_1053	9.43	6.58	30.72	28.73	27.08	19.65	0	0	1
Sexi_1054	0	0	0	25	18	33	0	0	0
Sexi_1055	5	0	5	16	11	7	0	0	0
Sexi_1056	1	0	0	2	0	0	0	0	0
Sexi_1057	1	0	0	1	1	0	0	0	0
Sexi_1058	75.82	54.64	115.28	365.49	152.14	89.26	212.99	195.55	142.6
Sexi_1059	0	0	0	167.83	137.69	86.54	3.36	0	65.41
Sexi_1060	0	0	0	1	1	1	0	0	2
Sexi_1061	2.27	0	0	42.22	17.78	12.44	11.37	33.35	41.77
Sexi_1062	0	0	0	9	0	0	0	0	0
Sexi_1063	38	34	52	44.01	5	6	9	16	4
Sexi_1064	10	4.38	16	26.74	0	0	4	4	1
Sexi_1065	305	308	388	554	475	488	1038	255	523
Sexi_1066	64	22	81	321.11	209	93.01	28.84	26	31.01
Sexi_1067	0	0	0	49	47	38	15	0	21
Sexi_1068	149.13	57.99	118.33	341.55	271.24	152.15	29.4	37.52	59.61
Sexi_1069	0	0	0	10.88	10.25	1.46	0	0	0
Sexi_1070	40	20.45	30	128.37	123.49	72.21	31.34	23.01	29
Sexi_1071	4.73	5.29	6	25.55	43.6	14.23	11.97	2.99	30.4
Sexi_1072	245.94	156.66	76.42	178.11	158.67	110.88	51.35	2.81	22.11
Sexi_1073	15	24	17	26	32	17	0	0	0
Sexi_1074	0	0	1	2	1	0	5	0	0
Sexi_1075	0	0	0	7	8	0	0	0	0
Sexi_1076	2.29	2.2	5.49	22.63	21.77	9.06	0	0	0
Sexi_1077	4.31	0	7.69	49.86	34.8	23.48	0	0	13.03
Sexi_1078	0	0	0	36	7	1	2.79	0	1
Sexi_1079	0	0	0	19.97	21	4.02	1	1	1
Sexi_1080	6.78	2.43	0	4.54	8.67	25	2.53	0	14.27
Sexi_1081	0	0	0	22.93	7.3	0	2.47	0	1.06
Sexi_1082	0	0	0	4	0	0	1	0	0
Sexi_1083	14.88	8.32	8.73	41.01	7.18	22.31	1	4.91	0
Sexi_1084	41	49	57	137	72	96	24	24	24
Sexi_1085	0	0	0	10	3	2	0	0	0
Sexi_1086	2169.91	1566.57	1787.64	1126.67	1499.63	1300.07	1357.9	1762.81	2012.58
Sexi_1087	4.54	37.16	15.16	17.49	6.76	15.44	0	57.74	0
Sexi_1088	3.81	3	2	28.32	27.46	4.11	0	1	0
Sexi_1089	1	0	0	2	0	0	1	1	0
Sexi_1090	0	0	0	0	0	0	0	0	0
Sexi_1091	1	8	11	8	2	3	4.98	4	4
Sexi_1092	0	0	0	2	0	0	0	2	0
Sexi_1093	0	0	0	1	0	0	0	0	0
Sexi_1094	0	0	0	3	4	0	0	0	2
Sexi_1095	25.62	7.41	5.49	109.45	48	23.84	24.92	20.37	15.87
Sexi_1096	0	0	0	2.17	2	2	0	0	0
Sexi_1097	0	0	0	4	2.11	3	0	0	0
Sexi_1098	21.56	15.54	6.59	16.04	13.49	4.19	1	2	3
Sexi_1099	0	0	0	12	1	0	3	0	0
Sexi_1100	364.25	187.8	156.92	216.11	394.02	178.69	31.72	54.36	89.46
Sexi_1101	0	0	0	0	0	0	0	0	0
Sexi_1102	4	0	11.01	73.45	1.47	15.84	6	7	3
Sexi_1103	35	35	51	58	51	41	0	1	0
Sexi_1104	19.04	11.86	2.21	208.43	138.87	65.55	10.68	6	16.05
Sexi_1105	9	3	16	92	34	32	0	0	0
Sexi_1106	0	0	0	2	0	0	0	0	0
Sexi_1107	0	1	0	5.73	2.79	0	0	0	0
Sexi_1108	8	5	3.87	19	28	4	0	0	0
Sexi_1109	0	12.03	1.75	38.41	21.88	9.67	0	8.25	4.68
Sexi_1110	174.85	192.51	157.36	37.93	35.79	26.7	104.2	138.58	47.65
Sexi_1111	0	0	0	3	0	0	0	0	0
Sexi_1112	76.23	58.54	60.12	115.82	119.58	115.49	92.95	100.13	200.54
Sexi_1113	34.21	4.29	18.54	67.18	73.94	28.39	23	3	31.01
Sexi_1114	0	2.23	0	3.54	3.83	6.61	0	0	0
Sexi_1115	3	3	1	1	1	1	0	0	0
Sexi_1116	13.75	16.71	10.92	6.93	2.99	5	17.45	14.14	2.15
Sexi_1117	0	0	0	9.13	2.05	0	0	12.26	1.59
Sexi_1118	0	0	0	165.06	182.82	115.09	41.88	26.48	55.73
Sexi_1119	0	0	0	50	17	4	0	10	2.99
Sexi_1120	0	0	0	3.97	5.99	1.99	2	1.98	0
Sexi_1121	0	0	0	3	1	0	0	0	0
Sexi_1122	2588.59	1255.7	1203.46	3234.87	5047.07	5532.9	698.6	718.93	1507
Sexi_1123	0	0	1	12	0.89	4.3	0	0	0
Sexi_1124	0	0	0	12.54	2	0	16.65	28.9	2.57
Sexi_1125	3	4	0	45.04	17	8.01	12	2	3
Sexi_1126	19.56	5.52	13.74	109	66.56	38.14	17	14.6	8.36
Sexi_1127	19	4	16	31	14	4	2.12	18	13
Sexi_1128	2	1	0	5	0	0	0	0	0
Sexi_1129	0	0	0	23.4	7	2.01	3	3	0
Sexi_1130	0	0	0	4	0	0	0	0	0
Sexi_1131	3.8	17.01	8	91.54	18.36	17.49	1.24	5.65	22.32
Sexi_1132	0	0	0	29.86	3.34	13.94	0	7.01	1.61
Sexi_1133	5.01	3	6.47	20.51	3.41	8.21	7	0	0
Sexi_1134	4	0	11	9	0	2	2.62	5.99	14.62
Sexi_1135	6	1	8	9	5	4	3	0	0
Sexi_1136	0	0	0	0	0	0	5.26	0	33.39
Sexi_1137	123.03	118.04	125.85	295.95	185.97	129.18	0	4.26	0
Sexi_1138	0	0	0	159.82	124.93	86.89	60.72	35.76	19.71
Sexi_1139	0	0	0	2	0	0	4	0	2
Sexi_1140	10	5	3	21	10	3	0	0	5
Sexi_1141	0	0	0	21	0	0	0	0	5.12
Sexi_1142	0	0	0	3	0	0	0	0	0
Sexi_1143	0	0.86	0	8.04	8.26	2.92	0	0	0
Sexi_1144	7	2	6	127.07	90.38	31.03	1	0	4.47
Sexi_1145	0	3	0	2.77	18.92	12.92	0	0	2
Sexi_1146	1	0	0	2	0	0	0	0	0
Sexi_1147	0	0	0	1	0	0	0	0	0
Sexi_1148	0	0	0	5	3	0	0	0	0
Sexi_1149	0	0	0	7	1	4	0	0	0
Sexi_1150	0	0	0	2	0	0	0	0	0
Sexi_1151	8.19	0	1.41	7.54	8.3	2.47	6.81	0	2.74
Sexi_1152	0	0	0	4.3	0	0	0	0	0
Sexi_1153	17.09	12.88	17.98	36.07	11.82	17	15	2.58	11.96
Sexi_1154	18.35	11.81	17.24	2314.96	1627.11	1093.17	44.18	59.3	165.35
Sexi_1155	0	0	0	2	4	0	0	0	0
Sexi_1156	1	0	0	2	0	2	1	0	0
Sexi_1157	5.29	3.07	4.8	6.04	4.82	2.21	12.31	6.33	6.47
Sexi_1158	0	0	0	18	32	0	0	0	0
Sexi_1159	0	0	0	4	3	1	0	0	0
Sexi_1160	0	0	0	7	4	1	0	0	0
Sexi_1161	0	0	0	4.49	0	0	0	0	0
Sexi_1162	2	0	0	12	2	2	0	0	0
Sexi_1163	0	0	2	7	0	2	0	0	0
Sexi_1164	10	2	9	16	10	8	3	0	0
Sexi_1165	1	0	2.11	55.54	62.28	4	2.46	0.98	0
Sexi_1166	11.76	14.45	9.55	43.68	22.85	31.27	0	0	2
Sexi_1167	0	0	0	3	2	0	4	0	0
Sexi_1168	12	0	6.72	11.37	0	0	0	0	0
Sexi_1169	9	3	12	29.73	12.17	12	0	0	0
Sexi_1170	0	0	0	3.27	5.83	0	0	0	0
Sexi_1171	0	0	0	9.05	0	0	0	0	0
Sexi_1172	0	0	0	11.62	5.51	13	0	19.6	32.72
Sexi_1173	33.61	38.93	14.44	21.13	27.49	9.59	8.12	23.18	17.3
Sexi_1174	8.11	1.02	5.06	26.72	9.55	1	2	11	0
Sexi_1175	0	0	0	40	57	1	4	4	5
Sexi_1176	0	0	0	61.38	29.03	75.98	2	0	0
Sexi_1177	3	0	3	3	2	2	0	0	0
Sexi_1178	0	0	0	32	3	9	8	7	3
Sexi_1179	72.13	44.67	80.61	295.43	356.75	145.9	92.72	173.81	54.85
Sexi_1180	44.87	62.69	35.11	70.47	60.3	32.18	73.63	111.36	105.36
Sexi_1181	43.55	26.95	5.71	56	43.3	33	8.62	18	25
Sexi_1182	0	0	0	9	4	3	0	0	1
Sexi_1183	0	0	0	9	1	3	0	0	0
Sexi_1184	0	0	1	1	0	0	0	0	0
Sexi_1185	0	0	0	13	8	4	0	0	0
Sexi_1186	2	0	0	15.39	3	3	2	1	2
Sexi_1187	0	0	0	20.03	18.63	0	3	3	0
Sexi_1188	0	0	0	18	0	51	0	0	3
Sexi_1189	2	0	0	17	6	9	3	0	3
Sexi_1190	45	66	86	311.97	162	69.6	15	22	39
Sexi_1191	19.11	12.59	26.65	1026.09	678.94	510.81	145.41	157.89	168.86
Sexi_1192	1.42	0	3.13	5.48	7.59	18.07	0	0	0
Sexi_1193	522	556	609	660	645	571	378	503	278
Sexi_1194	60.09	23.93	71.36	266.75	121.09	42.22	8.82	0	10.29
Sexi_1195	70.31	106.96	60.37	11.06	2	2.71	17.36	21.8	1.67
Sexi_1196	61.51	36.58	85.98	106.08	40.83	25.19	60.46	29.36	11.43
Sexi_1197	0	0	0	354.74	294.63	228.48	110.45	154.03	70.19
Sexi_1198	473.01	360.79	341.16	113.83	46.86	73.77	0	22.9	0
Sexi_1199	0	0	0	3	0	0	0	0	0
Sexi_1200	14.5	16.75	3.88	54.26	55.33	8.16	7.71	0.92	5.51
Sexi_1201	5	4.91	3	22.08	19.59	6.25	2.41	6.15	7.96
Sexi_1202	3.69	0	5.11	20.06	13.06	2.71	2.87	9	5.49
Sexi_1203	2	0	6	34	14	7	2	3	6
Sexi_1204	51.91	84.49	49.2	236.04	80.52	80.77	2.16	22.43	3.45
Sexi_1205	2	0	0	8	1	0	0	0	0
Sexi_1206	9.78	3	5.11	40.45	32	3.14	0	4.31	8
Sexi_1207	6.26	8.22	10.11	49.96	26.53	47.48	0	0	0
Sexi_1208	0	0	0	77.73	34.95	24.55	2.3	0	7.32
Sexi_1209	50.01	45.97	72.2	333.87	293.71	159.95	40.47	33.34	64.87
Sexi_1210	2	1	4	7	6.01	4	0	0	0
Sexi_1211	0	1.01	0.89	10	8.99	13.89	0	3	0
Sexi_1212	20	16	23	54.4	20.77	46	13	1	7
Sexi_1213	0	0	0	4	0.74	2	2	1	1
Sexi_1214	0	1	0	2	1	3	0	0	0
Sexi_1215	0	0	0	19	1	1	0	0	0
Sexi_1216	491.5	580.58	622.55	597.64	225.19	197.85	42.93	63.72	43.91
Sexi_1217	8.92	19.66	21.04	55.99	7.58	6.08	0	20.85	0
Sexi_1218	6.29	6.53	2.91	103.94	15.17	8.75	0	10.84	0
Sexi_1219	0	0	0	7	0	1	1	1	1
Sexi_1220	39.9	16.19	37.47	227.99	103.37	58.89	24.93	16.06	15.62
Sexi_1221	56.53	92.51	33.88	1319.48	1232.16	721.9	426.97	651.26	587.46
Sexi_1222	252.41	183.91	254.14	596.05	255.5	462.46	38.41	26.49	21.48
Sexi_1223	17.94	17.36	0	60.36	79.02	0	0	0	0.03
Sexi_1224	3	0	0	4.03	1.21	0	0	0	0
Sexi_1225	0	0	0	5.65	6.68	0	0	0	0
Sexi_1226	9	4.06	8.2	45.07	10.7	7.38	0	0	18.44
Sexi_1227	0	0	0	52.34	0	7.06	0	3	0
Sexi_1228	0	0	0	5.91	3.91	0	0	0	0
Sexi_1229	0	0	2.06	81.99	39.84	9.38	9.5	2.69	6.43
Sexi_1230	0	0	0	11.94	0	0	4.89	2	0
Sexi_1231	94	68	108	412.05	199.56	114	88	51	30.01
Sexi_1232	0	0	0	3	0	0	0	0	0
Sexi_1233	9	14.87	22.51	44.53	19	7.86	3	0	1
Sexi_1234	115.8	81.1	91.81	96.83	52.21	85.22	66.53	53.11	22.23
Sexi_1235	0	0	0	4	0	0	0	0	0
Sexi_1236	0	0	0	30.29	63.97	29.92	9	0	6
Sexi_1237	4.65	0	6.24	8.72	2.24	4.89	0	0	0
Sexi_1238	76.58	81.63	83.98	124.19	64.31	69.18	17.39	29.38	21.51
Sexi_1239	18.26	4.85	15.09	82.22	33.94	26.39	10.13	8.39	3.49
Sexi_1240	4.11	8	1	25.35	6	4	3	0	3
Sexi_1241	0	0	0	0	0	0	0	0	0
Sexi_1242	79.2	33.54	88.83	358.57	97.74	44.14	64.18	33.58	45.35
Sexi_1243	0	0	0	17.08	14.05	10.97	0	0	0
Sexi_1244	250.01	248	248	284	297	215	196	284	162
Sexi_1245	67.15	35.3	100.82	262.33	187.75	77.49	18	31	24
Sexi_1246	3	0	4.14	19.7	9	3	4	1	2
Sexi_1247	5	3	10	20.76	0.07	3.6	2	0	6
Sexi_1248	110.7	315.86	196.39	390.82	337.94	111.87	112.89	164.27	71.84
Sexi_1249	27.34	0	0	1128.1	798.98	853.33	0	0	143.09
Sexi_1250	0	0	2.54	9.7	12.43	10.77	1.03	2	1.56
Sexi_1251	0	0	0	28.94	39.85	7.93	4	0	5
Sexi_1252	15.61	9.76	0.94	6.29	2.78	9.21	0	0	0
Sexi_1253	0	0	0	6.8	0	0	0	0	0
Sexi_1254	0	1	0	0	0	0	0	0	0
Sexi_1255	11	12	3	20	6	1	0	0	0
Sexi_1256	0	0	0	2	0	3	0	0	0
Sexi_1257	2.21	10.97	11.43	96.12	31.51	12.38	3.22	7.98	1.08
Sexi_1258	34.17	12.66	10.44	65.63	25.11	39.86	16.3	25.35	0
Sexi_1259	0	0	0	14	0	0	0	16	0
Sexi_1260	0	0	0	8	0	0	0	0	0
Sexi_1261	0	0	0	2	0	0	0	0	0
Sexi_1262	1	4	2	13	5	0	2	0	0
Sexi_1263	196.3	109.95	144.15	4.12	0	2.59	35.64	57.22	0
Sexi_1264	1	0	1	4	5	0	0	0	0
Sexi_1265	0	1	0	6.74	1.79	2	3	4	5
Sexi_1266	2	0	4	23.26	6.21	0	0	2	0
Sexi_1267	1	0	2	8	1	1	1	0	0
Sexi_1268	0	0	0	55.59	36.12	7.24	13.03	4.15	3.06
Sexi_1269	30.71	21.63	96.41	131.63	25.11	13.37	0	15.93	0
Sexi_1270	4	0	1	7	8	0	0	0	0
Sexi_1271	0	0	0	1	0	1	0	0	0
Sexi_1272	6	3	0	14	11	0	0	5	2
Sexi_1273	0	1	1	20	1	4	0	0	0
Sexi_1274	0	0	0	2.64	0	2.78	0	0	3
Sexi_1275	0	0	0	14.36	3	1.22	0	3	2
Sexi_1276	8	34	19	38	20	5	13.72	3	11
Sexi_1277	0	0	0	9.73	3.24	1.26	1	0	1
Sexi_1278	384	335	432	781.85	649.39	610.19	128	154	122.3
Sexi_1279	2	2	3	15.39	0	2	0	0	0
Sexi_1280	0	0	0	15	0	12.54	0	0	0
Sexi_1281	211.12	273.36	295.2	91.09	33.09	55.55	50.01	28.9	25.63
Sexi_1282	0	0	0	5.07	0	0	0	0	0
Sexi_1283	0	0	0	3	7	1	0	0	0
Sexi_1284	0	0	0	11	0	2	2	0	0
Sexi_1285	0	0	0	2	1.99	0.83	6.97	0	0
Sexi_1286	12.22	6.14	5.01	17.76	11.84	6	2.04	48.42	6.11
Sexi_1287	7475	5884	5446	4989	6280	4531	5328	5797	7686
Sexi_1288	0	0	0	5	0	1	0	0	0
Sexi_1289	0	0	0	3	0	1	0	0	0
Sexi_1290	0	0	0	13.03	3.38	0	0	2.99	0
Sexi_1291	0	0	6.26	1161.11	358.37	24.79	350.51	125.78	285.58
Sexi_1292	0	1.11	0	171.61	60.79	15.33	184.11	0	0
Sexi_1293	0	0	11.6	1.85	0	21.35	15.07	22.31	0
Sexi_1294	0	0	0	424.37	407.75	71.95	617.25	428.46	572.75
Sexi_1295	0	0	0	166.47	77.3	12.86	0	39.69	44.07
Sexi_1296	0	0	0	1314.8	653.93	293.14	46.82	193.22	144.17
Sexi_1297	0	0	0	17.08	0	2.5	0	7.41	0.99
Sexi_1298	184.16	94.19	164.16	82.3	54.81	108.5	26	11.04	12.38
Sexi_1299	153.83	73	105.17	168.59	106.03	48.94	25.44	39.7	4.69
Sexi_1300	10.96	0	0	44.15	12	0	14.11	0	7.48
Sexi_1301	0	0	0	47.35	21.61	7.41	19.7	28.52	39.64
Sexi_1302	0	0	0	6.9	6	0	0	0	0
Sexi_1303	1.08	0	1.06	2.35	2.33	0	3.43	0	7.69
Sexi_1304	0	0	0	18	3.01	3.02	4.68	3.55	0
Sexi_1305	281.13	231.89	288.78	1606.62	1812.43	1558.16	117.17	169.4	78.89
Sexi_1306	6.94	31.22	22.94	59.8	10.12	11.76	5.07	10.08	2.38
Sexi_1307	0	0	0	0	0	0	0	0	0
Sexi_1308	1	3	2	5	1	0	0	0	0
Sexi_1309	9.52	1.4	4.78	50.63	20.14	24.73	0	3	1
Sexi_1310	5	5	4	8	2	2	0	0	0
Sexi_1311	2	0	7	14.56	7.78	11	3	0	3
Sexi_1312	0	0	0	2	3	6	0	0	0
Sexi_1313	0	0	0	9	0	1	0	0	0
Sexi_1314	0	0	0	35.27	4.12	10.6	0	6.96	3.27
Sexi_1315	0	0	0	28.09	3.59	7.33	7.37	0	0
Sexi_1316	1	0	0	10.01	5	1	0	0	0
Sexi_1317	12.71	18.31	15.11	29.61	29.41	5	5.18	6	8
Sexi_1318	2	0	1	5	0	0	0	0	0
Sexi_1319	0	1.3	0	36.07	67.66	88.72	0	0	1.61
Sexi_1320	82.6	102.7	52.9	214.41	388.91	331.3	129	74	136.87
Sexi_1321	0	0	0	145.92	205.04	316.98	0	0	0
Sexi_1322	19.91	21.92	12.63	1061.04	235.92	369.55	366.53	425.15	231.77
Sexi_1323	12.33	147.63	104.57	204.91	43.79	37.92	87.49	138.26	129.46
Sexi_1324	1616	1250	1313	5884	6504	4786	812	985	2861
Sexi_1325	474.54	20.08	402.29	2426.32	573.12	185.57	66.04	337.26	29
Sexi_1326	9654.96	11123.3	15538.4	51244.4	33175.5	36311.2	78318	56890	70733
Sexi_1327	1088.54	940.59	844.38	509.68	584.65	350.04	10.36	48.08	5.56
Sexi_1328	4.52	2.23	9.54	13.38	14.36	22.13	0	0	0
Sexi_1329	7	5	14.18	22.95	13.45	23.75	14.78	8.74	7.63
Sexi_1330	0	0	0	93.84	36	87.56	196.43	89.59	26.7
Sexi_1331	0	0	0	3	0	0	0	0	0
Sexi_1332	17	2	23.47	3324.29	6	27	180.71	304.21	4
Sexi_1333	906	590.38	1063.97	4726.44	4587.18	3289.91	2248.01	2048.87	1199.35
Sexi_1334	1333.92	1409.14	1735.73	2893.45	3354.49	2704.06	389.97	475.04	876.44
Sexi_1335	2310.77	2410.7	3537.61	2851.33	2446.58	1891.2	2677.02	3000.74	1621.88
Sexi_1336	44.35	14.28	12.77	102.89	185.04	46.8	8.03	7	1.15
Sexi_1337	35.88	61	59.65	1903.17	1328.94	1164.58	17121.6	4307.74	8579.37
Sexi_1338	1512.78	1460.49	899.29	2084.02	2685.28	2008.92	461.34	686.98	573.9
Sexi_1339	25.89	8	56	20.96	0	0	226.29	55.06	146.41
Sexi_1340	0	0	0	1739.83	928.98	870.73	11.43	37.87	0
Sexi_1341	0	0	0	83.79	53.77	0	0	52.91	0
Sexi_1342	239.99	201.93	234.67	542.27	649.07	701.11	148.88	182.32	264.69
Sexi_1343	7529.11	8490.95	7474.95	7332.68	9205.34	6871.38	8774.14	7091.3	13327.1
Sexi_1344	5.83	0	0	91.49	61.52	12.47	17.95	19.33	17.81
Sexi_1345	4050.48	5001.92	3919.06	682.23	478.8	324.89	1393.62	2328.4	1100.96
Sexi_1346	345.42	164.21	375.88	962.12	477.43	180.19	103.9	193.39	131.47
Sexi_1347	14431.4	8126.4	5177.53	22922.7	18042.2	10779.8	2491.13	1049.1	1932.52
Sexi_1348	0	0	0	1321.38	1166.84	1058.52	3007.2	2385.34	6060.85
Sexi_1349	0	0	0	12.69	9.69	4.02	66.55	85.69	31.42
Sexi_1350	0	6.62	14.79	3256.21	3532.75	3264.66	3710.99	2735.66	4172.58
Sexi_1351	0	0	0	171.06	397.6	284.63	203.53	156.96	598.59
Sexi_1352	0	14.09	25.8	1.67	0	0	0	0	0
Sexi_1353	1754.87	2643.12	2332.7	233.23	104.83	44.4	407.28	790.22	225.33
Sexi_1354	2498.31	1597.78	1653.76	987.78	551.48	314.42	846.92	949.92	583.49
Sexi_1355	0	0	2	5.09	0	0	0	0	0
Sexi_1356	145.04	92.73	314.77	984.82	819.89	457.22	98.11	88.95	108.15
Sexi_1357	1862.97	1473.89	1621.6	1137.19	700.17	1097.59	12.32	110.91	47.82
Sexi_1358	742	529.65	578.72	2000.1	2239.05	1433.37	135.85	28.19	19.66
Sexi_1359	0	10.35	22.28	2344.94	1608.87	2065.94	159.15	217.83	305.8
Sexi_1360	81.92	14.8	37.44	1121.13	564.79	487.06	260.23	755.45	636.7
Sexi_1361	0	0	0	66.55	43.52	11.66	0	3.4	4.16
Sexi_1362	0	0	0	68.77	92.18	11	0	2	0
Sexi_1363	0	0	0	10.1	13.61	0	0	0	4
Sexi_1364	344.47	196.39	422.76	1196.64	875.26	761.01	0	53.3	7.72
Sexi_1365	0	0	0	391.09	306.06	177.9	9.03	0	22.99
Sexi_1366	0	0	0	1	0	1	0	0	0
Sexi_1367	5322.22	469.98	216	4803.99	5851.01	7414.25	5949.41	451.95	3688.44
Sexi_1368	0	0	0	0	0	0	0	9.39	0
Sexi_1369	0	23.66	0	1243.34	0	29.7	273.32	462.6	27.69
Sexi_1370	2.06	0	2.53	632.16	31.31	0	10.46	0	0
Sexi_1371	0	1.47	0	4022.17	778.64	1028.46	92.52	16.28	180.59
Sexi_1372	49.92	38.46	18.32	239.26	118.24	185.45	4.58	2.99	6.12
Sexi_1373	3	0	0	9.72	1.28	0	0	0	2.85
Sexi_1374	1221.98	393.42	1387.77	1776.5	3.36	0	432.79	790.63	5
Sexi_1375	0	0	0	430.98	609.24	505.35	49.67	11.51	0
Sexi_1376	569.26	363.16	352.92	758.16	1093.03	860.41	46.59	4.13	96.76
Sexi_1377	13.87	10.51	2.36	478.58	747.77	1033.81	20.39	12.52	100.05
Sexi_1378	381.74	389.76	294.59	443.48	425.98	387.11	122.56	238.72	182.53
Sexi_1379	284.84	260	392.86	585.9	486.4	456.63	236.43	214.46	112.81
Sexi_1380	19.98	5.63	15.16	5052.16	2931.91	3366.46	1317.64	1419.2	3964.78
Sexi_1381	2.2	7.48	4.55	3981.42	3854.57	4331.05	1329.51	1346.88	507.28
Sexi_1382	1668.45	1939.44	2208.15	1458.76	1159.69	1329.33	669	918.95	497.65
Sexi_1383	578.55	523.46	647.15	670.29	799.12	496.09	215.15	295.67	352.56
Sexi_1384	0	0	0	1.3	1.11	0	0	0	0
Sexi_1385	109.5	148.5	148.41	1975.96	802.23	896.07	2957.14	2824.65	1733.9
Sexi_1386	195.42	151.86	162.32	645.17	748.17	654.82	201.46	168.88	269.18
Sexi_1387	135.39	84.75	189.37	812.26	118.75	63.68	219.5	327.38	98.18
Sexi_1388	217.26	329.63	87.21	104.3	43.91	161.31	0	0	0
Sexi_1389	509.77	363.36	693.37	854.26	812.86	840.71	294.21	269.66	212.48
Sexi_1390	9.88	11.96	4.02	1339.4	1052.41	606.25	58.52	23.64	93.48
Sexi_1391	44.32	13.57	41.34	62.61	57.89	40.37	12.91	12.41	4.09
Sexi_1392	938.59	638.89	1499.71	414.13	221.13	73.21	1.99	0	11.23
Sexi_1393	0	0	0	21.48	4.3	10.8	0	0	0
Sexi_1394	0	0	0	3	0	1	0	0	0
Sexi_1395	1671.09	1195.48	941.82	3766.65	3344.17	1646.8	618.9	1078.33	1871.01
Sexi_1396	54620	47209	46135	23805	18629	20856	119855	64837	56536
Sexi_1397	399.11	137.61	192.86	552.18	780.98	678.31	7.6	0	13.03
Sexi_1398	9	4.56	4.3	48.24	31.42	29.71	89.31	46.8	141.62
Sexi_1399	10.79	18.13	24.27	707.47	160.2	489.18	65.76	19.61	73.73
Sexi_1400	355.05	348.62	292.96	413.35	395.01	402.26	132.09	29.7	198.7
Sexi_1401	282.2	133.07	107.86	1182.29	1271.42	1808.7	24.72	0	79.73
Sexi_1402	24.42	0	6.61	614.24	489.78	235.44	231	25.01	12.89
Sexi_1403	0	0	0	0	0	0	0	0	0
Sexi_1404	0	0	0	66.18	75.86	25.12	0	0	0
Sexi_1405	15.35	24.73	55.04	305.16	172.3	175.82	383.67	316.66	286.88
Sexi_1406	6.99	5.68	3	49.02	42.96	44.64	225.1	628.08	396.65
Sexi_1407	1176.58	1039.63	960.25	967.25	932.15	751.89	420.24	572.43	704.35
Sexi_1408	582.16	513.04	527.14	1207.5	579.84	1035.81	768.79	620.82	732.39
Sexi_1409	10.12	67.9	0	279.34	370.19	251.57	249.3	147.25	95.52
Sexi_1410	2	0	0	1	1	1	0	0	0
Sexi_1411	44.78	6.97	24.13	2452.71	670.28	501.3	770.37	1653.51	829.85
Sexi_1412	2.16	0	0	1582.47	1399.5	512.5	286.35	288.1	255.26
Sexi_1413	2131.32	1831.85	1830.49	3127.06	3043.68	2047.07	80.54	119.33	62.85
Sexi_1414	1306.9	1141.53	1269.43	760.55	848.17	894.68	736.46	1029.36	645.75
Sexi_1415	168.1	161.47	273.57	1188.45	711.83	313.32	85.54	35.64	85.25
Sexi_1416	0	0	0	234.93	131.76	1.52	0	0	0
Sexi_1417	246.11	76.84	270.17	420.64	111.87	74.44	56.23	49.94	0
Sexi_1418	0	0	0	239.84	264.88	0	103.32	0	76.34
Sexi_1419	0	0	0	1073.37	0	0	81.14	41.83	3.67
Sexi_1420	39.75	39.17	63.72	238.11	80.97	50.33	5.13	19.58	0
Sexi_1421	29.18	3.02	76.92	292.64	33.15	193.92	0	8.89	0
Sexi_1422	383.79	576.11	416.59	682.79	555.58	434.13	445.4	1079.17	445.86
Sexi_1423	1368.61	1822.29	798.69	202.28	174.14	143.51	1125.04	1881.62	547.23
Sexi_1424	448.48	604.86	427.57	921	1028.24	913.91	598.39	565.71	564.12
Sexi_1425	1516.14	1426.85	955.66	576.73	482.91	462.92	194.18	365.99	156.89
Sexi_1426	23.89	32.43	79.95	1380.63	1169.53	1103.74	52.82	14.04	63.97
Sexi_1427	70.06	83.23	39.14	82.59	39.97	67.79	15.7	15.31	31.64
Sexi_1428	299.31	213.41	118.07	3648.71	3444.49	2289.37	851.68	985.73	790.12
Sexi_1429	0	0	0	92	39	0	0	0	0
Sexi_1430	0	0	0	3	1	1	0	0	0
Sexi_1431	0	0	0	3.14	6	0	1.3	1	0
Sexi_1432	0	0	0	0	0	0	0	0	0
Sexi_1433	0	0	1	3.19	0	2.06	0	0	0
Sexi_1434	0	0	0	4	0	0	0	3	0
Sexi_1435	11.05	2.95	16.09	125.44	94.42	69.52	56.96	40.95	95.25
Sexi_1436	0	0	0	458.53	286.26	78.16	71.82	313.46	124.89
Sexi_1437	0	0	9.79	133.43	91.61	15.08	0	0	38.31
Sexi_1438	47.25	67.27	86.56	192.48	185.97	277.22	8.39	2.93	2.05
Sexi_1439	1	1	0	10	1	1	0	1	0
Sexi_1440	885.97	854.08	1031.54	1666.99	1048.1	932.82	548.12	578.41	609.88
Sexi_1441	0	0	0	7	1	6	1	0	0
Sexi_1442	307.06	230.14	215.4	328.03	191.4	333.54	55.95	87.45	14.14
Sexi_1443	0	2	2	5	0	1	0	0	0
Sexi_1444	21.15	11.73	8.77	41.87	35.38	22.52	55.89	53.35	51.71
Sexi_1445	73.23	46.47	87.18	317.35	181.57	163.38	71.28	56.11	61.28
Sexi_1446	0	7.9	5.13	320.72	142.62	15.63	114.11	172.46	51.61
Sexi_1447	0	0	0	6	0	0	4	4	1.65
Sexi_1448	2	1	5	15	14	4	0	0	0
Sexi_1449	28	13	42.8	88.5	33	33	5	1	0
Sexi_1450	0	0	0	5.96	1.48	0	0	0	0
Sexi_1451	7.02	8.42	3.66	24.96	15	16.53	1	0	1
Sexi_1452	112.06	85.89	74.69	916.03	584.17	357.48	110.41	112.38	58.47
Sexi_1453	0	0	0	13	6	2	3	0	0
Sexi_1454	5.21	3	3	11.48	9.22	4	0	0	1
Sexi_1455	0	0	0	13	3.13	0	0	0	0
Sexi_1456	77.39	23.77	87.4	184.88	110.41	78.89	30.24	19.78	46.28
Sexi_1457	1.96	2.51	1	14.69	0	7	7.43	0	0
Sexi_1458	47.19	36.84	14.28	215	5	135.53	35.15	194.72	14.23
Sexi_1459	11.1	19.14	2.34	6.99	4.43	7.09	0	0	1.24
Sexi_1460	0	0	0	21.94	0	1	5.01	0	0
Sexi_1461	0	0	0	31.17	24.68	0	9.99	0	3.76
Sexi_1462	271	188	73	737	890	856	177	149	252
Sexi_1463	5.58	3	1.99	94.86	56.41	25.18	2.32	0	1
Sexi_1464	11.14	24.71	17.64	258.31	278.35	216.57	157.49	105.51	124.34
Sexi_1465	77.95	5.14	94.97	242.55	277.41	196.85	142.08	140.15	193.95
Sexi_1466	23.5	11	52	184.84	183.33	107.78	70	31.74	56.99
Sexi_1467	17.5	0	0	78.16	108.67	87.22	0	21.26	29.01
Sexi_1468	2.85	1	1.99	15.85	5.93	1.26	2.63	0	0
Sexi_1469	0	0	0	3.61	0	1	0	6.15	0
Sexi_1470	9.09	7	11	24.16	16.37	19.79	3	0	0
Sexi_1471	0	0	0.74	20.64	0	51.59	0	0	0
Sexi_1472	0	0	0	71.98	135.47	72.91	4	4	20
Sexi_1473	0	0	0	19.54	1.41	1.38	0	0	0
Sexi_1474	23.85	14.23	1.12	7.59	8	3.36	5	2	3
Sexi_1475	1	0	0	224.92	274.99	210.04	15.76	2	0
Sexi_1476	11.54	15.67	15	216.72	270.13	0	0	0	0
Sexi_1477	0	0	0	14.07	0	0	0	0	1
Sexi_1478	22.75	10	29.71	142.65	109	89.99	45.52	15	39
Sexi_1479	0	0	0	1	1	0	0	0	0
Sexi_1480	0	0	0	3.71	0	0	0	0	0
Sexi_1481	3563	2967	2945	4408	5169	4396	1737	1901	2413
Sexi_1482	6.01	0	0	6.82	4.16	2.26	0	0	0
Sexi_1483	0	0	0	3	0	1	0	0	1
Sexi_1484	2.27	0	6.85	11.74	0	0	0	0	0
Sexi_1485	0	0	0	7.03	2.4	2	2.99	0	0
Sexi_1486	0	0	0	61	0	15	15	0	10
Sexi_1487	20.58	17.98	16.3	0	0	0	0	0	0
Sexi_1488	0	0	0	5	7	1	1	1	0
Sexi_1489	0	0	0	15	4	1	0	0	0
Sexi_1490	0	0	0	1	0	0	0	0	0
Sexi_1491	0	1	0	39	10	1	0	0	0
Sexi_1492	0	0	0	0	3.35	3.62	0	0	0
Sexi_1493	10	4	7	56	37	10	0	1	5
Sexi_1494	25	11	28	18	4	5	4	5	6
Sexi_1495	0	0	0	2	0	0	0	0	0
Sexi_1496	2.95	0	4	6.7	8	1	0	5	0
Sexi_1497	0	0	0	10.1	6	1.17	0	0	0
Sexi_1498	0	0	0	0	0	0	0	0	0
Sexi_1499	0	0	0	8	0	0	0	0	0
Sexi_1500	1	0.99	0	23	11.33	8.27	1	4.94	2.19
Sexi_1501	0	3	6.49	36.9	5.29	0	0	0	0
Sexi_1502	0	0	0	11.19	6.71	5.84	0	0	0
Sexi_1503	0	0	0	85.58	22.99	109.26	0	4.25	4.77
Sexi_1504	0	1	0	64	0	11	0	0	0
Sexi_1505	0	0	0	33	18	15	47.41	46	21
Sexi_1506	0	0	0	15	0	0	0	0	0
Sexi_1507	1.64	0	4.97	22.93	20.84	0	34.56	46.38	0
Sexi_1508	51.45	31.1	81.24	141.56	48.32	117	56.74	85.62	266.09
Sexi_1509	0	0	0	0	0	0	0	0	0
Sexi_1510	30.41	18.87	46.91	129.06	53.64	64.06	12.16	10.01	13.47
Sexi_1511	0	0	0	0	0	0	0	0	0
Sexi_1512	0	1	0	2	0	0	0	0	0
Sexi_1513	0	0	0	26.65	15.91	10.65	0	0	0
Sexi_1514	4.41	1.72	10.06	2.31	0	4.49	7.12	14.51	6
Sexi_1515	0	0	0	4.72	0	0	0	0	0
Sexi_1516	0	0	3	2	1	0	0	0	0
Sexi_1517	0	0	1	0	0	0	0	0	0
Sexi_1518	1	0	0	2.68	0	0	2	0	1.26
Sexi_1519	0	0	0	2	3	0	0	2	0
Sexi_1520	0	0	0	2	2	0	2	0	1
Sexi_1521	0	0	0	2	0	0	0	0	0
Sexi_1522	42.68	32.68	32.34	33.08	17.4	11.89	11.24	25.73	30.09
Sexi_1523	0	0	0	8	0	0.96	0	0	0
Sexi_1524	2	0	1	2	0	0	0	0	0
Sexi_1525	1	0	0	8.59	4.86	1	0	0	1
Sexi_1526	0	0	0	20.01	17.01	9.47	4.38	2	17
Sexi_1527	2	0	3	6	8	3	0	0	0
Sexi_1528	3.4	3.52	3.49	92.69	11.71	7.16	25.93	47.96	18.26
Sexi_1529	965.41	944.28	1275.15	258.45	235.11	342.91	289.08	287.93	312.43
Sexi_1530	45.07	42.7	36.17	10.85	15.04	14.41	23.44	35.17	11.2
Sexi_1531	2908.74	4502.83	4554.22	1596.77	1509.54	707.75	886.43	310.6	289.24
Sexi_1532	668.11	722.01	515.6	268.03	247.14	283.7	506.45	434.06	242.7
Sexi_1533	9.41	74.42	73.11	36.61	12.9	0	0	6.91	6.06
Sexi_1534	0	0	0	6.31	0	1.79	3.73	0	0
Sexi_1535	3.61	3.63	10.19	15.82	8.26	9.22	8.27	2.22	8
Sexi_1536	0	0	0	6.82	1	0	0	0	0
Sexi_1537	4	12	7	74.49	31.93	1	7	43	0
Sexi_1538	1.51	3	1	13.29	2.07	12	1.08	0	0
Sexi_1539	460.6	307.28	589.44	1270.27	1043.43	771.96	91.3	90.05	130.59
Sexi_1540	0	0	0	26.67	0	13.63	0	0	0
Sexi_1541	425.21	485.23	452.92	979.52	614.7	756.29	4.22	122.15	42.83
Sexi_1542	0	0	0	2	0	0	0	0	0
Sexi_1543	61	34	103	264	334	104	61	115	48
Sexi_1544	0	0	0	1	0	0	0	0	0
Sexi_1545	64.34	22.55	60.71	272.68	295.17	178.37	26.25	44.02	45.09
Sexi_1546	4	1	0	47.07	23.38	69.99	47.35	6	7.32
Sexi_1547	10.86	6.02	9.9	6.91	0	0	0	0	3.51
Sexi_1548	29.28	15.23	57.72	204.88	110.32	43.05	19.23	13.67	19.48
Sexi_1549	253.68	106.58	287.9	124.73	138.82	158.39	0	92.28	26.1
Sexi_1550	381.32	468.42	220.1	392.27	317.18	180.61	246	164.72	283.9
Sexi_1551	217.55	166.3	169.5	305.11	299.35	254.19	106.18	130.16	148.89
Sexi_1552	49.95	56	103	283.4	221.48	68.52	32.15	18.55	49
Sexi_1553	2.07	1	12.3	16.35	15.08	7.34	2.2	0	1
Sexi_1554	278.91	339.64	423.02	715.45	320.7	243	107	89	64
Sexi_1555	2118	1503	2122	451	354	532	415	627	623
Sexi_1556	0	0	0	0	0	0	0	0	0
Sexi_1557	0	0	0	2	0	0	0	0	0
Sexi_1558	0.67	0	0.32	12.35	0	3.8	1	0	1.93
Sexi_1559	26.95	5.86	3.36	6.18	1.05	36.17	9.11	0	0
Sexi_1560	31.51	11.19	11.16	34.87	13.96	50.09	38.96	18.44	38.63
Sexi_1561	7	2	7	8.92	3	0	0	0	0
Sexi_1562	0	0	0	6.27	0	4.94	0	0	0
Sexi_1563	14	3	25.72	65.91	34.26	20.98	13	4	3
Sexi_1564	2	0	0	6.01	5.54	3	0	0	0
Sexi_1565	0	0	0	16	26	9	0	0	0
Sexi_1566	0	0	0	0	0	0	0	0	0
Sexi_1567	4	0	1	4	0	0	0	0	0
Sexi_1568	0	0	3	5	0	1	1	0	0
Sexi_1569	0	0	0	0	0	0	0	0	0
Sexi_1570	0	3	4	8	4	0	0	0	1
Sexi_1571	3	0	4.97	82.82	5.9	18.63	2	9.81	1
Sexi_1572	55.11	38	59.33	151.23	159.29	95.53	14	14	15
Sexi_1573	0	0	0	6	0	2	0	0	4
Sexi_1574	0	1	0	0	5.05	3.75	0	0	0
Sexi_1575	0	0	0	3	0	0	0	0	0
Sexi_1576	3183.99	2700.61	2897.43	3230.51	2668.24	2551.96	1195.27	1295.81	1107.93
Sexi_1577	1470.16	1646.16	1987.75	521.31	470.79	319.21	1234.2	1495.86	459.07
Sexi_1578	0	0	0	0	0	0	0	0	0
Sexi_1579	0	0	0	4	0	0	1	1	0
Sexi_1580	0	0	0	26.54	31.35	1.08	1.51	4.34	3.34
Sexi_1581	0	0	0	6.03	3.03	3	0	0	1.03
Sexi_1582	42	37	55.86	41.94	38	6	5	0	7
Sexi_1583	17.77	0	6.3	65.35	69.24	42.58	0	21.22	11.47
Sexi_1584	0	41	26.76	215.61	136.8	42.13	35.36	6.59	0
Sexi_1585	3.98	0	23.74	23.81	17.28	8.7	0	6.57	7.42
Sexi_1586	1250.38	949.7	1171.57	1217.58	1349.33	1197.26	392.82	374.3	742.84
Sexi_1587	9.02	7	10	24.89	27	14	7	0	3
Sexi_1588	2	1	8	28	9	4	4	0	0
Sexi_1589	10	6	13	24	13	20	2	0	0
Sexi_1590	0	0	0	12	1	1	0	0	0
Sexi_1591	11	9	7	47.86	29.64	9.92	1	5	4
Sexi_1592	1	4	3	12.72	3.24	6	0	7	0
Sexi_1593	0	3	0	4	2	0	0	0	0
Sexi_1594	2	0	0	3.03	0	2.15	0	0	0
Sexi_1595	0	0	0	4	0	0	0	0	0
Sexi_1596	0	0	0	49.5	1.23	0	0	0	0.13
Sexi_1597	3.02	1.36	6.48	79.08	23.75	40.4	4.63	0	3.51
Sexi_1598	2.59	1.63	6.14	126.13	93.17	51.46	1.35	5.54	4.11
Sexi_1599	17.77	12.31	20.67	148.97	244.75	245.89	51.75	49.31	112.89
Sexi_1600	8.16	9.06	30.3	7.11	1.02	0.7	0	0.67	0.68
Sexi_1601	0	0	0	23.46	11.65	10.98	0	0	4
Sexi_1602	0	1	0	14.59	13.91	5.59	0	0	2.33
Sexi_1603	0	0	0	3.54	1.23	3.78	0	0	4.01
Sexi_1604	0	0	0	1	0	0	0	0	0
Sexi_1605	101118	84350.5	83731.5	47317.4	52070.8	39731.6	122502	130297	103317
Sexi_1606	69	41	41	31	11	29	0	1	0
Sexi_1607	3	0	0	3.89	1	0	4.92	2	0
Sexi_1608	2600.29	2140.92	1069.97	1930.35	1411.91	2908.67	741.91	199.11	53.63
Sexi_1609	0	0	0	1050.64	979.85	363.47	975.38	249.28	233.51
Sexi_1610	0	0	0	3	0	0	1	0	0
Sexi_1611	59.28	41.75	43.93	82.52	83.46	87.64	12.43	18.77	4.14
Sexi_1612	58.18	40.87	73.67	162.23	195.81	78.19	24.76	25.06	51.79
Sexi_1613	12.68	1.5	8.98	3.75	7.09	4.55	1	1.49	0
Sexi_1614	38.69	41.6	35.17	133.71	43.66	28.3	5.22	12.72	8.6
Sexi_1615	0	1	1	8	0	0	0	0	0
Sexi_1616	0	0	5	36.01	9	7.32	10.43	10	12.06
Sexi_1617	1	0	0	47.31	0	0	0	0	1
Sexi_1618	0	0	0	13.69	1	0	0	0	0
Sexi_1619	0	0	0	2.26	6.49	4	0	0	0
Sexi_1620	0	0	0	0	0	0	0	4	0
Sexi_1621	0	0	0	22	10	3	0	0	0
Sexi_1622	2	5	1	8	2	0	0	0	0
Sexi_1623	0	0	0	20.78	4.18	2.85	1	0	0
Sexi_1624	0	0	0	0	4.82	6.15	0	0	1.25
Sexi_1625	11.63	14.79	3.68	42.69	25.96	16.98	6.58	9.75	19.02
Sexi_1626	53.78	22.01	84.79	366.21	293.04	87.61	45.52	30.23	69.8
Sexi_1627	0	0	0	6	2.15	0	0	0	0
Sexi_1628	0	0	0	75.22	129.17	186.45	14	3.04	0
Sexi_1629	1.04	1.05	2.34	30.38	7.47	24.82	1	3.28	4.3
Sexi_1630	0	0	0	11	0	6	0	3.83	2
Sexi_1631	85	63	95	310	277	142	44	24	66
Sexi_1632	5	2	0	8	3.37	3	0	0	0
Sexi_1633	50	60	23	46	47	26	6	18	5
Sexi_1634	0	0	0	6	0	0	0	0	0
Sexi_1635	0	0	0	0	1	0	0	0	0
Sexi_1636	483.02	362.78	383.06	539	561.09	450.25	227.83	344.86	362.83
Sexi_1637	24.47	28.67	54.05	146.07	79.12	58.81	0.82	8.16	0
Sexi_1638	122.53	77.34	145.57	410.65	226.39	183.67	4.49	12.72	29.98
Sexi_1639	0	0	0	2	0	0	0	0	0
Sexi_1640	53.31	64.68	54.85	216.44	152.91	45.42	22.99	28	34.58
Sexi_1641	74.63	61.81	90.73	171.16	61.89	13.58	14.86	3.32	8.23
Sexi_1642	0	0	0	25	14	6	2	5	3
Sexi_1643	0	0	0	53	56	22	6	0	4
Sexi_1644	0	0	0	6.07	8.47	23.26	0	0	0
Sexi_1645	0	0	0	5	1	0	0	0	0
Sexi_1646	0	0	0	9.1	1	4.77	0	0	0
Sexi_1647	0.97	0	1.99	30.74	14.33	15.29	14.12	0	14.02
Sexi_1648	135.74	73.32	130.18	216.17	248.83	222.44	150.39	153.34	126.35
Sexi_1649	0	0	0	31.47	0	10.75	12	2	0
Sexi_1650	13.09	9.43	4.26	31.03	12.42	30.7	0	0	0
Sexi_1651	0	0	0	11.18	1.08	3.18	3.68	6.36	2
Sexi_1652	10	11	2	15	8	8	7	0	3
Sexi_1653	0	0	0	5	0	0	0	0	0
Sexi_1654	0	0	0	2	0	0	0	1	1
Sexi_1655	0	0	0	3	0	0	0	0	0
Sexi_1656	0	0	0	15	7	3	0	0	0
Sexi_1657	9.19	0	0	7.38	3.74	4.55	0	0	1.44
Sexi_1658	0	0	0	8	5	2	0	0	0
Sexi_1659	12.3	18.8	19.94	9.08	3.86	27.12	6.92	1.05	1.01
Sexi_1660	87	44	105.24	25	11.97	9.04	2.12	16.01	4.21
Sexi_1661	15.26	45.74	54.23	26.56	14.91	0	1.63	0	0
Sexi_1662	2.04	6.29	7	11.66	4	4	0	0	0
Sexi_1663	1	1.05	0	15.36	5	0	0	0	0
Sexi_1664	0	0	0	3	2	0	2	0	1
Sexi_1665	0	0	0	3	3	1	0	0	0
Sexi_1666	0	0	0	1	0	0	0	0	0
Sexi_1667	3.3	1.95	1.37	3.79	0	0	0	0	0
Sexi_1668	0	1	0	5	0	0	0	0	0
Sexi_1669	304.35	235.57	191.74	146.15	80.17	90.39	28.48	67.12	89.05
Sexi_1670	841.74	542.22	447.85	822.5	543.59	420.47	199.18	167.72	131.48
Sexi_1671	29.42	84.75	121.63	111.03	49.24	31.16	90.56	68.57	90.99
Sexi_1672	19.8	5.08	0	0	0	0	0	0	0
Sexi_1673	0	0	0	1	0	0	0	0	0
Sexi_1674	101.58	12.4	21.3	110.58	77.98	88.38	255.45	259.23	99.59
Sexi_1675	29.24	43.15	129.67	78.7	84.07	0	0	0	0
Sexi_1676	0	0	0	179.54	75.79	75.81	36.96	36.02	75.29
Sexi_1677	82.62	36.02	44.1	169.65	29.64	50.31	16.18	13.53	0
Sexi_1678	0	0	0	3	2	6	0	0	0
Sexi_1679	0	0	0	10	4	0	0	0	3
Sexi_1680	0	0	0	3	2	0	1	6	0
Sexi_1681	2	0	2	8	2	4	0	0	1
Sexi_1682	0	0	0	15	17	0	1	1	4
Sexi_1683	0	423.07	6.28	1281.24	2384.92	1981.86	949.23	746.76	68.78
Sexi_1684	794.24	0	991.96	3726.37	2423.64	1398.4	316.16	0	1744.21
Sexi_1685	75.28	50.14	60.68	167.89	107.7	93.4	34.57	31.47	142.81
Sexi_1686	0	0	0	4	18	0	0	0	0
Sexi_1687	0	0	0	10	1	0	0	0	0
Sexi_1688	6	0	0	25	9	3	2	1	0
Sexi_1689	0	0	0	6.93	8	3.76	0	0	0
Sexi_1690	0	1	0	3	0	0	0	0	0
Sexi_1691	0	0	0	0	0	0	0	0	0
Sexi_1692	61	33	78	181	126	36	17	23	16
Sexi_1693	1	0	0	6	0	0	1	0	0
Sexi_1694	287.55	237.58	308.88	835.37	839.89	651.19	222.92	187.49	272.42
Sexi_1695	0	0	0	2.13	0	0	0	0	0
Sexi_1696	0	0	0	88.42	10.48	0	30.86	13.22	2.61
Sexi_1697	0	0	0	15	7.74	2	0	1.68	0
Sexi_1698	0	0	0	0	0	0	0	0	0
Sexi_1699	332	289	274	519	403	450	277	295	184
Sexi_1700	0	0	0	4	0	1	0	0	0
Sexi_1701	113	84	183	550	578	338	70	58	107
Sexi_1702	23.19	6.25	23.08	51.49	43.42	35.79	3	4	4
Sexi_1703	0	0	0	24.8	10.59	0	0	0	0
Sexi_1704	7.81	4.75	15.92	32.06	4.74	3.21	0	2	0
Sexi_1705	0	0	0	0	9	2	0	0	0
Sexi_1706	14	0	13.56	23.25	17.1	6	5	0	3
Sexi_1707	0	0	0	3	0	0	0	0	0
Sexi_1708	0	0	0	8.27	5	1	0	1	4
Sexi_1709	0	2	0	3	0	0	0	0	0
Sexi_1710	4	1	3	7	7	7	6	0	4.74
Sexi_1711	98.12	52	89.48	58.61	119.08	51.71	70.15	43	59.6
Sexi_1712	0	0	13.23	153.39	16.86	13.09	0	0	0
Sexi_1713	40.33	75.68	80.31	152.36	57.61	32.54	36.72	12.77	18.2
Sexi_1714	48.62	22.58	52.97	94.3	76.23	30.47	7.28	17.23	32.81
Sexi_1715	0	0	0	0	0	0	0	0	0
Sexi_1716	47.72	79.56	16.17	56.15	23.36	51.89	14.09	23.09	2.55
Sexi_1717	2.34	0	0	3.37	1.69	0	0	0	0
Sexi_1718	0	0	0	6.81	28.65	0	0	0	0
Sexi_1719	0	0	0	19.75	7.29	9.98	4	0	0
Sexi_1720	260.41	363	299.09	439.49	368.57	390.46	112	189	117
Sexi_1721	102.04	208.59	233.91	505.49	329.29	127.16	66.95	46.99	55.17
Sexi_1722	0	5.3	0	8.23	1.16	1.65	0	0	1.41
Sexi_1723	207	90.92	91.13	439.22	320.32	168.47	55.22	145.83	135.09
Sexi_1724	39.2	54.42	68.02	52.18	34.02	32.17	0	5.5	2
Sexi_1725	32.2	5.14	26.69	110.19	55.38	23.32	0	21.68	8.99
Sexi_1726	37.72	37.62	23.4	112.14	49.01	57.46	31.72	0	38.26
Sexi_1727	9.94	25.52	22.33	134.18	52.33	25.48	11.85	10.75	70.25
Sexi_1728	0	0	0	21.18	46.65	0	0	0	0
Sexi_1729	0	0	0	15.46	54	14.62	0	0	0
Sexi_1730	7.62	8.53	3.37	9.89	1.89	6.68	0	0	0
Sexi_1731	0	0	0	5.51	2.97	2.66	1.48	0	5.2
Sexi_1732	181.95	113.59	99.79	62.01	71.67	5.12	5.53	17.67	5.42
Sexi_1733	13.1	26.4	80.91	90.89	35.33	165.88	6.48	24.36	14.59
Sexi_1734	0	0	0	10.27	2.03	1.99	5.66	0	3.1
Sexi_1735	0	0	0	0	0	0	0	0	0
Sexi_1736	0	0	0	15.22	12	0	0	0	0
Sexi_1737	0	0	0	65.01	15.52	0	5.51	1.94	0
Sexi_1738	9.38	16.12	10.22	43.73	7.92	1	2	3.14	9
Sexi_1739	1.7	0	0	35.01	9.57	1.52	7.47	7.23	9.73
Sexi_1740	0	0	0	116.08	12.94	50.35	0	0	0
Sexi_1741	2	6	9	33	19	15	2	0	1
Sexi_1742	1	1	0	17	11.08	2.67	0	0	1
Sexi_1743	230.89	157.41	222.57	534.76	407.55	386.2	193.65	109.18	143.98
Sexi_1744	3	66.9	14.02	5	3	0	6.02	4	6.67
Sexi_1745	4.23	0	0	54.85	42.01	62.64	21.58	26.53	32.91
Sexi_1746	1.77	16.14	10.13	7.34	0	0	0	13.15	0
Sexi_1747	100.46	174.33	102.97	36.45	17.93	15.6	18.34	10.45	8
Sexi_1748	17.87	8.38	2.99	27.42	22.22	15.88	0	3.38	1.75
Sexi_1749	44	17	21	35	0	0	1	4	0
Sexi_1750	4	0	2	2	1	0	1	3	2
Sexi_1751	1	1	0	2	0	3	0	0	0
Sexi_1752	14	21	26	32	12	3	11	8	1
Sexi_1753	19.36	24	26	31.53	38.48	24	0	7	6.01
Sexi_1754	2	2	1.72	13.01	7.46	9	2	3	0
Sexi_1755	35.76	16.15	24.01	341.21	247.95	159.74	24.62	31.21	16.5
Sexi_1756	0	0	0	8	1	0	0	0	0
Sexi_1757	68.12	32.58	37.04	149.65	100.44	97.58	17.3	9.37	3.2
Sexi_1758	0	0	0	9	0	0	0	0	0
Sexi_1759	1	9.74	15	31	19	8	1	1	0
Sexi_1760	26	8	35	347	206	81	54	47.61	50.67
Sexi_1761	0	0	0	1.16	0	0	0	2	0
Sexi_1762	1	3	1	50.73	30	29.92	0	0	0
Sexi_1763	0	0	0	8	0	0	0	0	0
Sexi_1764	1.42	0	0	22.8	4.54	5	0	7.98	0
Sexi_1765	0	0	0	4	4.89	2	2	2	2
Sexi_1766	0	0	0	12.5	13	9	14.77	17.97	25.99
Sexi_1767	91.84	80.05	52.77	13.71	9.05	4.32	0	0	11.37
Sexi_1768	0	0	0	0	0	0	0	0	0
Sexi_1769	3.72	2.64	4	11.65	4.45	5.01	0	0	0
Sexi_1770	0	0	0	14.35	2.42	14	7.01	12.97	41
Sexi_1771	6	3	12	32	10	3	0	0	0
Sexi_1772	18.46	0	2	126.8	67.38	95	0	0	6
Sexi_1773	0	3.22	2.25	25.83	17.47	2	4	4	3
Sexi_1774	0.99	0	0	41	52	13.44	0	0	1
Sexi_1775	0	0	0	56.41	5.68	11.88	0	1.19	0
Sexi_1776	0	0	2	1.95	0	1	0	0	0
Sexi_1777	1.14	0	0	16.46	1.59	26.01	0	0	0
Sexi_1778	0	0	0	64.62	52.8	2.22	2	0	1
Sexi_1779	3	0	0	42.93	11.19	6.76	0	0	0
Sexi_1780	29.61	13.79	19.3	35.02	11.71	21.21	9.68	1.42	3.57
Sexi_1781	1	0	0	2	1	0	0	0	1
Sexi_1782	0	0	0	1	0	0	0	0	0
Sexi_1783	0	0	0	1	0	0	0	0	0
Sexi_1784	5	2.54	8.28	19	8.48	3	0	0	0
Sexi_1785	0	0	0	2	0	0	0	0	0
Sexi_1786	9	4	4	6	13	6	2	3	13
Sexi_1787	0	0	0	6	1	1	0	0	0
Sexi_1788	89.71	109.18	61.75	224.39	281.3	285.36	52.32	113.89	39.14
Sexi_1789	66.3	40.87	92.8	219.35	149.52	78.74	24	21.93	33
Sexi_1790	9.93	9.8	18.11	30.02	4.5	7.67	0	0	0
Sexi_1791	22.65	40.1	43.38	67.88	31.52	41.16	0	19.42	3.55
Sexi_1792	0	0	0	22	17	0	4	1.36	1
Sexi_1793	0	0	0	2	0	0	0	0	0
Sexi_1794	0	0	0	4.14	0	0	0	0	0
Sexi_1795	1.94	0	0	0	1	0	0	0	0
Sexi_1796	0	0	0	11	14	9	0	0	0
Sexi_1797	0	0	0	1	1	5	0	0	0
Sexi_1798	0	0	0	7.36	15.92	11.57	3.1	6.47	21.7
Sexi_1799	0	0	0	0	0	0	0	0	0
Sexi_1800	0	0	6	9	0	1	3	1	3
Sexi_1801	5	1	0	8	2	0	0	0	0
Sexi_1802	2	0	0	3	0	1	0	0	0
Sexi_1803	12.47	17.69	12.81	5.76	0	0	0	0	0
Sexi_1804	152.33	102.7	74.04	27.87	19.21	13.26	13.32	6.58	0
Sexi_1805	3.02	2.83	5.95	67.28	75.99	45.75	11.53	5.3	8.29
Sexi_1806	0	0	0	52.7	6.78	0	0	0	5.48
Sexi_1807	33.01	25	22.7	92.01	42.33	243.89	74.23	177.48	81.91
Sexi_1808	0	0	0	85.09	0	2.23	20.29	0	16.77
Sexi_1809	12	6	44	115.74	28	23	3	5	8
Sexi_1810	0	0	0	70.13	57.13	22.37	37.64	0	5.71
Sexi_1811	0	0	0	9.87	5.19	2.68	3.01	0	0
Sexi_1812	0	0	0	6.32	0	0	0	0	0
Sexi_1813	8	0	6	5.65	12.97	3	1	0	1
Sexi_1814	0	0	0	4	0	0	0	0	0
Sexi_1815	11.97	4.98	7.99	7.98	16.07	10.17	7	6.01	1
Sexi_1816	2	0	2	5	3	0	0	0	0
Sexi_1817	0	0	0	1.18	0.23	0	2.24	0	0
Sexi_1818	33.99	71.79	63.3	2.93	4.01	0	15.24	11.73	12.51
Sexi_1819	0	1	0	3	5	1	0	3	0
Sexi_1820	0	0	0	3	1	0	0	0	0
Sexi_1821	3	0	0	0	0	1	0	0	0
Sexi_1822	1	2	0	3	0	0	0	0	0
Sexi_1823	18	6	12.98	36.98	19.39	16.1	5	0	4
Sexi_1824	0	0	0	4.97	3.43	7.54	0	2	0
Sexi_1825	93.66	154.05	193.82	395.55	158.77	82.88	60	58.75	59.08
Sexi_1826	11.52	8.62	19.57	50.59	18	18.7	0	0	2
Sexi_1827	0	0	0	3	2.7	0	3	0	2.51
Sexi_1828	0.98	2	0	4	0	4	0	1	0
Sexi_1829	0	2.14	0	9.02	2.74	0	3	2	0
Sexi_1830	19	3.86	19	110.98	118.26	35	2	0	0
Sexi_1831	2.27	0	3	5.78	0	1	0	0	0
Sexi_1832	0	0	0	1	0	0	0	0	0
Sexi_1833	48.02	19.19	58.14	135.83	87.02	60.93	81.2	32.31	48.17
Sexi_1834	49.15	33.33	47.51	93.66	85.16	74.04	33.76	40.56	10.47
Sexi_1835	0	6	0	3	3	1	0	0	2
Sexi_1836	65	19	61	48	4	1	0	12	0
Sexi_1837	0	0	0	11	0	0	0	0	2
Sexi_1838	0	1	2	83	3	0	2.02	4	15.92
Sexi_1839	0	0	0	7	0	0	0	0	0
Sexi_1840	0	1.05	0	4.26	1.15	1.13	13.93	22.22	9
Sexi_1841	8	10	9.42	36.81	8.35	0	4.28	3.84	0
Sexi_1842	0	0	0	16	4	1	0	0	0
Sexi_1843	5	0	2	10	5	3	0	0	0
Sexi_1844	0	0	0	6	0	3	0	0	0
Sexi_1845	2	1	7	11	1	1	2	1	4
Sexi_1846	9.58	0	0.25	21.31	7.4	5.66	0	1.87	0
Sexi_1847	0	0	0	9.76	11.04	6.66	4	0	4
Sexi_1848	0	0	0	4	0	0	0	0	0
Sexi_1849	0	0	0	78.31	29.13	11	8	5	5
Sexi_1850	11	4	17.77	18.79	13	2.34	6	4	5
Sexi_1851	0	4	3	17	3	8	9	0	4
Sexi_1852	3	1	1	16	7	3	0	0	0
Sexi_1853	1	0	3	10	2	5	0	0	1
Sexi_1854	30.94	27.91	39.83	12.88	0	1.97	0	0	0
Sexi_1855	0	0	0	9	1	2	2	0	0
Sexi_1856	1	0	0	6.3	1.22	3	0	1	0
Sexi_1857	29.09	34.87	423.03	423.03	18.61	15.68	47.8	21.69	44.79
Sexi_1858	0	0	0	19.14	4.86	0	13.82	0	7.76
Sexi_1859	15.43	37.53	131.6	97.84	5.58	4.73	2.34	18.72	20.2
Sexi_1860	0	0	0	12	6	5	2	0	0
Sexi_1861	1	0	0	1	3	0	0	0	0
Sexi_1862	3	0	1	14	5	4	0	0	0
Sexi_1863	3	2	1	3	0	1	0	0	0
Sexi_1864	0	1.14	1	5.49	1	2.4	0	0	0
Sexi_1865	1251.83	840.42	1244.63	7523.77	7390.43	5721.35	3278.9	5085.29	4692.88
Sexi_1866	999.52	1034.75	946.93	2052.72	2176.18	1517.36	768.21	1010.87	986.33
Sexi_1867	112.63	76.11	99.09	158.5	173.27	104.23	57.48	137.79	73.16
Sexi_1868	0	3.16	0	8.8	4.16	7.41	1.04	0	1.01
Sexi_1869	6	2	7	25	11	1	0	1	0
Sexi_1870	4.03	0	7.1	69.08	44.49	55.86	0	18.18	2.99
Sexi_1871	0	1	0	35.38	1	22.69	0	0	0
Sexi_1872	1	2	0	20.09	10.29	7.38	0	0	2
Sexi_1873	0	0	0	2	0	0	0	0	0
Sexi_1874	0	0	0	21.83	13.57	0	10.71	4.47	11.05
Sexi_1875	0	0	0	4	0	0	0	0	0
Sexi_1876	0	1	1	11	1	5	2	10	3
Sexi_1877	6	6.84	3.99	0	0	0	7.52	0	1.86
Sexi_1878	2.17	3.81	11.14	16.57	1.5	4.87	0	0	0
Sexi_1879	0	0	0	14.08	2.86	2.32	2	7	4
Sexi_1880	0	0	0	2	0	0	0	0	0
Sexi_1881	0	0	0	2	0	2	0	0	0
Sexi_1882	0	0	0	18.66	1.07	0	5	3	0
Sexi_1883	0	2	1	63.34	13.93	17	0	0	0
Sexi_1884	60.68	38.79	82.3	94.76	57.18	104	4.85	0	1.78
Sexi_1885	2.67	33.18	24.43	469.92	214.96	226.68	27.68	38.96	63.48
Sexi_1886	0	0	0	26.89	7.79	0	0	1.89	10.03
Sexi_1887	0	0	0	13737.1	1190.87	3128.19	9327.84	7871.24	8400.5
Sexi_1888	2029.8	2041.3	924.61	1508.39	1856.71	1015.58	3.64	0	0
Sexi_1889	629.69	1034.35	365.31	227.6	54.32	10.23	50.56	885.65	10.51
Sexi_1890	321.83	646.71	298.74	225.33	228.26	117.05	0	0	0
Sexi_1891	1	6	2	6	0	1	5	0	1
Sexi_1892	37.14	25.69	0	14.11	13	11	0	1	0
Sexi_1893	2.76	2	3	17.67	6.19	4.36	0	0	2
Sexi_1894	285.67	196.92	170.02	171.42	173	195.88	73.15	103.07	124.43
Sexi_1895	0	20.09	45.68	31.09	0	37.26	17.55	0	41.79
Sexi_1896	78.59	47.61	64.01	143.62	175.7	64.42	0	31.5	0
Sexi_1897	0	0	3	7	3	1	4	0	0
Sexi_1898	14.18	62.55	39.26	12.85	8.27	2.89	18.29	14.78	20.1
Sexi_1899	104.63	98.78	142	439.03	340.4	178.53	76.5	46.63	53.79
Sexi_1900	68.89	36.36	149.35	434.78	227.68	79.67	838.78	631.16	364.92
Sexi_1901	199.94	229.51	183.01	608.08	400.07	281.23	56.99	26.47	33.9
Sexi_1902	1	0	2.66	7	0	2	0	3	2
Sexi_1903	0	0	0	18.82	56.32	23.49	2.31	2.44	1
Sexi_1904	0	0	0	39.66	1.05	12.82	0	0	10.95
Sexi_1905	0	0	0	29.2	1.01	19.24	9	1	21.02
Sexi_1906	57994.9	43463	37402.2	48129.9	56693.9	46648.9	37056	43683.6	49603.3
Sexi_1907	1	0	1	8	10	0	0	0	1
Sexi_1908	4.88	14.98	3.63	72.52	52.9	11.2	18.05	0	6.03
Sexi_1909	2.19	9.39	1.2	31.4	4.24	25.34	0	7.36	0
Sexi_1910	0	0	0	26.47	3.33	42.36	2.55	0	0
Sexi_1911	9	11.95	0	11.45	4.23	0	0	0	0
Sexi_1912	36.78	60.02	67.23	401.86	301.84	191.65	37.45	35.58	24.77
Sexi_1913	0	0	2.26	2	4.46	0	0	0	0
Sexi_1914	0	0	0	0	0	0	0	0	0
Sexi_1915	3.22	0	2.14	8.2	7.55	10.51	0	0	0
Sexi_1916	1	4	4	6.54	0	1	0	0	1
Sexi_1917	0	0	0	1.36	1.58	1.31	0	0	0
Sexi_1918	172.67	0	0	75.51	0	0	147.06	494.4	39.38
Sexi_1919	34.22	164.45	0	31.96	9.67	10.87	101.76	329.81	7.69
Sexi_1920	0	1.02	0	2	0	0	0	2.02	0
Sexi_1921	731.6	701.57	38.69	276.17	144.74	115.3	484.65	1062.57	463.14
Sexi_1922	8	2	5	8	0	2	3	0	0
Sexi_1923	0	0	0	3	0	0	1	0	0
Sexi_1924	33.92	43.66	51	139.78	127.54	111.04	27	25.84	19.55
Sexi_1925	8.08	1.49	0	10.22	4.73	6.87	0	8.16	3.45
Sexi_1926	1	2	2.08	18.35	5.26	1.32	0	0	0
Sexi_1927	0	5	2	14.97	8.74	1.71	2.62	0	0
Sexi_1928	2	1	0.92	4.68	0	1.97	1.38	0	0
Sexi_1929	0	0	0	5	0	0	0	0	0
Sexi_1930	0	0	0	2	0	0	0	0	0
Sexi_1931	25.47	32.87	40	59.5	61	39.98	40.67	64	3.57
Sexi_1932	4734.23	3675.29	3227.24	12235.8	13937.6	14330.7	2921.44	3018.84	3333.21
Sexi_1933	39.29	41.06	45.57	2048.71	2018.58	991.59	0	0	0
Sexi_1934	18.25	13.81	22.55	35.37	20.97	15.84	8.98	9.62	8.5
Sexi_1935	0	0	0	23	1	9	0	5	0
Sexi_1936	9.03	4.24	7.17	109.73	29.28	90.33	10.41	15.73	0
Sexi_1937	113.02	156.24	145.86	62.65	117.23	115.32	87.67	47.75	29.52
Sexi_1938	4.87	0	4.41	81.29	31.08	46.74	4.53	0.44	5.18
Sexi_1939	3	0	11.79	38	17	5	0	0	0
Sexi_1940	0	13.84	1.21	0	0	0	1	1	0
Sexi_1941	1	0	5	5.16	1.92	4	0	0	0
Sexi_1942	0	0	0	8	1	0	0	0	0
Sexi_1943	0	0	0	2	1	0	0	0	0
Sexi_1944	4.53	0	0	9	2	1	7	1	1
Sexi_1945	0	0	0	4	0	0	0	0	0
Sexi_1946	6	6	7	51.9	29	10	1	5	3
Sexi_1947	2	0	0	5	2.02	3	0	0	0
Sexi_1948	0	1	1	4.53	0	1	0	1	0
Sexi_1949	318.18	401.33	368.18	106.01	102.13	148.35	92.23	50.08	33.03
Sexi_1950	0	0	0	0.48	1.94	0	0	0	0
Sexi_1951	109.84	105.32	102.35	25.66	3.41	7.04	0	0	0
Sexi_1952	0	6.73	0	7.23	6.6	1.08	2.34	0	0
Sexi_1953	9	5	19.26	56.95	20.75	16.76	2.32	3.01	1
Sexi_1954	8	6	20	36.57	26	24.83	9.75	5	17
Sexi_1955	6.65	7.68	5.05	18.79	10.99	11	0	0	0
Sexi_1956	0	0	1	6.72	0	1	0	0	0.73
Sexi_1957	0	0	0	5	0	1	0	0	0
Sexi_1958	1	3	1	1	1	1	0	0	0
Sexi_1959	1	0	0	0	0	0	0	0	0
Sexi_1960	22	7	0	9.3	8.56	3.59	0	0	1
Sexi_1961	2	3	4	8.61	7	0	0	1	1
Sexi_1962	0	0	0	9	0	0	0	0	0
Sexi_1963	1	0	0	1	1	1	0	0	0
Sexi_1964	0	1	0	2	1	0	0	0	0
Sexi_1965	0	0	0	34	0.98	19	3.08	4	5.56
Sexi_1966	0	0	0	1	0	0	0	0	0
Sexi_1967	2	0	0	1	0	0	0	0	0
Sexi_1968	0	0	0	5	1	0	0	0	0
Sexi_1969	0	0	0	2	1	0	0	0	0
Sexi_1970	0	0	0	10	55.1	17	0	0	0
Sexi_1971	23.82	6.25	44.97	7.92	0	10.07	0	11.1	2.1
Sexi_1972	24	31	25	44.79	11	14	11	20	10.02
Sexi_1973	0	0	0	29.98	24.85	0	4	0	0
Sexi_1974	2	0	1	10	9	9	0	0	0
Sexi_1975	0	2	0	5.11	6	0	0	0	2
Sexi_1976	8	2	14	24.01	6	7	3	1	2.98
Sexi_1977	7	0	3	26	19	4	1	0	3
Sexi_1978	0	0	0	7	5	2	0	0	0
Sexi_1979	2	0	0	17	0	0	0	1	0
Sexi_1980	7.01	15.93	4.36	33.45	3.79	1.17	15.7	13.74	8.64
Sexi_1981	1133.54	920.65	1001.14	1523.05	1420.79	1266.62	563.11	719.95	526.16
Sexi_1982	0	0	0	8	3.66	4.99	0	0	0
Sexi_1983	31	17	45	125	59	34	14	19	14
Sexi_1984	0	0	0	5.99	14.44	3.03	7	0	0
Sexi_1985	0	0	0	1	0	0	0	0	0
Sexi_1986	0	0	0	68.96	42.38	4.03	9	9	4.87
Sexi_1987	0	0	0	0	1	0	0	0	0
Sexi_1988	0	0	0	2	4	1	0	0	0
Sexi_1989	256	227.94	259	354.82	377.02	230	182.29	276	247.8
Sexi_1990	0	0	0	8	3	9	12	1	3
Sexi_1991	0	0	0	9	10	0	0	2	0
Sexi_1992	9	5	13	11	9	1	0	0	0
Sexi_1993	363	289.95	301.83	485.77	477.38	437.72	99.74	62.98	60.99
Sexi_1994	0	0	0	10.23	1.2	2	0	0	0
Sexi_1995	356.77	419.16	349.43	211.43	221.05	236.94	4.59	30.96	15.37
Sexi_1996	0	0	0	0	0	0	0	0	0
Sexi_1997	0	0	0	2.24	0	0	0	0	0
Sexi_1998	15	17	12	236	160.02	14	20	43	27.99
[truncated: 178,357 more rows]
