# Supplementary material for: Transcriptome profiling reveals novel insights into the regulation of calcium ion and detoxification genes driving chlorantraniliprole resistance in Spodoptera exigua
Source: Heliyon. 2024 Nov 22;10(23):e40556. doi: 10.1016/j.heliyon.2024.e40556 (PMC11629198; doi:10.1016/j.heliyon.2024.e40556)
Supplement: Multimedia component 1 [file mmc1.zip › HLY e40556_supplementary data/Table S9/Table S9. Summary statistics of reads aligned to reference unigene set across three strain samples.xlsx]

## Sheet: Sheet1
Table S9. Summary statistics of reads aligned to reference unigene set across three strain samples
	Susceptible #1	Susceptible #2	Susceptible #3	Hybrid #1	Hybrid #2	Hybrid #3	Resistant #1	Resistant #2	Resistant #3
Reads number	60,716,733 (100%)	53,549,296 (100.00%)	50,666,097 (100.00%)	59,286,449 (100.00%)	62,039,442 (100.00%)	55,365,568 (100.00%)	57,025,566 (100.00%)	51,682,096 (100.00%)	54,748,416 (100.00%)
Aligned >1 times	43,921,457 (72.34%)	37,623,497 (70.26%)	36,322,797 (71.69%)	40,310,076 (67.99%)	42,562,857 (68.61%)	37,237,379 (67.26%)	41,885,413 (73.45%)	37,924,203 (73.38%)	40,367,249 (73.73%)
Aligned 1 time	13,412,518 (22.09%)	12,575,304 (23.48%)	11,532,961 (22.76%)	15,035,086 (25.36%)	15,527,000 (25.03%)	14,331,909 (25.89%)	11,128,043 (19.51%)	10,144,837 (19.63%)	10,944,531 (19.99%)
Aligned 0 time	3,382,758 (5.57%)	3,350,495 (6.26%)	2,810,339 (5.55%)	3,941,287 (6.65%)	3,949,585 (6.37%)	3,796,280 (6.86%)	4,012,110 (7.04%)	3,613,056 (6.99%)	3,436,636 (6.28%)
Overall alignment rate	0.9443	0.9374	0.9445	0.9335	0.9363	0.9314	0.9296	0.9301	0.9372
